# Supplementary material for: Acceleration of Aril Cracking by Ethylene in Torreya grandis During Nut Maturation
Source: Front Plant Sci. 2021 Oct 20;12:761139. doi: 10.3389/fpls.2021.761139 (PMC8565854; doi:10.3389/fpls.2021.761139)
Supplement: Supplementary Table 2 — Summary of the total number of transcripts and the FPKM identified from different stages and replicates. [file Table_2.XLSX]

## Sheet: Sheet1
Unigene ID	96-DASP-1	96-DASP-2	96-DASP-3	141-DASP-1	141-DASP-2	141-DASP-3	Length	GO	KEGG	eggNOG	eggNOG_Category	Swissprot	NR
cluster_contig149541	1.87	1.55	2.09	1.5	1.46	1.42	3895	GO:0004022;GO:0008270;GO:0055114	-	COG1062;virNOG12359	QC	sp|P48977|ADH_MALDO Alcohol dehydrogenase OS=Malus domestica GN=ADH PE=2 SV=1	gi|116786155|gb|ABK24000.1| unknown [Picea sitchensis]
Unigene24879	1.29	0.94	1.37	0.41	0.85	0.48	1980	GO:0008270;GO:0055114;GO:0016491	-	COG1062;virNOG12359	QC	sp|P48977|ADH_MALDO Alcohol dehydrogenase OS=Malus domestica GN=ADH PE=2 SV=1	gi|769821652|ref|XP_011620367.1| PREDICTED: alcohol dehydrogenase class-3, partial [Amborella trichopoda]
Unigene171524	4.42	2.6	5.49	1.58	2.77	1.43	1082	GO:0008270;GO:0055114;GO:0016491	-	COG1062;virNOG12359	QC	sp|P48977|ADH_MALDO Alcohol dehydrogenase OS=Malus domestica GN=ADH PE=2 SV=1	gi|629103765|gb|KCW69234.1| hypothetical protein EUGRSUZ_F02744 [Eucalyptus grandis]
cluster_contig148970	1.12	0.85	1.14	0.9	1.1	1.01	1519	GO:0046872	-	COG1062;virNOG12359	QC	sp|P48977|ADH_MALDO Alcohol dehydrogenase OS=Malus domestica GN=ADH PE=2 SV=1	gi|147861954|emb|CAN80915.1| hypothetical protein VITISV_006227 [Vitis vinifera]
cluster_contig149008	0.31	0.22	0.58	0.26	0.3	0.38	1472	GO:0004022;GO:0008270;GO:0055114;GO:0005737	-	COG1062;virNOG12359	QC	sp|P48977|ADH_MALDO Alcohol dehydrogenase OS=Malus domestica GN=ADH PE=2 SV=1	gi|116783126|gb|ABK22802.1| unknown [Picea sitchensis]
cluster_contig149680	0.8	1.36	0.56	1.08	0.37	2.01	1627	GO:0008270;GO:0055114;GO:0016491	-	COG1062;virNOG12359	QC	sp|P48977|ADH_MALDO Alcohol dehydrogenase OS=Malus domestica GN=ADH PE=2 SV=1	gi|1029069647|ref|XP_016695041.1| PREDICTED: alcohol dehydrogenase 1-like [Gossypium hirsutum]
Unigene202442	0.92	1.57	0	2.88	1.35	0.5	375	GO:0004022;GO:0008270;GO:0055114	-	COG1062;virNOG12359	QC	sp|P48977|ADH_MALDO Alcohol dehydrogenase OS=Malus domestica GN=ADH PE=2 SV=1	gi|116792482|gb|ABK26386.1| unknown [Picea sitchensis]
cluster_contig1429	9.51	7.71	6	3.69	2.88	7.75	1103	GO:0046872	-	COG1062;virNOG12359	QC	sp|P48977|ADH_MALDO Alcohol dehydrogenase OS=Malus domestica GN=ADH PE=2 SV=1	gi|802606410|ref|XP_012073689.1| PREDICTED: alcohol dehydrogenase-like 7 [Jatropha curcas] gi|643728907|gb|KDP36844.1| hypothetical protein JCGZ_08135 [Jatropha curcas]
cluster_contig149804	6.43	7.02	7.89	4.44	6.88	4.69	1628	GO:0004022;GO:0008270;GO:0055114	-	COG1062;virNOG12359	QC	sp|P48977|ADH_MALDO Alcohol dehydrogenase OS=Malus domestica GN=ADH PE=2 SV=1	gi|116783126|gb|ABK22802.1| unknown [Picea sitchensis]
cluster_contig149585	2.05	1.84	2.9	2.5	3.09	2.74	2431	GO:0004022;GO:0008270;GO:0055114	-	COG1062;virNOG12359	QC	sp|P48977|ADH_MALDO Alcohol dehydrogenase OS=Malus domestica GN=ADH PE=2 SV=1	gi|116786155|gb|ABK24000.1| unknown [Picea sitchensis]
cluster_contig148753	0.29	0.19	0.15	0.27	0.14	0.31	1337	GO:0004022;GO:0008270;GO:0055114	-	COG1062;virNOG12359	QC	sp|P48977|ADH_MALDO Alcohol dehydrogenase OS=Malus domestica GN=ADH PE=2 SV=1	gi|294464485|gb|ADE77753.1| unknown [Picea sitchensis]
Unigene232707	3.72	3.85	5.29	5.49	3.4	6.69	1001	GO:0003824;GO:0050662	-	COG0451;virNOG01752	MV	sp|Q9XES5|DFRA_MALDO Bifunctional dihydroflavonol 4-reductase/flavanone 4-reductase OS=Malus domestica GN=DFR PE=1 SV=1	gi|116793193|gb|ABK26647.1| unknown [Picea sitchensis]
cluster_contig149009	0.66	0.99	1.21	0.46	0.9	1.17	2399	GO:0004022;GO:0008270;GO:0055114	-	COG1062;virNOG12359	QC	sp|P48977|ADH_MALDO Alcohol dehydrogenase OS=Malus domestica GN=ADH PE=2 SV=1	gi|116783126|gb|ABK22802.1| unknown [Picea sitchensis]
Unigene104823	1.41	0	0	0	0.23	0	447	-	-	COG1062;virNOG12359	QC	sp|P48977|ADH_MALDO Alcohol dehydrogenase OS=Malus domestica GN=ADH PE=2 SV=1	gi|57997010|emb|CAD59633.1| putative alcohol dehydrogenase [Corylus avellana]
cluster_contig149939	0.12	0.19	0.18	0.3	0.95	0.31	1827	GO:0004022;GO:0008270;GO:0055114	-	COG1062;virNOG12359	QC	sp|P48977|ADH_MALDO Alcohol dehydrogenase OS=Malus domestica GN=ADH PE=2 SV=1	gi|116786155|gb|ABK24000.1| unknown [Picea sitchensis]
cluster_contig51795	0.62	0.62	0.59	1.12	1.26	1.61	941	GO:0008270;GO:0055114;GO:0016491	-	COG1062;virNOG12359	QC	sp|P48977|ADH_MALDO Alcohol dehydrogenase OS=Malus domestica GN=ADH PE=2 SV=1	gi|960515786|gb|ALR87068.1| alcohol dehydrogenase 1, partial [Persea americana]
cluster_contig153132	0	0.3	0	2.44	0.48	7.32	745	-	-	virNOG03207;COG3491;virNOG00095	QR	sp|O48882|ACCO2_MALDO 1-aminocyclopropane-1-carboxylate oxidase 2 OS=Malus domestica GN=ACO2 PE=2 SV=1	gi|695080648|ref|XP_009387800.1| PREDICTED: 1-aminocyclopropane-1-carboxylate oxidase-like [Musa acuminata subsp. malaccensis]
cluster_contig2119	1.9	1.63	1.08	0.6	0.44	1.46	3155	-	-	COG1062;virNOG12359	QC	sp|P48977|ADH_MALDO Alcohol dehydrogenase OS=Malus domestica GN=ADH PE=2 SV=1	gi|147861954|emb|CAN80915.1| hypothetical protein VITISV_006227 [Vitis vinifera]
cluster_contig149199	1.72	2.98	0.92	1.64	1.62	4.38	6789	GO:0004022;GO:0008270;GO:0055114	K18857	virNOG12359	Q	sp|P48977|ADH_MALDO Alcohol dehydrogenase OS=Malus domestica GN=ADH PE=2 SV=1	gi|116786155|gb|ABK24000.1| unknown [Picea sitchensis]
cluster_contig166372	42.29	15.5	10.06	1.71	2.2	15.93	1615	-	-	virNOG11293;virNOG09294;virNOG31214	R	sp|Q9FSG7|TP1A_MALDO Thaumatin-like protein 1a OS=Malus domestica GN=TL1 PE=1 SV=1	gi|685346477|ref|XP_009109259.1| PREDICTED: thaumatin-like protein 1b [Brassica rapa]
Unigene226702	2.41	7.26	6.26	0.21	4.54	1.59	756	GO:0046872;GO:0055114;GO:0016491	-	virNOG14479	H	sp|P51091|LDOX_MALDO Leucoanthocyanidin dioxygenase OS=Malus domestica GN=ANS PE=2 SV=1	gi|171189694|gb|ACB42238.1| leucoanthocyanidin deoxygenase, partial [Pinus taeda]
Unigene205802	13.51	11.59	22.26	5.48	7.98	7.16	1700	GO:0045552;GO:0016021;GO:0055114;GO:0050662	K13082	virNOG01099	Q	sp|Q9XES5|DFRA_MALDO Bifunctional dihydroflavonol 4-reductase/flavanone 4-reductase OS=Malus domestica GN=DFR PE=1 SV=1	gi|116787682|gb|ABK24604.1| unknown [Picea sitchensis]
cluster_contig121801	2.85	3.12	2.75	4.5	6.51	2.71	3919	GO:0010105;GO:0023014;GO:0018106;GO:0051740;GO:0038199;GO:0000155;GO:0016021;GO:0005789	K14509	virNOG02271	T	sp|O81122|ETR1_MALDO Ethylene receptor OS=Malus domestica GN=ETR1 PE=2 SV=1	gi|1026775428|gb|OAE34310.1| hypothetical protein AXG93_3235s1130 [Marchantia polymorpha subsp. polymorpha]
Unigene205657	0.54	3.65	0.21	0	0.2	0.57	762	GO:0046872;GO:0055114;GO:0016491	-	virNOG14479	H	sp|P51091|LDOX_MALDO Leucoanthocyanidin dioxygenase OS=Malus domestica GN=ANS PE=2 SV=1	gi|116784665|gb|ABK23429.1| unknown [Picea sitchensis] gi|116793633|gb|ABK26820.1| unknown [Picea sitchensis]
cluster_contig69912	5.83	6.38	5.69	5.74	6.68	6.4	1872	GO:0047641;GO:0055114	-	virNOG00608	R	sp|P28475|S6PD_MALDO NADP-dependent D-sorbitol-6-phosphate dehydrogenase OS=Malus domestica GN=S6PDH PE=2 SV=1	gi|294461000|gb|ADE76070.1| unknown [Picea sitchensis]
cluster_contig84206	1.73	1.48	2.7	0.86	1.11	0.8	2750	GO:0003824;GO:0050662	-	virNOG01099	Q	sp|Q9XES5|DFRA_MALDO Bifunctional dihydroflavonol 4-reductase/flavanone 4-reductase OS=Malus domestica GN=DFR PE=1 SV=1	gi|116791827|gb|ABK26123.1| unknown [Picea sitchensis] gi|148908341|gb|ABR17284.1| unknown [Picea sitchensis]
Unigene169565	8.27	27.05	26.76	0.69	4.57	2.73	1659	GO:0046872;GO:0055114;GO:0016491	K05277	virNOG14479	H	sp|P51091|LDOX_MALDO Leucoanthocyanidin dioxygenase OS=Malus domestica GN=ANS PE=2 SV=1	gi|116784665|gb|ABK23429.1| unknown [Picea sitchensis] gi|116793633|gb|ABK26820.1| unknown [Picea sitchensis]
cluster_contig151795	1.46	1.13	0.91	0.67	0.67	0.67	11773	GO:0003824	-	virNOG05251;virNOG04962	HE	sp|P37821|1A1C_MALDO 1-aminocyclopropane-1-carboxylate synthase OS=Malus domestica GN=ACS-1 PE=1 SV=2	gi|661902907|ref|NP_001284463.1| 1-aminocyclopropane-1-carboxylate synthase CMA101 [Cucumis melo] gi|226823035|gb|ACO83163.1| 1-aminocyclopropane-1-carboxylic acid synthase [Cucumis melo]
cluster_contig149801	37.78	31.2	29.95	32.73	40.31	46.43	3031	GO:0004022;GO:0008270;GO:0055114	-	virNOG12359	Q	sp|P48977|ADH_MALDO Alcohol dehydrogenase OS=Malus domestica GN=ADH PE=2 SV=1	gi|116789001|gb|ABK25078.1| unknown [Picea sitchensis] gi|224286013|gb|ACN40718.1| unknown [Picea sitchensis]
cluster_contig143111	22.36	21.2	20.97	18.62	21.45	22.31	1614	GO:0047641;GO:0055114	-	virNOG00608	R	sp|P28475|S6PD_MALDO NADP-dependent D-sorbitol-6-phosphate dehydrogenase OS=Malus domestica GN=S6PDH PE=2 SV=1	gi|294461000|gb|ADE76070.1| unknown [Picea sitchensis]
cluster_contig101979	3.66	2.31	5.65	2.57	12.03	6.44	1012	GO:0046872;GO:0055114;GO:0016491	-	virNOG10006	Q	sp|Q06942|FL3H_MALDO Naringenin,2-oxoglutarate 3-dioxygenase OS=Malus domestica PE=2 SV=1	gi|116791889|gb|ABK26149.1| unknown [Picea sitchensis]
Unigene44885	60.99	44.53	55.41	75.51	88.01	73.35	586	GO:0055114;GO:0016491	-	virNOG14256	R	sp|P28475|S6PD_MALDO NADP-dependent D-sorbitol-6-phosphate dehydrogenase OS=Malus domestica GN=S6PDH PE=2 SV=1	gi|294460732|gb|ADE75940.1| unknown [Picea sitchensis]
Unigene265184	7.05	6.87	5.71	6.21	4.31	5.7	766	GO:0006413;GO:0003743	-	virNOG01643	J	sp|P55871|IF2B_MALDO Eukaryotic translation initiation factor 2 subunit beta OS=Malus domestica PE=2 SV=2	gi|116781595|gb|ABK22171.1| unknown [Picea sitchensis]
cluster_contig63601	1.14	1.13	1.51	1.07	1.17	1.04	6862	GO:0006413;GO:0003743	-	virNOG09124;virNOG01643	JR	sp|P55871|IF2B_MALDO Eukaryotic translation initiation factor 2 subunit beta OS=Malus domestica PE=2 SV=2	gi|116781595|gb|ABK22171.1| unknown [Picea sitchensis]
Unigene122152	0.52	0.28	0.33	0.46	0.83	0.48	778	-	-	virNOG14256	R	sp|P28475|S6PD_MALDO NADP-dependent D-sorbitol-6-phosphate dehydrogenase OS=Malus domestica GN=S6PDH PE=2 SV=1	gi|116782517|gb|ABK22537.1| unknown [Picea sitchensis]
cluster_contig134534	1.59	2.43	4.04	4.45	2.73	3.49	2013	-	-	virNOG04153;virNOG33957;virNOG28552;virNOG17228	Q	sp|Q06942|FL3H_MALDO Naringenin,2-oxoglutarate 3-dioxygenase OS=Malus domestica PE=2 SV=1	gi|985452469|ref|XP_015386642.1| PREDICTED: protein SRG1-like [Citrus sinensis]
cluster_contig7680	0.04	0.45	0.32	0.29	0.28	0.54	1742	GO:0046872	-	virNOG14479;virNOG07799	HQ	sp|P51091|LDOX_MALDO Leucoanthocyanidin dioxygenase OS=Malus domestica GN=ANS PE=2 SV=1	gi|224284972|gb|ACN40215.1| unknown [Picea sitchensis]
cluster_contig7574	0.13	0.54	0.85	0.33	0.66	0.87	1499	-	-	virNOG14479;virNOG07799	HQ	sp|P51091|LDOX_MALDO Leucoanthocyanidin dioxygenase OS=Malus domestica GN=ANS PE=2 SV=1	gi|224284972|gb|ACN40215.1| unknown [Picea sitchensis]
cluster_contig140722	0	0	0.03	33.88	132.97	77	2307	GO:0008152	K00422	virNOG08373	S	sp|P43309|PPO_MALDO Polyphenol oxidase, chloroplastic OS=Malus domestica PE=2 SV=1	gi|222093457|gb|ACM43505.1| polyphenoloxidase [Camellia nitidissima]
cluster_contig67902	8.57	10.84	6.9	1.51	1.81	7.77	1688	-	-	virNOG10006	Q	sp|Q06942|FL3H_MALDO Naringenin,2-oxoglutarate 3-dioxygenase OS=Malus domestica PE=2 SV=1	gi|116793705|gb|ABK26851.1| unknown [Picea sitchensis]
cluster_contig7494	1.63	2.4	1.7	1.72	2.16	1.72	1864	GO:0046872;GO:0055114;GO:0016491	-	virNOG14479;virNOG07799	HQ	sp|P51091|LDOX_MALDO Leucoanthocyanidin dioxygenase OS=Malus domestica GN=ANS PE=2 SV=1	gi|224284972|gb|ACN40215.1| unknown [Picea sitchensis]
Unigene91311	5.75	6.22	7.8	5.3	4.69	4.9	1597	GO:0045552;GO:0016021;GO:0055114;GO:0050662	K13082	virNOG01099	Q	sp|Q9XES5|DFRA_MALDO Bifunctional dihydroflavonol 4-reductase/flavanone 4-reductase OS=Malus domestica GN=DFR PE=1 SV=1	gi|116787682|gb|ABK24604.1| unknown [Picea sitchensis]
cluster_contig126793	0	0.34	0	2.61	0.49	3.27	1081	-	-	virNOG08373	S	sp|P43309|PPO_MALDO Polyphenol oxidase, chloroplastic OS=Malus domestica PE=2 SV=1	gi|470114658|ref|XP_004293528.1| PREDICTED: polyphenol oxidase, chloroplastic-like [Fragaria vesca subsp. vesca]
Unigene180824	0.79	0.99	1.44	1.05	0.65	1.04	2053	GO:0045552;GO:0016021;GO:0055114;GO:0050662	-	virNOG01099	Q	sp|Q9XES5|DFRA_MALDO Bifunctional dihydroflavonol 4-reductase/flavanone 4-reductase OS=Malus domestica GN=DFR PE=1 SV=1	gi|224284594|gb|ACN40030.1| unknown [Picea sitchensis]
cluster_contig67901	11.48	15.47	9.39	2.31	2.36	9.86	1552	-	-	virNOG10006	Q	sp|Q06942|FL3H_MALDO Naringenin,2-oxoglutarate 3-dioxygenase OS=Malus domestica PE=2 SV=1	gi|116793705|gb|ABK26851.1| unknown [Picea sitchensis]
Unigene40420	6.01	7.35	5.85	6.26	6.36	6.72	1767	GO:0047641;GO:0055114	-	virNOG00608	R	sp|P28475|S6PD_MALDO NADP-dependent D-sorbitol-6-phosphate dehydrogenase OS=Malus domestica GN=S6PDH PE=2 SV=1	gi|294461000|gb|ADE76070.1| unknown [Picea sitchensis]
cluster_contig49148	0.41	2.13	1.65	9.2	1.53	19.74	1412	-	-	virNOG08373	S	sp|P43309|PPO_MALDO Polyphenol oxidase, chloroplastic OS=Malus domestica PE=2 SV=1	gi|470114658|ref|XP_004293528.1| PREDICTED: polyphenol oxidase, chloroplastic-like [Fragaria vesca subsp. vesca]
cluster_contig134053	1	1.22	1.2	1.06	0.92	0.86	2684	GO:0045552;GO:0016021;GO:0055114;GO:0050662	-	virNOG01099	Q	sp|Q9XES5|DFRA_MALDO Bifunctional dihydroflavonol 4-reductase/flavanone 4-reductase OS=Malus domestica GN=DFR PE=1 SV=1	gi|224284594|gb|ACN40030.1| unknown [Picea sitchensis]
Unigene255754	6.92	6.89	6.82	6.31	7.34	6.89	1633	GO:0047641;GO:0055114	-	virNOG00608	R	sp|P28475|S6PD_MALDO NADP-dependent D-sorbitol-6-phosphate dehydrogenase OS=Malus domestica GN=S6PDH PE=2 SV=1	gi|294461000|gb|ADE76070.1| unknown [Picea sitchensis]
Unigene206364	1.01	1.63	1.59	0.9	1.27	1.86	1588	GO:0046872;GO:0055114;GO:0016491	-	virNOG14479;virNOG07799	HQ	sp|P51091|LDOX_MALDO Leucoanthocyanidin dioxygenase OS=Malus domestica GN=ANS PE=2 SV=1	gi|224284972|gb|ACN40215.1| unknown [Picea sitchensis]
cluster_contig129117	3.39	9.98	7.63	0.41	1.3	1.12	1426	GO:0046872;GO:0055114;GO:0016491	K05277	virNOG14479	H	sp|P51091|LDOX_MALDO Leucoanthocyanidin dioxygenase OS=Malus domestica GN=ANS PE=2 SV=1	gi|116784665|gb|ABK23429.1| unknown [Picea sitchensis] gi|116793633|gb|ABK26820.1| unknown [Picea sitchensis]
Unigene103498	6.73	8.83	6.14	6.15	6.3	6.78	1658	GO:0047641;GO:0055114	-	virNOG00608	R	sp|P28475|S6PD_MALDO NADP-dependent D-sorbitol-6-phosphate dehydrogenase OS=Malus domestica GN=S6PDH PE=2 SV=1	gi|294461000|gb|ADE76070.1| unknown [Picea sitchensis]
Unigene12370	3.6	2.59	5.61	1.76	2.44	2.35	1666	GO:0045552;GO:0016021;GO:0055114;GO:0050662	-	virNOG01099	Q	sp|Q9XES5|DFRA_MALDO Bifunctional dihydroflavonol 4-reductase/flavanone 4-reductase OS=Malus domestica GN=DFR PE=1 SV=1	gi|224284594|gb|ACN40030.1| unknown [Picea sitchensis]
cluster_contig42448	0.85	0.66	0.52	0.73	1.13	0.97	4770	GO:0030246;GO:0004565;GO:0005975	-	virNOG10012;virNOG08853;virNOG07543	G	sp|P48981|BGAL_MALDO Beta-galactosidase OS=Malus domestica PE=1 SV=1	gi|148906967|gb|ABR16628.1| unknown [Picea sitchensis]
cluster_contig121800	2.58	2.38	2.94	4.46	6.03	2.3	4056	GO:0010105;GO:0023014;GO:0018106;GO:0051740;GO:0038199;GO:0000155;GO:0016021;GO:0005789	K14509	virNOG02271	T	sp|O81122|ETR1_MALDO Ethylene receptor OS=Malus domestica GN=ETR1 PE=2 SV=1	gi|1026775428|gb|OAE34310.1| hypothetical protein AXG93_3235s1130 [Marchantia polymorpha subsp. polymorpha]
Unigene83282	0.33	0.35	0.24	0.43	0.61	0.28	1221	GO:0016757	-	virNOG13437;virNOG13669	CG	sp|D3THI6|U7A15_MALDO UDP-glycosyltransferase 71A15 OS=Malus domestica GN=UGT71A15 PE=1 SV=1	gi|361066263|gb|AEW07443.1| hypothetical protein 0_1621_01, partial [Pinus radiata]
cluster_contig151501	0.68	0.36	0.48	0.25	0.3	0.32	4128	-	-	virNOG31251;virNOG04962	HE	sp|P37821|1A1C_MALDO 1-aminocyclopropane-1-carboxylate synthase OS=Malus domestica GN=ACS-1 PE=1 SV=2	gi|1011995852|ref|XP_015958568.1| PREDICTED: 1-aminocyclopropane-1-carboxylate synthase CMA101-like [Arachis duranensis]
cluster_contig45585	0.47	0.47	0.34	0.2	0.2	0.49	1206	-	-	virNOG10395;virNOG07165	CG	sp|B3TKC8|88F1G_MALDO Phloretin 2&apos;-O-glucosyltransferase OS=Malus domestica GN=UGT88F1 PE=1 SV=1	gi|148906835|gb|ABR16563.1| unknown [Picea sitchensis]
cluster_contig123423	1.24	1.93	1.27	3.08	0.13	0.43	755	-	-	virNOG26339;virNOG24715;virNOG24353;NOG147772	SRPU	sp|Q9M5X7|NLTP_MALDO Non-specific lipid-transfer protein OS=Malus domestica GN=MALD3 PE=1 SV=1	gi|1002635130|gb|AMN14867.1| putative lipid-transfer protein 2 [Nepenthes mirabilis]
Unigene281852	0.23	0.45	0.12	2.27	1.03	6.04	1103	-	-	virNOG08373	S	sp|P43309|PPO_MALDO Polyphenol oxidase, chloroplastic OS=Malus domestica PE=2 SV=1	gi|470114658|ref|XP_004293528.1| PREDICTED: polyphenol oxidase, chloroplastic-like [Fragaria vesca subsp. vesca]
Unigene201642	6	4.74	5.34	8.06	7.93	5.5	1705	GO:0010105;GO:0023014;GO:0018106;GO:0051740;GO:0038199;GO:0000155;GO:0016021;GO:0005789	-	virNOG02271	T	sp|O81122|ETR1_MALDO Ethylene receptor OS=Malus domestica GN=ETR1 PE=2 SV=1	gi|1026775428|gb|OAE34310.1| hypothetical protein AXG93_3235s1130 [Marchantia polymorpha subsp. polymorpha]
cluster_contig107791	5.14	5.09	5.04	4.47	5.31	5.99	1679	GO:0047641;GO:0055114	-	virNOG00608	R	sp|P28475|S6PD_MALDO NADP-dependent D-sorbitol-6-phosphate dehydrogenase OS=Malus domestica GN=S6PDH PE=2 SV=1	gi|294461000|gb|ADE76070.1| unknown [Picea sitchensis]
cluster_contig133907	0.59	0.74	1.14	0.83	0.6	0.57	2723	GO:0045552;GO:0016021;GO:0055114;GO:0050662	-	virNOG01099	Q	sp|Q9XES5|DFRA_MALDO Bifunctional dihydroflavonol 4-reductase/flavanone 4-reductase OS=Malus domestica GN=DFR PE=1 SV=1	gi|224284594|gb|ACN40030.1| unknown [Picea sitchensis]
Unigene46756	0.81	1.1	1.66	2.98	2.64	2.06	1388	GO:0046872	-	virNOG14479;virNOG07799	HQ	sp|P51091|LDOX_MALDO Leucoanthocyanidin dioxygenase OS=Malus domestica GN=ANS PE=2 SV=1	gi|224284972|gb|ACN40215.1| unknown [Picea sitchensis]
Unigene258172	2.25	1.2	1.94	7.07	17.57	5.96	2404	GO:0030246;GO:0004565;GO:0005975	-	virNOG14979;virNOG10012;virNOG07543	G	sp|P48981|BGAL_MALDO Beta-galactosidase OS=Malus domestica PE=1 SV=1	gi|148906967|gb|ABR16628.1| unknown [Picea sitchensis]
Unigene228337	0.11	0.37	0.35	0.18	0.35	0.57	1618	-	-	virNOG14479;virNOG07799	HQ	sp|P51091|LDOX_MALDO Leucoanthocyanidin dioxygenase OS=Malus domestica GN=ANS PE=2 SV=1	gi|224284972|gb|ACN40215.1| unknown [Picea sitchensis]
cluster_contig151649	1.68	1.61	1.01	0.75	0.58	0.93	1521	-	-	virNOG04962	H	sp|P37821|1A1C_MALDO 1-aminocyclopropane-1-carboxylate synthase OS=Malus domestica GN=ACS-1 PE=1 SV=2	gi|121556862|gb|ABM60747.1| ACC synthase [Picea glauca]
Unigene74768	14.85	21.3	11.34	3	2.35	13.18	1459	-	-	virNOG10006	Q	sp|Q06942|FL3H_MALDO Naringenin,2-oxoglutarate 3-dioxygenase OS=Malus domestica PE=2 SV=1	gi|116793705|gb|ABK26851.1| unknown [Picea sitchensis]
cluster_contig84205	6.85	6.11	8.14	4	10.36	6.35	1846	GO:0045552;GO:0016021;GO:0055114;GO:0050662	K13082	virNOG01099	Q	sp|Q9XES5|DFRA_MALDO Bifunctional dihydroflavonol 4-reductase/flavanone 4-reductase OS=Malus domestica GN=DFR PE=1 SV=1	gi|116787682|gb|ABK24604.1| unknown [Picea sitchensis]
cluster_contig8899	0.65	0.75	0.6	0.25	0.07	0.31	1638	GO:0055114;GO:0016491	-	virNOG14256	R	sp|P28475|S6PD_MALDO NADP-dependent D-sorbitol-6-phosphate dehydrogenase OS=Malus domestica GN=S6PDH PE=2 SV=1	gi|294460732|gb|ADE75940.1| unknown [Picea sitchensis]
Unigene222402	1.45	1.44	1.82	1.34	1.09	1.23	2428	GO:0045552;GO:0016021;GO:0055114;GO:0050662	-	virNOG01099	Q	sp|Q9XES5|DFRA_MALDO Bifunctional dihydroflavonol 4-reductase/flavanone 4-reductase OS=Malus domestica GN=DFR PE=1 SV=1	gi|224284594|gb|ACN40030.1| unknown [Picea sitchensis]
cluster_contig112941	0.28	0.16	0.12	0.37	0.15	0.39	4070	GO:0005975;GO:0004650	-	virNOG00535	R	sp|P48978|PGLR_MALDO Polygalacturonase OS=Malus domestica PE=2 SV=1	gi|148909947|gb|ABR18059.1| unknown [Picea sitchensis]
cluster_contig15226	0.8	0.7	1.26	1.53	1.19	1.05	1767	GO:0046872;GO:0055114;GO:0016491	-	virNOG14479;virNOG07799	HQ	sp|P51091|LDOX_MALDO Leucoanthocyanidin dioxygenase OS=Malus domestica GN=ANS PE=2 SV=1	gi|224284972|gb|ACN40215.1| unknown [Picea sitchensis]
cluster_contig130515	19.32	58.93	56.24	1.87	15.12	6.1	1772	GO:0046872;GO:0055114;GO:0016491	K05277	virNOG14479	H	sp|P51091|LDOX_MALDO Leucoanthocyanidin dioxygenase OS=Malus domestica GN=ANS PE=2 SV=1	gi|116784665|gb|ABK23429.1| unknown [Picea sitchensis] gi|116793633|gb|ABK26820.1| unknown [Picea sitchensis]
cluster_contig116282	0.39	0.46	0.6	0.25	0.31	0.49	2445	GO:0005634;GO:0000166;GO:0004499;GO:0019761;GO:0055114;GO:0080107;GO:0050662	-	COG2072;virNOG09774	QP	sp|A8MRX0|GSOX5_ARATH Flavin-containing monooxygenase FMO GS-OX5 OS=Arabidopsis thaliana GN=FMOGS-OX5 PE=1 SV=2	gi|674247820|gb|KFK40585.1| hypothetical protein AALP_AA2G015000 [Arabis alpina]
Unigene82305	0.43	0.55	0.56	1.22	1.94	1.27	3066	GO:0016627;GO:0016021;GO:0055114;GO:0005737;GO:0006629	-	virNOG03772;COG3752	SR	-	gi|548849312|gb|ERN08177.1| hypothetical protein AMTR_s00018p00154300 [Amborella trichopoda]
Unigene9179	0.72	0.67	1.06	1.12	1.18	0.79	4215	GO:0005840;GO:0006412;GO:0003735	K02924	virNOG25038;COG2167;virNOG26020	J	sp|P51424|RL391_ARATH 60S ribosomal protein L39-1 OS=Arabidopsis thaliana GN=RPL39A PE=3 SV=2	gi|296082089|emb|CBI21094.3| unnamed protein product [Vitis vinifera]
Unigene170345	1.3	1.75	3.75	3.77	1.28	2.72	2434	-	-	virNOG03420;virNOG05377;COG4886;NOG89204	STR	sp|P23799|ESAG8_TRYBB Putative adenylate cyclase regulatory protein OS=Trypanosoma brucei brucei GN=ESAG8 PE=2 SV=1	gi|702388931|ref|XP_010065336.1| PREDICTED: protein SUPPRESSOR OF npr1-1, CONSTITUTIVE 1-like isoform X2 [Eucalyptus grandis]
Unigene35371	0	1.01	0	0	0	0	416	GO:0006412;GO:0022625;GO:0003735;GO:0070180	-	COG0093;virNOG05263	J	sp|P0CX42|RL23B_YEAST 60S ribosomal protein L23-B OS=Saccharomyces cerevisiae (strain ATCC 204508 / S288c) GN=RPL23B PE=1 SV=1	gi|168004133|ref|XP_001754766.1| predicted protein [Physcomitrella patens] gi|168025241|ref|XP_001765143.1| predicted protein [Physcomitrella patens] gi|168033856|ref|XP_001769430.1| predicted protein [Physcomitrella patens] gi|168057012|ref|XP_001780511.1| predicted protein [Physcomitrella patens] gi|162668097|gb|EDQ54712.1| predicted protein [Physcomitrella patens] gi|162679350|gb|EDQ65799.1| p…
cluster_contig78805	0.01	0.09	0.02	0.41	0.5	0.12	3139	GO:0055085;GO:0005524;GO:0016021;GO:0042626	-	virNOG02690;COG1132	QV	sp|Q7FB56|AB15C_ARATH Putative ABC transporter C family member 15 OS=Arabidopsis thaliana GN=ABCC15 PE=5 SV=2	gi|596048670|ref|XP_007220408.1| hypothetical protein PRUPE_ppa007849mg [Prunus persica] gi|462416870|gb|EMJ21607.1| hypothetical protein PRUPE_ppa007849mg [Prunus persica]
Unigene61945	3.36	2.68	4.07	0.53	0.43	1.33	1786	-	-	virNOG02229;COG0515	T	sp|O64477|Y2913_ARATH G-type lectin S-receptor-like serine/threonine-protein kinase At2g19130 OS=Arabidopsis thaliana GN=At2g19130 PE=2 SV=1	gi|548846023|gb|ERN05330.1| hypothetical protein AMTR_s00007p00179040 [Amborella trichopoda]
cluster_contig92553	0.46	0.03	0.12	0.09	0.22	0.09	1350	-	-	COG2801;virNOG15679	RL	-	gi|955351298|ref|XP_014619676.1| PREDICTED: uncharacterized protein LOC100527192 [Glycine max]
cluster_contig120823	1.1	0.5	1.05	0.55	0.66	0.69	4294	GO:0005524;GO:0004672;GO:0016021;GO:0006468	-	virNOG07148;COG0515	T	sp|O64780|Y1614_ARATH G-type lectin S-receptor-like serine/threonine-protein kinase At1g61400 OS=Arabidopsis thaliana GN=At1g61400 PE=3 SV=4	gi|116783191|gb|ABK22830.1| unknown [Picea sitchensis]
cluster_contig126161	0.76	0.45	0.45	0.63	0.87	0.83	3050	-	-	COG0534;virNOG10048	SV	sp|Q38956|DTX29_ARATH Protein DETOXIFICATION 29 OS=Arabidopsis thaliana GN=DTX29 PE=1 SV=1	gi|148906072|gb|ABR16195.1| unknown [Picea sitchensis]
cluster_contig9660	1.28	4.75	1.92	9.93	6.52	8.14	5278	-	-	virNOG05463;virNOG00135;COG4886;virNOG33497	ST	sp|Q42484|RPS2_ARATH Disease resistance protein RPS2 OS=Arabidopsis thaliana GN=RPS2 PE=1 SV=1	gi|148910814|gb|ABR18473.1| unknown [Picea sitchensis]
cluster_contig147933	2.37	1.6	2.78	1.57	1.23	1.42	2144	GO:0016020;GO:0005524;GO:0004672;GO:0006468	-	virNOG10863;COG0515	T	sp|C0LGH3|Y5614_ARATH Probable LRR receptor-like serine/threonine-protein kinase At1g56140 OS=Arabidopsis thaliana GN=At1g56140 PE=2 SV=2	gi|743891709|ref|XP_010911385.1| PREDICTED: probable LRR receptor-like serine/threonine-protein kinase At1g56140, partial [Elaeis guineensis]
Unigene115385	0.54	0.08	0.16	0.71	0.6	0.57	709	GO:0004721;GO:0006470	-	virNOG03634;COG0639	TR	sp|Q9FN02|PPP7_ARATH Serine/threonine-protein phosphatase 7 OS=Arabidopsis thaliana GN=PP7 PE=1 SV=1	gi|116787080|gb|ABK24367.1| unknown [Picea sitchensis]
Unigene75430	1.16	1.06	1.69	2.05	2.73	1.3	1041	GO:0044707;GO:0046872;GO:0003993;GO:0016311	-	virNOG02744;COG1409	RG	sp|Q9SFU3|PPA15_ARATH Purple acid phosphatase 15 OS=Arabidopsis thaliana GN=PAP15 PE=1 SV=1	gi|590713870|ref|XP_007049757.1| Purple acid phosphatase 15 isoform 3 [Theobroma cacao] gi|508702018|gb|EOX93914.1| Purple acid phosphatase 15 isoform 3 [Theobroma cacao]
Unigene68021	0.33	0.15	0.21	0.19	0.18	0.17	2661	GO:0032259;GO:0008033	-	COG1867;virNOG01695	J	-	gi|719987665|ref|XP_010252087.1| PREDICTED: tRNA (guanine(26)-N(2))-dimethyltransferase [Nelumbo nucifera]
Unigene201108	0.17	0.07	0.1	0.18	0.22	0.29	7273	-	-	COG2801;virNOG30511	RL	sp|Q9FN19|HOS15_ARATH WD40 repeat-containing protein HOS15 OS=Arabidopsis thaliana GN=HOS15 PE=2 SV=1	gi|596024107|ref|XP_007219137.1| hypothetical protein PRUPE_ppa015965mg [Prunus persica] gi|462415599|gb|EMJ20336.1| hypothetical protein PRUPE_ppa015965mg [Prunus persica]
Unigene279677	11.73	7.81	12.22	15.79	21.45	12.47	2239	GO:0016021;GO:0015031	-	COG0201;virNOG01176	OU	sp|Q54XK2|SC61A_DICDI Protein transport protein Sec61 subunit alpha OS=Dictyostelium discoideum GN=sec61a PE=3 SV=1	gi|148906342|gb|ABR16326.1| unknown [Picea sitchensis]
cluster_contig61779	0.39	0.3	0.45	0.28	0.05	0.29	860	GO:0005615	-	COG4826;virNOG03694	OV	sp|Q75H81|SPZXA_ORYSJ Serpin-ZXA OS=Oryza sativa subsp. japonica GN=Os03g0610650 PE=1 SV=1	gi|148908810|gb|ABR17511.1| unknown [Picea sitchensis]
cluster_contig79770	0.09	0.06	0.04	0.48	1	0.63	3515	-	-	virNOG29577;virNOG00842;COG4886;NOG96741	STR	sp|Q40392|TMVRN_NICGU TMV resistance protein N OS=Nicotiana glutinosa GN=N PE=1 SV=1	gi|21655199|gb|AAM28914.1| TIR/P-loop/LRR [Pinus taeda]
Unigene204592	2.4	2.2	2.11	1.33	1.45	2.31	1980	GO:0004674;GO:0005524;GO:0016021;GO:0006468	-	COG0515;virNOG00299	T	sp|C0LGF4|FEI1_ARATH LRR receptor-like serine/threonine-protein kinase FEI 1 OS=Arabidopsis thaliana GN=FEI1 PE=1 SV=1	gi|586676681|ref|XP_006838718.1| PREDICTED: LRR receptor-like serine/threonine-protein kinase FEI 2 [Amborella trichopoda] gi|548841224|gb|ERN01287.1| hypothetical protein AMTR_s00002p00251780 [Amborella trichopoda]
cluster_contig99844	1.34	1.23	1.88	1.04	1.12	1.09	5062	-	-	virNOG03420;virNOG32911;virNOG00842;COG4886;NOG05513	STR	sp|Q40392|TMVRN_NICGU TMV resistance protein N OS=Nicotiana glutinosa GN=N PE=1 SV=1	gi|34099662|gb|AAQ57135.1| putative NBS-LRR protein G8106 [Pinus monticola]
cluster_contig92172	2.1	1.57	2.05	1.57	1.29	1.63	5305	-	-	KOG0192;virNOG05074;COG0515	T	sp|P25848|PHY1_CERPU Light-sensor Protein kinase OS=Ceratodon purpureus GN=PHY1 PE=3 SV=3	gi|168056228|ref|XP_001780123.1| predicted protein [Physcomitrella patens] gi|162668435|gb|EDQ55042.1| predicted protein [Physcomitrella patens]
Unigene167658	1.45	0.74	0.71	0.32	0.9	1.55	1818	GO:0016844;GO:0009058	-	COG3386;virNOG08815	RG	sp|Q9SD07|SSL4_ARATH Protein STRICTOSIDINE SYNTHASE-LIKE 4 OS=Arabidopsis thaliana GN=SSL4 PE=1 SV=1	gi|116779923|gb|ABK21480.1| unknown [Picea sitchensis] gi|294461717|gb|ADE76417.1| unknown [Picea sitchensis]
Unigene265308	0.58	1.57	1.82	4.03	0.96	4.44	891	GO:0016020;GO:0000166;GO:0004672;GO:0043167	-	virNOG16201;COG0515;virNOG12155	T	sp|Q8RY17|WAKLI_ARATH Wall-associated receptor kinase-like 22 OS=Arabidopsis thaliana GN=WAKL22 PE=2 SV=1	gi|769805411|ref|XP_006849909.2| PREDICTED: wall-associated receptor kinase 2 [Amborella trichopoda]
cluster_contig132282	21.69	10.79	9.72	2.42	4.45	8.51	2050	GO:0008233	-	virNOG03279;virNOG03883;COG1404	O	sp|O65351|SBT17_ARATH Subtilisin-like protease SBT1.7 OS=Arabidopsis thaliana GN=SBT1.7 PE=1 SV=1	gi|148909799|gb|ABR17987.1| unknown [Picea sitchensis]
Unigene42874	14.85	10.54	11.88	9.04	7.4	10.35	590	GO:0005737	-	COG5272;virNOG06759	O	sp|P0CH33|UBQ11_ARATH Polyubiquitin 11 OS=Arabidopsis thaliana GN=UBQ11 PE=2 SV=1	gi|595826726|ref|XP_007205619.1| hypothetical protein PRUPE_ppa009116mg [Prunus persica] gi|462401261|gb|EMJ06818.1| hypothetical protein PRUPE_ppa009116mg [Prunus persica]
Unigene23384	0.38	0.27	0.42	0.25	0.4	0.34	1967	GO:0008353;GO:0005524;GO:0051301;GO:0006468	-	virNOG03819;virNOG07201;COG0515	T	sp|F4ICB6|IBS1_ARATH Protein IMPAIRED IN BABA-INDUCED STERILITY 1 OS=Arabidopsis thaliana GN=IBS1 PE=3 SV=1	gi|302143298|emb|CBI21859.3| unnamed protein product [Vitis vinifera]
cluster_contig133234	0	0	0.32	1.59	2.53	0.87	610	-	-	COG2124;virNOG12341	Q	sp|O64636|C76C1_ARATH Cytochrome P450 76C1 OS=Arabidopsis thaliana GN=CYP76C1 PE=2 SV=1	gi|702518528|ref|XP_010042459.1| PREDICTED: cytochrome P450 CYP736A12-like [Eucalyptus grandis]
Unigene75507	0.78	0	0	0	0	0.28	434	-	-	COG2801;virNOG26647	RL	-	gi|729463389|ref|XP_010525699.1| PREDICTED: uncharacterized protein LOC104803465 [Tarenaya hassleriana]
cluster_contig71639	0	0.72	0	0.65	0	0.67	351	GO:0016021;GO:0015204;GO:0071918	-	virNOG12073;COG0591	PE	sp|Q7XBS0|DUR3_ORYSJ Urea-proton symporter DUR3 OS=Oryza sativa subsp. japonica GN=DUR3 PE=1 SV=1	gi|629107620|gb|KCW72766.1| hypothetical protein EUGRSUZ_E01215 [Eucalyptus grandis]
Unigene166107	5.25	0.7	3.57	0.49	0.62	1.85	510	-	-	virNOG10452;COG4886;virNOG29670	ST	sp|Q0JA29|FLS2_ORYSJ LRR receptor-like serine/threonine-protein kinase FLS2 OS=Oryza sativa subsp. japonica GN=FLS2 PE=1 SV=1	gi|148910650|gb|ABR18395.1| unknown [Picea sitchensis]
Unigene98863	0.7	1.32	0.8	0.62	0.48	0.99	1046	GO:0016740	-	COG4886;virNOG29670	ST	sp|Q0JA29|FLS2_ORYSJ LRR receptor-like serine/threonine-protein kinase FLS2 OS=Oryza sativa subsp. japonica GN=FLS2 PE=1 SV=1	gi|390979602|dbj|BAM21552.1| hypothetical protein [Cryptomeria japonica]
Unigene124289	2.78	4.92	3.9	5.43	9.04	10.24	900	GO:0008299;GO:0050661;GO:0004420;GO:0016021;GO:0015936;GO:0005789;GO:0055114	K00021	virNOG07933;COG1257	I	sp|Q01559|HMDH_NICSY 3-hydroxy-3-methylglutaryl-coenzyme A reductase OS=Nicotiana sylvestris GN=HMGR PE=2 SV=1	gi|294462020|gb|ADE76565.1| unknown [Picea sitchensis]
cluster_contig63833	0.23	0.27	0.25	0.33	0.41	0.34	3222	GO:0008152;GO:0003824	-	COG2877;virNOG04900	HM	sp|Q6NQL4|KDSA2_ARATH 2-dehydro-3-deoxyphosphooctonate aldolase 2 OS=Arabidopsis thaliana GN=KDSA2 PE=1 SV=1	gi|1026759372|gb|OAE21312.1| hypothetical protein AXG93_868s1510 [Marchantia polymorpha subsp. polymorpha]
cluster_contig119936	2.81	2.97	5.58	6.69	8.03	5.15	3097	GO:0016020;GO:0016301;GO:0009987;GO:0005488	-	virNOG02323;virNOG04953;COG0515	T	sp|O81832|Y4729_ARATH G-type lectin S-receptor-like serine/threonine-protein kinase At4g27290 OS=Arabidopsis thaliana GN=At4g27290 PE=3 SV=4	gi|743758609|ref|XP_010927749.1| PREDICTED: G-type lectin S-receptor-like serine/threonine-protein kinase At2g19130 [Elaeis guineensis]
Unigene285595	0.4	0.68	0.41	0.44	0.32	0.24	2102	-	-	COG5021;virNOG08343	O	sp|Q6WWW4|UPL3_ARATH E3 ubiquitin-protein ligase UPL3 OS=Arabidopsis thaliana GN=UPL3 PE=1 SV=1	gi|1028963575|ref|XP_016725292.1| PREDICTED: E3 ubiquitin-protein ligase UPL3-like isoform X3 [Gossypium hirsutum]
Unigene266934	4.79	4.94	8.42	2.72	1.53	2.93	4010	-	-	COG1028;virNOG04718;NOG13165;COG0300	QRI	sp|Q0WRJ2|TC10A_ARATH 3-dehydrosphinganine reductase TSC10A OS=Arabidopsis thaliana GN=TSC10A PE=1 SV=1	gi|116791171|gb|ABK25881.1| unknown [Picea sitchensis]
Unigene206021	0.34	0.35	0.43	0.31	0.49	0.28	2789	GO:0046872;GO:0006470;GO:0004722	-	virNOG05559;COG0631	T	sp|Q6L5C4|P2C52_ORYSJ Probable protein phosphatase 2C 52 OS=Oryza sativa subsp. japonica GN=Os05g0587100 PE=2 SV=1	gi|116782744|gb|ABK22639.1| unknown [Picea sitchensis]
cluster_contig171142	7.16	6.66	7.88	7.98	7.62	7.99	1569	GO:0006396	-	COG1958;virNOG21142	AK	sp|Q9SY09|SMD1B_ARATH Small nuclear ribonucleoprotein SmD1b OS=Arabidopsis thaliana GN=SMD1B PE=3 SV=1	gi|294463522|gb|ADE77290.1| unknown [Picea sitchensis]
cluster_contig79737	0.46	0.47	0.52	1.34	1.11	0.51	4999	-	-	virNOG03420;COG4886	ST	sp|Q9FI14|TAO1_ARATH Disease resistance protein TAO1 OS=Arabidopsis thaliana GN=TAO1 PE=4 SV=1	gi|21655195|gb|AAM28912.1| NBS/LRR [Pinus taeda]
Unigene81103	0	0	1.56	0	0	0.33	415	GO:0016740	-	virNOG05344;virNOG03867;COG4886;virNOG28498	ST	sp|Q1MX30|XA21_ORYSI Receptor kinase-like protein Xa21 OS=Oryza sativa subsp. indica GN=XA21 PE=1 SV=1	gi|590610209|ref|XP_007021751.1| Leucine-rich repeat protein kinase family protein, putative [Theobroma cacao] gi|508721379|gb|EOY13276.1| Leucine-rich repeat protein kinase family protein, putative [Theobroma cacao]
cluster_contig115865	3.4	2.39	3.9	2.84	3.06	3.52	2067	GO:0043565	-	COG2178;virNOG10285	JR	sp|Q9JHB5|TSNAX_RAT Translin-associated protein X OS=Rattus norvegicus GN=Tsnax PE=1 SV=1	gi|116784075|gb|ABK23203.1| unknown [Picea sitchensis]
Unigene102434	0.29	0.14	0.16	0.21	0.26	0.14	1444	-	-	virNOG31999;virNOG03420;COG4886;virNOG10545	STR	sp|Q9FI14|TAO1_ARATH Disease resistance protein TAO1 OS=Arabidopsis thaliana GN=TAO1 PE=4 SV=1	gi|21655195|gb|AAM28912.1| NBS/LRR [Pinus taeda]
cluster_contig93830	1.23	0.82	0.5	0.26	0	0	441	GO:0016301;GO:0005488	-	virNOG05135;COG0515	T	sp|Q9S9U1|LRK71_ARATH L-type lectin-domain containing receptor kinase VII.1 OS=Arabidopsis thaliana GN=LECRK71 PE=2 SV=1	gi|743900196|ref|XP_011043389.1| PREDICTED: L-type lectin-domain containing receptor kinase VII.1-like isoform X2 [Populus euphratica]
cluster_contig148525	3.6	0.61	1.73	2.17	3.74	2.08	1466	GO:0016740	-	virNOG00307;COG4886;virNOG29670	ST	sp|Q9ZUI0|Y2241_ARATH Putative leucine-rich repeat receptor-like serine/threonine-protein kinase At2g24130 OS=Arabidopsis thaliana GN=At2g24130 PE=3 SV=1	gi|147798218|emb|CAN60542.1| hypothetical protein VITISV_018291 [Vitis vinifera]
cluster_contig27645	0.25	0.45	0.28	0.22	0.19	0.25	2585	-	-	COG2124;virNOG04813	Q	sp|Q9LNJ4|C70A2_ARATH Cytochrome P450 703A2 OS=Arabidopsis thaliana GN=CYP703A2 PE=1 SV=1	gi|747047577|ref|XP_011069764.1| PREDICTED: cytochrome P450 81E8-like isoform X1 [Sesamum indicum]
Unigene187185	0.23	0.12	0.23	0.34	0.55	0.18	850	GO:0051603;GO:0004222;GO:0016485;GO:0008270;GO:0005739;GO:0043171	-	virNOG10606;COG1025	O	-	gi|641808453|gb|KDO36521.1| hypothetical protein CISIN_1g026322mg [Citrus sinensis]
Unigene260338	1.53	1.41	1.64	1.07	0.95	1.62	5369	GO:0006351	-	COG0568;virNOG06412	K	sp|O22056|SIGB_ARATH RNA polymerase sigma factor sigB OS=Arabidopsis thaliana GN=SIGB PE=2 SV=2	gi|148907004|gb|ABR16646.1| unknown [Picea sitchensis]
cluster_contig136064	0.2	0.25	0.2	0.18	0.33	0.11	2501	-	-	virNOG03420;COG4886	ST	-	gi|148907803|gb|ABR17027.1| unknown [Picea sitchensis]
Unigene71028	5.13	0	0	0	0	0	305	GO:0009536;GO:0005488;GO:0006259	-	COG2801;virNOG30511	RL	sp|P04323|POL3_DROME Retrovirus-related Pol polyprotein from transposon 17.6 OS=Drosophila melanogaster GN=pol PE=3 SV=1	gi|906851946|gb|AKS50219.1| reverse transcriptase, partial [Elymus hispidus]
cluster_contig10072	1.97	3.66	7.57	12.16	4.09	6.89	1571	-	-	COG5126;virNOG00835	ZTD	sp|P62184|CALM_RENRE Calmodulin OS=Renilla reniformis PE=1 SV=2	gi|695022486|ref|XP_009398372.1| PREDICTED: calmodulin-like isoform X1 [Musa acuminata subsp. malaccensis]
Unigene181915	1.26	1.86	2.38	1.69	1.23	1.32	771	GO:0046872;GO:0055114;GO:0016491	-	virNOG04153;COG3491	QR	sp|Q39224|SRG1_ARATH Protein SRG1 OS=Arabidopsis thaliana GN=SRG1 PE=2 SV=1	gi|695071003|ref|XP_009382555.1| PREDICTED: protein SRG1-like [Musa acuminata subsp. malaccensis]
Unigene258840	11.79	13.46	6.63	3.38	4.33	2.52	419	GO:0005634;GO:0005737	-	NOG00931;COG5272;KOG0001;virNOG06759	O	sp|P0CG83|UBIQP_HORVU Polyubiquitin (Fragment) OS=Hordeum vulgare PE=2 SV=1	gi|302595966|sp|P0CG83.1|UBIQP_HORVU RecName: Full=Polyubiquitin; Contains: RecName: Full=Ubiquitin; Flags: Precursor gi|755763|emb|CAA27751.1| unnamed protein product, partial [Hordeum vulgare subsp. vulgare]
cluster_contig79522	0.15	0.18	0.13	0.23	0.3	0.17	6617	-	-	virNOG32845;COG0639	T	sp|O04951|PP2A5_ARATH Serine/threonine-protein phosphatase PP2A-5 catalytic subunit OS=Arabidopsis thaliana GN=PP2A5 PE=1 SV=1	gi|698175222|gb|AIT76552.1| serine/threonine-protein phosphatase, partial [Polianthes tuberosa]
cluster_contig59010	1.12	1.13	1.26	1.19	0.87	1.08	3653	-	K22184	virNOG11066;virNOG07756;COG5076	KRB	sp|Q9ULD4|BRPF3_HUMAN Bromodomain and PHD finger-containing protein 3 OS=Homo sapiens GN=BRPF3 PE=1 SV=2	gi|720064989|ref|XP_010276129.1| PREDICTED: uncharacterized protein LOC104610954 [Nelumbo nucifera]
Unigene82381	0.37	0.32	0.45	0.57	0.6	0.63	3925	GO:0016020;GO:0016310;GO:0000166;GO:0004672	-	virNOG03326;COG0515	T	sp|Q9XID3|Y1343_ARATH G-type lectin S-receptor-like serine/threonine-protein kinase At1g34300 OS=Arabidopsis thaliana GN=At1g34300 PE=2 SV=1	gi|566200237|ref|XP_002319856.2| hypothetical protein POPTR_0013s08930g [Populus trichocarpa] gi|550325316|gb|EEE95779.2| hypothetical protein POPTR_0013s08930g [Populus trichocarpa]
cluster_contig80907	3.63	1.35	2.37	2.27	2.71	3.51	1782	GO:0016614;GO:0050660;GO:0055114	-	virNOG02122;COG2303	RE	sp|Q9SSM2|MDLL_ARATH (R)-mandelonitrile lyase-like OS=Arabidopsis thaliana GN=At1g73050 PE=2 SV=1	gi|821092562|gb|AKH04267.1| putative oxidoreductase [Taxus baccata]
cluster_contig121185	1.74	1.29	2.85	3.39	4.23	2.39	3345	GO:0016021	-	COG0814;virNOG02033	E	sp|F4KBM7|AVT6B_ARATH Amino acid transporter AVT6B OS=Arabidopsis thaliana GN=AVT6B PE=3 SV=1	gi|294463408|gb|ADE77235.1| unknown [Picea sitchensis]
Unigene225757	0.44	0.23	0.58	3.26	3.72	4.15	1004	GO:0003824	-	virNOG05679;COG1877	G	sp|Q9C9S4|TPPB_ARATH Trehalose-phosphate phosphatase B OS=Arabidopsis thaliana GN=TPPB PE=1 SV=1	gi|1012326384|gb|KYP38194.1| Trehalose-phosphate phosphatase [Cajanus cajan]
cluster_contig134492	8.96	9.89	9.21	11.17	15.6	14.12	2518	-	-	virNOG04153;COG3491	QR	sp|D4N502|DIOX3_PAPSO Codeine O-demethylase OS=Papaver somniferum GN=CODM PE=1 SV=1	gi|1035898162|gb|OAY27763.1| hypothetical protein MANES_15G014000 [Manihot esculenta]
cluster_contig150603	0.42	0.33	0.36	0.32	0.34	0.39	7916	GO:0016021	-	virNOG25608;COG3476;strNOG32993	TR	sp|P17057|CRTK_RHOCB Protein CrtK OS=Rhodobacter capsulatus (strain ATCC BAA-309 / NBRC 16581 / SB1003) GN=crtK PE=3 SV=1	gi|116779768|gb|ABK21422.1| unknown [Picea sitchensis]
cluster_contig110485	3.46	2.5	3.22	3.33	3.07	4.86	607	GO:0005524	-	COG0464;virNOG09479	O	-	gi|367067129|gb|AEX12792.1| hypothetical protein 2_8478_01, partial [Pinus taeda]
cluster_contig22538	0.04	5.38	3.1	3.28	2.18	2.95	3190	GO:0006457;GO:0005524;GO:0051082;GO:0006950	-	virNOG01891;COG0326	O	sp|Q9SIF2|HS905_ARATH Heat shock protein 90-5, chloroplastic OS=Arabidopsis thaliana GN=HSP90-5 PE=1 SV=1	gi|641851375|gb|KDO70246.1| hypothetical protein CISIN_1g0038272mg, partial [Citrus sinensis]
Unigene265749	4.19	2.78	2.81	2.01	1.08	2.05	3009	GO:0006810;GO:0005524;GO:0016021;GO:0016887	-	COG0842;virNOG02670	QV	sp|Q8GU88|AB39G_ORYSJ ABC transporter G family member 39 OS=Oryza sativa subsp. japonica GN=ABCG39 PE=3 SV=1	gi|302780779|ref|XP_002972164.1| ATP-binding cassette transporter [Selaginella moellendorffii] gi|300160463|gb|EFJ27081.1| ATP-binding cassette transporter [Selaginella moellendorffii]
cluster_contig131747	1.8	4.38	5.06	9.11	3.53	5.73	1129	GO:0055085;GO:0016021	-	virNOG05848;virNOG15315;COG1297	SP	sp|Q7XKF4|YSL13_ORYSJ Probable metal-nicotianamine transporter YSL13 OS=Oryza sativa subsp. japonica GN=YSL13 PE=2 SV=2	gi|695029338|ref|XP_009402082.1| PREDICTED: probable metal-nicotianamine transporter YSL12 [Musa acuminata subsp. malaccensis]
cluster_contig131439	0.6	0.32	0.28	0.2	0.58	0.42	1513	-	-	COG2801;NOG138354;virNOG30511;virNOG25350	RL	-	gi|590724789|ref|XP_007052567.1| Gag-pol polyprotein, putative [Theobroma cacao] gi|508704828|gb|EOX96724.1| Gag-pol polyprotein, putative [Theobroma cacao]
cluster_contig80869	2.39	2.02	2.49	2.87	3.34	2.88	3658	GO:1902600;GO:0035725;GO:0015385;GO:0016021;GO:0006885	-	COG0025;virNOG02169	P	sp|Q8RWU6|NHX6_ARATH Sodium/hydrogen exchanger 6 OS=Arabidopsis thaliana GN=NHX6 PE=1 SV=3	gi|116788446|gb|ABK24882.1| unknown [Picea sitchensis]
Unigene57509	0.31	0	0.62	0	0.3	0	415	-	-	COG2801;virNOG15679;virNOG26647;KOG0017	RL	sp|P0CT43|TF28_SCHPO Transposon Tf2-8 polyprotein OS=Schizosaccharomyces pombe (strain 972 / ATCC 24843) GN=Tf2-8 PE=3 SV=1	gi|1012360916|gb|KYP72099.1| Retrotransposable element Tf2 [Cajanus cajan]
cluster_contig165279	1.03	1.16	0.32	0.03	0.41	0.08	4050	GO:0016020;GO:0006810;GO:0000166;GO:0016887	-	virNOG02613;COG1132	QV	sp|Q9LK64|AB3C_ARATH ABC transporter C family member 3 OS=Arabidopsis thaliana GN=ABCC3 PE=1 SV=1	gi|694327380|ref|XP_009354560.1| PREDICTED: ABC transporter C family member 3-like [Pyrus x bretschneideri]
cluster_contig167048	1.43	1.21	1.38	4.09	7.71	2.52	1295	GO:0000287;GO:0050307;GO:0005986;GO:0016311	-	virNOG01700;COG0561	R	sp|Q5IH14|SPP1_TOBAC Sucrose-phosphatase 1 OS=Nicotiana tabacum GN=SPP1 PE=2 SV=1	gi|28190293|gb|AAO33040.1|AF460845_1 sucrose-phosphatase [Pinus taeda]
cluster_contig64459	0.21	0.76	0.36	1.64	0.89	1.25	1163	-	-	euNOG47140;COG4886	S	-	gi|1029054545|ref|XP_016752461.1| PREDICTED: uncharacterized protein LOC107960665 [Gossypium hirsutum]
Unigene77189	0	0.12	0.11	0.16	0.21	1.1	1424	-	-	virNOG09759;COG2132	Q	sp|Q5N9X2|LAC4_ORYSJ Laccase-4 OS=Oryza sativa subsp. japonica GN=LAC4 PE=2 SV=1	gi|923927332|ref|XP_013732586.1| PREDICTED: laccase-2-like [Brassica napus]
Unigene199200	2.39	3.09	3.86	2.44	2.57	3.68	1340	GO:0016021;GO:0015238;GO:0015297;GO:0006855	-	COG0534;virNOG09799;virNOG29306	SRV	sp|Q9FKQ1|DTX27_ARATH Protein DETOXIFICATION 27 OS=Arabidopsis thaliana GN=DTX27 PE=2 SV=1	gi|116787812|gb|ABK24651.1| unknown [Picea sitchensis]
cluster_contig97963	0.89	0.84	1.19	1.05	1.48	1.15	5033	GO:0016836;GO:0006633;GO:0005737	-	COG0764;virNOG02299	I	sp|Q5ZY62|FABZ_LEGPH 3-hydroxyacyl-[acyl-carrier-protein] dehydratase FabZ OS=Legionella pneumophila subsp. pneumophila (strain Philadelphia 1 / ATCC 33152 / DSM 7513) GN=fabZ PE=3 SV=1	gi|848930132|ref|XP_012828345.1| PREDICTED: uncharacterized protein LOC105949589 [Erythranthe guttata] gi|604298452|gb|EYU18496.1| hypothetical protein MIMGU_mgv1a013037mg [Erythranthe guttata]
cluster_contig84467	2.67	2.23	3.28	0.44	0.13	0.51	1831	-	-	COG1028;virNOG04718;NOG13165;COG0300	QIR	sp|Q0WRJ2|TC10A_ARATH 3-dehydrosphinganine reductase TSC10A OS=Arabidopsis thaliana GN=TSC10A PE=1 SV=1	gi|116791171|gb|ABK25881.1| unknown [Picea sitchensis]
cluster_contig152599	0.37	0.38	0.35	0.32	0.4	0.29	2908	-	-	virNOG15364;virNOG03135;COG1405	K	sp|Q8SRP3|TF2B_ENCCU Transcription initiation factor IIB OS=Encephalitozoon cuniculi (strain GB-M1) GN=ECU06_1100i PE=3 SV=1	gi|302766794|ref|XP_002966817.1| hypothetical protein SELMODRAFT_87129 [Selaginella moellendorffii] gi|300164808|gb|EFJ31416.1| hypothetical protein SELMODRAFT_87129 [Selaginella moellendorffii]
Unigene82225	0.24	0.54	1.5	4.58	0.72	1.3	442	-	-	COG4886;virNOG10093	ST	sp|Q40392|TMVRN_NICGU TMV resistance protein N OS=Nicotiana glutinosa GN=N PE=1 SV=1	gi|2708524|gb|AAB92505.1| similar to resistance gene; region between conserved kinase-2 and P-Loop domains [Pinus radiata]
cluster_contig24858	0.42	0.37	0.38	0.11	0.28	0.17	1441	-	-	virNOG03420;COG4886	ST	sp|Q9FI14|TAO1_ARATH Disease resistance protein TAO1 OS=Arabidopsis thaliana GN=TAO1 PE=4 SV=1	gi|224284598|gb|ACN40032.1| unknown [Picea sitchensis]
cluster_contig26169	18.66	15.15	16.45	19.18	17.89	20.75	3441	GO:0009099;GO:0005509;GO:0009097;GO:0004455;GO:0055114	K00053	COG0059;virNOG01181	E	sp|Q01292|ILV5_SPIOL Ketol-acid reductoisomerase, chloroplastic OS=Spinacia oleracea GN=AHRI PE=1 SV=1	gi|823242534|ref|XP_012453940.1| PREDICTED: ketol-acid reductoisomerase, chloroplastic-like [Gossypium raimondii] gi|763802018|gb|KJB68956.1| hypothetical protein B456_011G000800 [Gossypium raimondii]
cluster_contig75874	0.72	0.05	0.79	2.01	0.94	0.45	1483	GO:0016651;GO:0016021;GO:0042773;GO:0005739	-	COG0713;virNOG21318	C	sp|P26851|NU4LM_MARPO NADH-ubiquinone oxidoreductase chain 4L OS=Marchantia polymorpha GN=ND4L PE=3 SV=1	gi|761232332|gb|AJP33511.1| NADH dehydrogenase subunit 4L (mitochondrion) [Gnetum gnemon]
cluster_contig96055	3.89	2.82	3.83	1.98	0.86	3.37	1862	-	-	virNOG00842;COG4886	ST	-	gi|694391915|ref|XP_009371456.1| PREDICTED: uncharacterized protein LOC103960698 [Pyrus x bretschneideri]
Unigene75834	3.21	2.09	5.01	3.25	2.3	4.35	888	GO:0016705;GO:0020037;GO:0005506;GO:0016021;GO:0004497;GO:0055114	-	COG2124;virNOG14028	Q	sp|Q50EK4|C75A1_PINTA Cytochrome P450 750A1 OS=Pinus taeda GN=CYP750A1 PE=2 SV=1	gi|224285879|gb|ACN40653.1| unknown [Picea sitchensis]
cluster_contig131739	1.9	1.7	2.23	1.37	1.4	1.49	4335	-	-	virNOG06300;COG0515;virNOG02882	T	sp|Q9FKG6|PUB52_ARATH U-box domain-containing protein 52 OS=Arabidopsis thaliana GN=PUB52 PE=2 SV=1	gi|695049934|ref|XP_009412924.1| PREDICTED: U-box domain-containing protein 35-like [Musa acuminata subsp. malaccensis]
Unigene81613	2.02	1.19	2.13	2.05	0	1.09	319	GO:0016020;GO:0016310;GO:0004672	-	virNOG05344;virNOG03867;COG4886	ST	sp|Q9ZPS9|BRL2_ARATH Serine/threonine-protein kinase BRI1-like 2 OS=Arabidopsis thaliana GN=BRL2 PE=1 SV=1	gi|116788340|gb|ABK24841.1| unknown [Picea sitchensis]
Unigene42948	0.24	0.86	0.19	0	0	0	954	-	-	virNOG10422;virNOG13195;virNOG13579;COG0534	SRV	sp|Q9SAB0|DTX36_ARATH Protein DETOXIFICATION 36 OS=Arabidopsis thaliana GN=DTX36 PE=2 SV=1	gi|294460574|gb|ADE75862.1| unknown [Picea sitchensis]
cluster_contig79490	8.23	6.1	9.13	12.25	13.6	11.9	4813	GO:0009506;GO:0005802;GO:0005768;GO:0016760;GO:0009833;GO:0016021;GO:0008270;GO:0030244;GO:0071555;GO:0005886;GO:0009834	K10999	COG1215;virNOG02099;virNOG03844	OM	sp|Q941L0|CESA3_ARATH Cellulose synthase A catalytic subunit 3 [UDP-forming] OS=Arabidopsis thaliana GN=CESA3 PE=1 SV=2	gi|60300001|gb|AAX18649.1| cellulose synthase catalytic subunit [Pinus taeda]
cluster_contig9085	16.07	13.04	25.52	42.14	34.1	30.85	1391	-	-	virNOG03420;COG4886	ST	sp|Q9FI14|TAO1_ARATH Disease resistance protein TAO1 OS=Arabidopsis thaliana GN=TAO1 PE=4 SV=1	gi|629120538|gb|KCW85028.1| hypothetical protein EUGRSUZ_B01867 [Eucalyptus grandis]
Unigene202561	0.25	0.27	0.16	0.22	0.03	0.16	1280	GO:0004553;GO:0005975	-	virNOG00545;COG2723	G	sp|Q7XSK0|BGL18_ORYSJ Beta-glucosidase 18 OS=Oryza sativa subsp. japonica GN=BGLU18 PE=3 SV=2	gi|217074530|gb|ACJ85625.1| unknown [Medicago truncatula]
cluster_contig169735	1.08	1.07	0.92	0.53	0.41	0.69	3451	GO:0008299;GO:0004161	-	virNOG03298;COG0142	H	sp|O24241|FPPS1_PARAR Farnesyl pyrophosphate synthase 1 OS=Parthenium argentatum GN=FPS1 PE=2 SV=1	gi|341873815|gb|AEL00437.1| farnesyl diphosphate synthase [Diospyros kaki]
cluster_contig960	0.96	2.53	2.16	0	0	0.41	477	-	-	virNOG10857;virNOG15924;virNOG07888;COG0515	T	sp|C0LGT5|Y5169_ARATH Probable LRR receptor-like serine/threonine-protein kinase At5g16900 OS=Arabidopsis thaliana GN=At5g16900 PE=2 SV=1	gi|148906922|gb|ABR16606.1| unknown [Picea sitchensis]
Unigene281165	0.83	1.13	1.44	1.62	1.07	1.39	3942	GO:0016705;GO:0020037;GO:0005506;GO:0016021;GO:0004497;GO:0055114	-	COG2124;virNOG08292	Q	sp|Q9C788|C70B1_ARATH Cytochrome P450 704B1 OS=Arabidopsis thaliana GN=CYP704B1 PE=1 SV=1	gi|224286607|gb|ACN41008.1| unknown [Picea sitchensis]
Unigene84804	0	0	0	0	0	1.21	313	-	-	COG2801;virNOG15679	RL	-	gi|747106618|ref|XP_011101607.1| PREDICTED: uncharacterized protein LOC105179663 [Sesamum indicum]
Unigene168095	0.52	0.69	0.3	0	0.03	0.58	1237	GO:0016740	-	virNOG07216;COG0515;virNOG14429	T	sp|Q9FHG4|LRKS7_ARATH Probable L-type lectin-domain containing receptor kinase S.7 OS=Arabidopsis thaliana GN=LECRKS7 PE=2 SV=1	gi|586770736|ref|XP_006856580.1| PREDICTED: L-type lectin-domain containing receptor kinase IX.1 [Amborella trichopoda] gi|548860461|gb|ERN18047.1| hypothetical protein AMTR_s00046p00196890 [Amborella trichopoda]
cluster_contig37812	1.89	1.38	2.55	2.06	2.28	2.09	2660	GO:0009058;GO:0003824	-	virNOG04057;COG0615	MI	sp|Q9ZVI9|PECT1_ARATH Ethanolamine-phosphate cytidylyltransferase OS=Arabidopsis thaliana GN=PECT1 PE=1 SV=1	gi|1035941092|gb|OAY67268.1| Ethanolamine-phosphate cytidylyltransferase [Ananas comosus]
Unigene75323	0.63	1.16	0.64	1.31	0.21	1.12	463	GO:0005524;GO:0016021;GO:0016887	-	COG1131;KOG0061;virNOG06274	QV	sp|Q8RXN0|AB11G_ARATH ABC transporter G family member 11 OS=Arabidopsis thaliana GN=ABCG11 PE=1 SV=1	gi|951031385|ref|XP_014515136.1| PREDICTED: ABC transporter G family member 11-like [Vigna radiata var. radiata]
cluster_contig157220	4.63	3.88	5.92	4.93	5.84	4.78	2544	GO:0016614	-	virNOG01712;COG2303	RE	sp|B5WWZ9|FAO2_LOTJA Long-chain-alcohol oxidase FAO2 OS=Lotus japonicus GN=FAO2 PE=2 SV=1	gi|148909432|gb|ABR17814.1| unknown [Picea sitchensis]
cluster_contig108299	0.34	0.4	0.36	0.15	0.2	0.32	2520	-	-	virNOG09822;COG2723	G	sp|A3RF67|BAGBG_DALNI Isoflavonoid 7-O-beta-apiosyl-glucoside beta-glycosidase OS=Dalbergia nigrescens PE=1 SV=1	gi|802555531|ref|XP_012065489.1| PREDICTED: beta-glucosidase 12-like [Jatropha curcas]
cluster_contig28995	0.95	0.73	1.01	0.28	0.21	0.54	4635	-	-	COG0739;virNOG33626	SM	sp|Q8K9M4|Y310_BUCAP Uncharacterized metalloprotease BUsg_310 OS=Buchnera aphidicola subsp. Schizaphis graminum (strain Sg) GN=BUsg_310 PE=3 SV=1	gi|224285345|gb|ACN40396.1| unknown [Picea sitchensis]
Unigene82900	0.77	0.62	0.62	0.95	0.35	1.53	1398	-	-	KOG0619;virNOG31072;COG4886;virNOG05699	STR	sp|Q9ZPS9|BRL2_ARATH Serine/threonine-protein kinase BRI1-like 2 OS=Arabidopsis thaliana GN=BRL2 PE=1 SV=1	gi|148909941|gb|ABR18056.1| unknown [Picea sitchensis]
Unigene125826	1.72	1.6	1.55	1.21	1.01	1.35	3270	GO:0006464;GO:0000166;GO:0004672	-	virNOG01414;COG0515	T	sp|Q9FKG6|PUB52_ARATH U-box domain-containing protein 52 OS=Arabidopsis thaliana GN=PUB52 PE=2 SV=1	gi|764620602|ref|XP_011468522.1| PREDICTED: U-box domain-containing protein 52-like [Fragaria vesca subsp. vesca]
cluster_contig155317	7.93	5.03	0.49	0.13	0	0.46	1001	GO:0005615;GO:0051603;GO:0004197;GO:0005764	-	virNOG31185;virNOG09238;COG4870;KOG1543	O	sp|P43156|CYSP_HEMSP Thiol protease SEN102 OS=Hemerocallis sp. GN=SEN102 PE=2 SV=1	gi|586700051|ref|XP_006844723.1| PREDICTED: zingipain-2 [Amborella trichopoda] gi|548847194|gb|ERN06398.1| hypothetical protein AMTR_s00016p00253110 [Amborella trichopoda]
Unigene43190	5.77	3.68	6.29	5.65	7.46	5.54	1734	GO:0016021;GO:0005789	-	virNOG02932;virNOG01542;COG5066	U	sp|Q8VZ95|VAP11_ARATH Vesicle-associated protein 1-1 OS=Arabidopsis thaliana GN=PVA11 PE=1 SV=1	gi|294463054|gb|ADE77065.1| unknown [Picea sitchensis]
cluster_contig171429	0.44	0.47	0.49	0.48	0.32	0.41	4313	-	-	virNOG01036;COG1112	AL	sp|Q9FJR0|RENT1_ARATH Regulator of nonsense transcripts 1 homolog OS=Arabidopsis thaliana GN=UPF1 PE=1 SV=2	gi|641821360|gb|KDO41062.1| hypothetical protein CISIN_1g0010542mg, partial [Citrus sinensis]
cluster_contig134236	0.19	0.08	0.06	1	0.26	0.18	1870	-	-	COG2801;virNOG26647;virNOG15679	RL	sp|Q7LHG5|YI31B_YEAST Transposon Ty3-I Gag-Pol polyprotein OS=Saccharomyces cerevisiae (strain ATCC 204508 / S288c) GN=TY3B-I PE=3 SV=2	gi|147783182|emb|CAN68669.1| hypothetical protein VITISV_039388 [Vitis vinifera]
cluster_contig21724	0.33	0.23	0.49	0.32	0.3	0.25	4847	-	-	virNOG33939;COG2801;virNOG28873	RL	sp|Q8I7P9|POL5_DROME Retrovirus-related Pol polyprotein from transposon opus OS=Drosophila melanogaster GN=pol PE=3 SV=1	gi|147836198|emb|CAN66498.1| hypothetical protein VITISV_038415 [Vitis vinifera]
cluster_contig154593	1.29	1.27	1.73	1.28	3.41	1.58	2097	-	-	virNOG03420;COG4886	ST	sp|Q9RBS2|POPC_RALSO Protein PopC OS=Ralstonia solanacearum (strain GMI1000) GN=popC PE=4 SV=2	gi|168042657|ref|XP_001773804.1| predicted protein [Physcomitrella patens] gi|162674919|gb|EDQ61421.1| predicted protein, partial [Physcomitrella patens]
Unigene44801	0.44	2.52	0.46	0	0	0.48	378	-	-	virNOG05344;virNOG30260;COG0515;virNOG29670	T	sp|C0LGP4|Y3475_ARATH Probable LRR receptor-like serine/threonine-protein kinase At3g47570 OS=Arabidopsis thaliana GN=At3g47570 PE=2 SV=1	gi|548846757|gb|ERN05999.1| hypothetical protein AMTR_s00143p00086680 [Amborella trichopoda]
cluster_contig103244	8.17	0.27	1.58	0.06	0.38	0.46	2346	GO:0010223;GO:0052689;GO:1901601	-	COG0596;virNOG12921	R	sp|Q9SQR3|D14_ARATH Strigolactone esterase D14 OS=Arabidopsis thaliana GN=D14 PE=1 SV=1	gi|1035893423|gb|OAY23027.1| hypothetical protein MANES_18G046100 [Manihot esculenta]
Unigene124377	0	0	0	0	1.05	0	398	GO:0005739	-	COG2801;virNOG15679	RL	-	gi|973605931|gb|KUM49048.1| hypothetical protein ABT39_MTgene4385 (mitochondrion) [Picea glauca]
Unigene164646	1.35	2.45	0.96	2.52	4.74	4.07	2378	-	-	virNOG20690;virNOG18915;COG0484	O	sp|Q72GN6|DNAJ_THET2 Chaperone protein DnaJ OS=Thermus thermophilus (strain HB27 / ATCC BAA-163 / DSM 7039) GN=dnaJ PE=3 SV=1	gi|1350548|gb|AAB01572.1| heat shock-like protein [Picea glauca]
Unigene187147	2.47	1.32	2.75	2.14	1.76	1.46	2434	-	-	virNOG31999;virNOG03420;virNOG28525;COG4886;virNOG10545	STR	sp|Q9FI14|TAO1_ARATH Disease resistance protein TAO1 OS=Arabidopsis thaliana GN=TAO1 PE=4 SV=1	gi|224284251|gb|ACN39861.1| unknown [Picea sitchensis]
cluster_contig86632	0.91	0.97	1.09	1.21	1.49	0.59	2579	GO:0055085;GO:0016021	K15276	virNOG00107;COG0697	GE	sp|Q6NMB6|UTR5B_ARATH UDP-galactose/UDP-glucose transporter 5B OS=Arabidopsis thaliana GN=UTR5B PE=2 SV=1	gi|743781012|ref|XP_010920716.1| PREDICTED: UDP-galactose/UDP-glucose transporter 5B-like isoform X2 [Elaeis guineensis]
cluster_contig172925	0.63	0.01	0.35	0.01	0	0.01	2587	-	-	virNOG03420;COG4886	ST	sp|Q9FI14|TAO1_ARATH Disease resistance protein TAO1 OS=Arabidopsis thaliana GN=TAO1 PE=4 SV=1	gi|224284251|gb|ACN39861.1| unknown [Picea sitchensis]
cluster_contig147134	4.49	1.82	2.09	1.41	2.8	1.3	919	GO:0016301	-	virNOG00307;COG4886	ST	sp|Q9ZUI0|Y2241_ARATH Putative leucine-rich repeat receptor-like serine/threonine-protein kinase At2g24130 OS=Arabidopsis thaliana GN=At2g24130 PE=3 SV=1	gi|950973562|ref|XP_014500750.1| PREDICTED: putative leucine-rich repeat receptor-like serine/threonine-protein kinase At2g24130 [Vigna radiata var. radiata]
Unigene230300	0.26	0.19	0.19	0.12	0.19	0.15	3333	GO:0072509;GO:0098655;GO:0044464;GO:0030001;GO:0005488;GO:0046915;GO:0016787;GO:0016021	-	virNOG02768;COG2217	P	sp|A3BF39|HMA2_ORYSJ Cadmium/zinc-transporting ATPase HMA2 OS=Oryza sativa subsp. japonica GN=HMA2 PE=1 SV=1	gi|255677368|dbj|BAH93709.1| Os06g0700650, partial [Oryza sativa Japonica Group]
cluster_contig9029	0.95	1.03	0.59	1.1	1.21	1.79	3661	-	-	virNOG03420;virNOG33565;COG4886	STR	sp|Q9FI14|TAO1_ARATH Disease resistance protein TAO1 OS=Arabidopsis thaliana GN=TAO1 PE=4 SV=1	gi|321530320|gb|ADW94527.1| putative TIR-NBS-LRR protein [Pinus monticola]
cluster_contig168376	0.3	0.69	0.53	0.58	0.13	0.38	3733	GO:0005524	-	virNOG00261;virNOG18306;virNOG30628;COG5078	O	sp|P35131|UBC8_ARATH Ubiquitin-conjugating enzyme E2 8 OS=Arabidopsis thaliana GN=UBC8 PE=1 SV=1	gi|920715637|gb|KOM55725.1| hypothetical protein LR48_Vigan10g161700 [Vigna angularis]
cluster_contig147863	0.75	0.35	0.57	0.75	0.58	0.44	1864	-	-	virNOG05344;virNOG10767;COG4886;virNOG03095	ST	sp|Q0JA29|FLS2_ORYSJ LRR receptor-like serine/threonine-protein kinase FLS2 OS=Oryza sativa subsp. japonica GN=FLS2 PE=1 SV=1	gi|720039752|ref|XP_010268403.1| PREDICTED: probable LRR receptor-like serine/threonine-protein kinase At3g47570 [Nelumbo nucifera]
cluster_contig171545	0.92	1.14	1.16	0.77	0.84	1	6393	GO:0052654;GO:0052656;GO:0009081;GO:0052655;GO:0009570	-	virNOG03879;COG0115	E	sp|Q9FYA6|BCAT5_ARATH Branched-chain-amino-acid aminotransferase 5, chloroplastic OS=Arabidopsis thaliana GN=BCAT5 PE=1 SV=1	gi|148909698|gb|ABR17940.1| unknown [Picea sitchensis]
Unigene43556	0	0.69	0	0	0.6	0	414	-	-	COG2801;virNOG30511	RL	sp|Q7LHG5|YI31B_YEAST Transposon Ty3-I Gag-Pol polyprotein OS=Saccharomyces cerevisiae (strain ATCC 204508 / S288c) GN=TY3B-I PE=3 SV=2	gi|923655202|ref|XP_013645818.1| PREDICTED: RNA-directed DNA polymerase homolog [Brassica napus]
Unigene258956	2.51	2.82	2.2	7.5	3.87	5.39	398	GO:0016020	-	COG4886;virNOG05699	ST	sp|Q9LHP4|RCH2_ARATH Receptor-like protein kinase 2 OS=Arabidopsis thaliana GN=RCH2 PE=1 SV=1	gi|148909941|gb|ABR18056.1| unknown [Picea sitchensis]
Unigene3255	1.2	0	0	0	0	0	696	GO:0016671;GO:0008152	-	COG0225;virNOG01068;virNOG34112	O	sp|Q09859|MSRA_SCHPO Probable peptide methionine sulfoxide reductase OS=Schizosaccharomyces pombe (strain 972 / ATCC 24843) GN=mxr1 PE=3 SV=2	gi|545355768|ref|XP_005643659.1| peptide methionine sulfoxide reductase [Coccomyxa subellipsoidea C-169] gi|384245622|gb|EIE19115.1| peptide methionine sulfoxide reductase [Coccomyxa subellipsoidea C-169]
Unigene171628	0.44	0.22	0.21	0.08	0.12	0.21	1059	GO:0046982;GO:0005669;GO:0006352	-	virNOG07035;COG5624	K	sp|B2C6R6|TAFCL_ARATH Transcription initiation factor TFIID subunit 12b OS=Arabidopsis thaliana GN=TAF12B PE=1 SV=1	gi|743878702|ref|XP_011035712.1| PREDICTED: transcription initiation factor TFIID subunit 12b-like isoform X2 [Populus euphratica]
Unigene64930	15.17	12.26	12.59	14.3	13.25	14.7	3096	GO:0009099;GO:0046872;GO:0009097;GO:0004455;GO:0055114	-	COG0059;virNOG01181	E	sp|Q65XK0|ILV5_ORYSJ Ketol-acid reductoisomerase, chloroplastic OS=Oryza sativa subsp. japonica GN=Os05g0573700 PE=1 SV=1	gi|672191848|ref|XP_008775613.1| PREDICTED: ketol-acid reductoisomerase, chloroplastic-like [Phoenix dactylifera]
cluster_contig132534	1.05	0.78	0.88	0.36	0.5	0.56	3927	GO:0005488	-	COG2801;virNOG30511	RL	sp|Q7LHG5|YI31B_YEAST Transposon Ty3-I Gag-Pol polyprotein OS=Saccharomyces cerevisiae (strain ATCC 204508 / S288c) GN=TY3B-I PE=3 SV=2	gi|56744299|gb|AAW28578.1| Putative gag-pol polyprotein, identical [Solanum demissum]
cluster_contig103324	3.75	2.59	2.71	2.79	2.39	2.94	9055	-	-	COG5077;virNOG02575	O	sp|Q9UPU5|UBP24_HUMAN Ubiquitin carboxyl-terminal hydrolase 24 OS=Homo sapiens GN=USP24 PE=1 SV=3	gi|302812074|ref|XP_002987725.1| hypothetical protein SELMODRAFT_447079 [Selaginella moellendorffii] gi|300144617|gb|EFJ11300.1| hypothetical protein SELMODRAFT_447079 [Selaginella moellendorffii]
Unigene283140	3.17	2.54	2.46	1.87	1.35	2.08	3978	GO:0016567;GO:0016021;GO:0004842;GO:0016874	K10587	COG5021;virNOG14446	O	sp|Q05086|UBE3A_HUMAN Ubiquitin-protein ligase E3A OS=Homo sapiens GN=UBE3A PE=1 SV=4	gi|971509004|dbj|GAQ89192.1| Putative ubiquitin-protein ligase [Klebsormidium flaccidum]
Unigene179796	1.05	1.12	1.13	0.6	0.85	1.01	1908	GO:0005840;GO:0006412;GO:0003735	-	virNOG05052;COG0080	J	sp|Q9MAP3|RK11_ARATH 50S ribosomal protein L11, chloroplastic OS=Arabidopsis thaliana GN=RPL11 PE=2 SV=1	gi|719964010|ref|XP_010251371.1| PREDICTED: 50S ribosomal protein L11, chloroplastic isoform X1 [Nelumbo nucifera]
Unigene183979	0.27	0.1	0.08	0.36	0.58	0.51	6105	GO:0005524;GO:0006094;GO:0004612	-	COG1866;virNOG02962	C	sp|Q9XFA2|PCKA2_UROPA Phosphoenolpyruvate carboxykinase (ATP) 2 OS=Urochloa panicoides GN=PCK2 PE=2 SV=1	gi|764622184|ref|XP_011468751.1| PREDICTED: phosphoenolpyruvate carboxykinase [ATP]-like, partial [Fragaria vesca subsp. vesca]
Unigene205207	1.07	0.76	1.2	1.21	0.78	0.79	8013	-	-	COG5084;virNOG03337	R	sp|Q3ED78|C3H7_ARATH Zinc finger CCCH domain-containing protein 7 OS=Arabidopsis thaliana GN=At1g21570 PE=1 SV=1	gi|694326199|ref|XP_009354018.1| PREDICTED: uncharacterized protein At1g21580-like [Pyrus x bretschneideri]
cluster_contig113924	0.31	0.14	0.2	0.13	0.18	0.21	3966	-	-	COG2801;virNOG30511	RL	-	gi|922438765|ref|XP_013624698.1| PREDICTED: uncharacterized protein LOC106330838 [Brassica oleracea var. oleracea]
Unigene231992	1.7	1.09	1.21	1.09	1.34	1.53	1753	GO:0042128;GO:0030151;GO:0055114;GO:0016491	-	virNOG04066;COG2041	CR	sp|Q9S850|SUOX_ARATH Sulfite oxidase OS=Arabidopsis thaliana GN=SOX PE=1 SV=1	gi|641845058|gb|KDO63948.1| hypothetical protein CISIN_1g016226mg [Citrus sinensis]
Unigene123025	0.25	0.56	0.26	0.53	0	0	437	GO:0046872;GO:0003993;GO:0016311	-	virNOG11423;virNOG05904;COG1409	RG	sp|Q9SI18|PPA11_ARATH Purple acid phosphatase 11 OS=Arabidopsis thaliana GN=PAP11 PE=2 SV=1	gi|661876965|emb|CDP19119.1| unnamed protein product [Coffea canephora]
cluster_contig92183	0.33	0.6	0.11	0.23	0.65	0.23	591	GO:0045330;GO:0030599;GO:0005618;GO:0045490;GO:0005576;GO:0004857;GO:0043086;GO:0042545	-	COG4677;virNOG12271;virNOG02047	RG	sp|O04886|PME1_CITSI Pectinesterase 1 OS=Citrus sinensis GN=PECS-1.1 PE=2 SV=1	gi|109729793|gb|ABG46324.1| putative pectin methylesterase [Picea abies]
Unigene61044	6.21	6.68	4.72	6.94	8.06	8.49	1250	GO:0016705;GO:0020037;GO:0005506;GO:0016021;GO:0004497;GO:0055114	-	virNOG14861;COG2124;virNOG01211	Q	sp|H1A988|C7254_GLYUR 11-oxo-beta-amyrin 30-oxidase OS=Glycyrrhiza uralensis GN=CYP72A154 PE=1 SV=1	gi|116789139|gb|ABK25130.1| unknown [Picea sitchensis]
Unigene98075	2.08	4.79	5.32	7.58	2.71	4.38	1763	-	-	virNOG28525;COG4886;virNOG17255	STR	sp|Q40392|TMVRN_NICGU TMV resistance protein N OS=Nicotiana glutinosa GN=N PE=1 SV=1	gi|21655199|gb|AAM28914.1| TIR/P-loop/LRR [Pinus taeda]
cluster_contig155272	4.28	5.04	3.94	0.08	0.07	0.34	2255	GO:0008234;GO:0006508	-	virNOG09238;COG4870	O	sp|Q9FMH8|RD21B_ARATH Probable cysteine protease RD21B OS=Arabidopsis thaliana GN=RD21B PE=1 SV=1	gi|1208549|gb|AAC49455.1| Pseudotzain [Pseudotsuga menziesii]
Unigene47736	0.56	0.3	0.41	0.94	1.2	1.23	1281	-	-	COG5441;virNOG00224	S	sp|Q981G1|Y9388_RHILO UPF0261 protein mll9388 OS=Rhizobium loti (strain MAFF303099) GN=mll9388 PE=3 SV=2	gi|769824909|ref|XP_006827389.2| PREDICTED: uncharacterized protein LOC18422510 [Amborella trichopoda] gi|769824911|ref|XP_011623513.1| PREDICTED: uncharacterized protein LOC18422510 [Amborella trichopoda] gi|769824913|ref|XP_011623515.1| PREDICTED: uncharacterized protein LOC18422510 [Amborella trichopoda]
cluster_contig153156	2.09	2.37	2.36	1.59	1.67	2.73	2445	-	-	virNOG02311;COG0631	T	sp|Q9M8R7|P2C33_ARATH Probable protein phosphatase 2C 33 OS=Arabidopsis thaliana GN=PPC6-1 PE=1 SV=1	gi|302809543|ref|XP_002986464.1| hypothetical protein SELMODRAFT_235030 [Selaginella moellendorffii] gi|300145647|gb|EFJ12321.1| hypothetical protein SELMODRAFT_235030 [Selaginella moellendorffii]
Unigene9554	2.72	4.57	6.14	10.33	5.14	5.59	923	-	-	virNOG00842;COG4886;euNOG29753	ST	-	gi|294464172|gb|ADE77602.1| unknown [Picea sitchensis]
cluster_contig135942	1.01	0.5	0.59	0.33	0.28	0.26	1144	-	-	virNOG03420;virNOG00842;COG4886;virNOG10545;virNOG10093	ST	sp|Q6Z8P4|PIRL4_ORYSJ Plant intracellular Ras-group-related LRR protein 4 OS=Oryza sativa subsp. japonica GN=IRL4 PE=2 SV=1	gi|148907803|gb|ABR17027.1| unknown [Picea sitchensis]
Unigene228747	0.28	0.26	0.23	0.14	0.12	0.25	3516	-	-	virNOG05344;virNOG10767;COG4886	ST	sp|C0LGQ5|GSO1_ARATH LRR receptor-like serine/threonine-protein kinase GSO1 OS=Arabidopsis thaliana GN=GSO1 PE=1 SV=1	gi|731335599|ref|XP_010678806.1| PREDICTED: LRR receptor-like serine/threonine-protein kinase GSO1 [Beta vulgaris subsp. vulgaris] gi|870859165|gb|KMT10629.1| hypothetical protein BVRB_5g117470 [Beta vulgaris subsp. vulgaris]
Unigene127733	0.5	0.24	0.19	0.07	0.04	0.12	2574	GO:0016705;GO:0020037;GO:0005506;GO:0016021;GO:0004497;GO:0055114	-	COG2124;virNOG01581	Q	sp|O64636|C76C1_ARATH Cytochrome P450 76C1 OS=Arabidopsis thaliana GN=CYP76C1 PE=2 SV=1	gi|478444802|gb|AGJ03150.1| valencene oxidase [Callitropsis nootkatensis]
Unigene122514	0.75	0	0	0.77	0	0	338	-	-	COG2801;virNOG15679	RL	sp|Q9UR07|TF211_SCHPO Transposon Tf2-11 polyprotein OS=Schizosaccharomyces pombe (strain 972 / ATCC 24843) GN=Tf2-11 PE=3 SV=1	gi|1012333858|gb|KYP45237.1| Retrotransposable element Tf2 [Cajanus cajan]
Unigene128232	0.87	2.16	3.42	2.25	0.61	2.1	2917	-	-	virNOG03420;COG4886	ST	sp|F4J339|RPP1_ARATH Probable disease resistance protein RPP1 OS=Arabidopsis thaliana GN=RPP1 PE=2 SV=1	gi|21655201|gb|AAM28915.1| NBS [Pinus taeda]
cluster_contig43271	1.04	1.24	0.64	0.29	0.34	0.44	3172	GO:0043565	-	virNOG18129;COG1813	K	sp|Q9LXT3|MBF1B_ARATH Multiprotein-bridging factor 1b OS=Arabidopsis thaliana GN=MBF1B PE=2 SV=1	gi|727471689|ref|XP_010517808.1| PREDICTED: multiprotein-bridging factor 1a-like isoform X1 [Camelina sativa] gi|727471691|ref|XP_010517809.1| PREDICTED: multiprotein-bridging factor 1a-like isoform X1 [Camelina sativa] gi|727471693|ref|XP_010517810.1| PREDICTED: multiprotein-bridging factor 1a-like isoform X2 [Camelina sativa]
cluster_contig5891	0.57	1.05	1.17	0.79	0.93	0.61	478	-	-	virNOG05344;COG4886;COG0515	ST	sp|C0LGP4|Y3475_ARATH Probable LRR receptor-like serine/threonine-protein kinase At3g47570 OS=Arabidopsis thaliana GN=At3g47570 PE=2 SV=1	gi|1035923955|gb|OAY53543.1| hypothetical protein MANES_03G004600 [Manihot esculenta]
cluster_contig134763	46.18	118.56	69.89	171.51	132.64	127.25	1440	GO:0005634;GO:0006511;GO:0006464;GO:0005737	K08770	NOG00931;KOG0001;COG5272;virNOG06759	O	sp|P0CH33|UBQ11_ARATH Polyubiquitin 11 OS=Arabidopsis thaliana GN=UBQ11 PE=2 SV=1	gi|334186377|ref|NP_001190681.1| ubiquitin 11 [Arabidopsis thaliana] gi|658019408|ref|XP_008345057.1| PREDICTED: polyubiquitin [Malus domestica] gi|694353312|ref|XP_009358112.1| PREDICTED: polyubiquitin [Pyrus x bretschneideri] gi|694353315|ref|XP_009358113.1| PREDICTED: polyubiquitin [Pyrus x bretschneideri] gi|694436154|ref|XP_009345196.1| PREDICTED: polyubiquitin [Pyrus x bretschneideri] gi|69…
Unigene39290	0	1.56	0	0	0	0	674	-	-	COG1501;virNOG00843	G	sp|D4B0X3|AGD1_ARTBC Probable alpha/beta-glucosidase ARB_02101 OS=Arthroderma benhamiae (strain ATCC MYA-4681 / CBS 112371) GN=ARB_02101 PE=1 SV=1	gi|470114974|ref|XP_004293679.1| PREDICTED: alpha-glucosidase-like [Fragaria vesca subsp. vesca]
cluster_contig112908	0.68	0.64	0.73	0.65	0.81	0.68	10334	-	-	COG2801;virNOG15679	RL	sp|P10394|POL4_DROME Retrovirus-related Pol polyprotein from transposon 412 OS=Drosophila melanogaster GN=POL PE=3 SV=1	gi|590649404|ref|XP_007032400.1| DNA/RNA polymerases superfamily protein [Theobroma cacao] gi|508711429|gb|EOY03326.1| DNA/RNA polymerases superfamily protein [Theobroma cacao]
Unigene14366	1.47	1.3	1.4	2.13	3.41	2.45	2074	GO:0043231;GO:0005524;GO:0051453;GO:0006754;GO:0046872;GO:1902600;GO:0005887;GO:0008553	-	virNOG04331;COG0474	P	sp|P22180|PMA1_SOLLC Plasma membrane ATPase 1 OS=Solanum lycopersicum GN=LHA1 PE=2 SV=1	gi|414877656|tpg|DAA54787.1| TPA: hypothetical protein ZEAMMB73_074525 [Zea mays]
cluster_contig99830	3.4	3.34	3.05	1.09	0.45	2.71	2681	-	-	virNOG03420;virNOG31330;COG4886	STR	sp|Q8S7M7|PIRL5_ORYSJ Plant intracellular Ras-group-related LRR protein 5 OS=Oryza sativa subsp. japonica GN=IRL5 PE=2 SV=1	gi|294462528|gb|ADE76810.1| unknown [Picea sitchensis]
Unigene203762	0.48	0.58	0.6	0.53	0.56	0.91	1851	GO:0055114;GO:0016491	-	virNOG04413;COG0656	R	sp|Q0PGJ6|AKRC9_ARATH NADPH-dependent aldo-keto reductase, chloroplastic OS=Arabidopsis thaliana GN=AKR4C9 PE=1 SV=1	gi|116784699|gb|ABK23442.1| unknown [Picea sitchensis]
cluster_contig99864	1.57	3.46	3.86	5.66	2.26	3.09	5524	-	-	virNOG03420;COG4886;virNOG17255	ST	sp|Q9FI14|TAO1_ARATH Disease resistance protein TAO1 OS=Arabidopsis thaliana GN=TAO1 PE=4 SV=1	gi|294462528|gb|ADE76810.1| unknown [Picea sitchensis]
Unigene82677	0	0	0	0	0	1.21	313	-	-	COG2801;virNOG30511;NOG141449	RL	-	gi|1002295551|ref|XP_015611226.1| PREDICTED: uncharacterized protein LOC107278868 [Oryza sativa Japonica Group]
Unigene202207	15.66	14.09	8.41	5.24	2.46	4.23	304	-	-	COG5272;NOG66690;virNOG06759	O	sp|P0CG83|UBIQP_HORVU Polyubiquitin (Fragment) OS=Hordeum vulgare PE=2 SV=1	gi|674857252|emb|CDY70361.1| BnaAnng33460D, partial [Brassica napus]
cluster_contig27553	1.59	2.3	1.26	0.79	0.57	1.25	4817	GO:0005975;GO:0016311;GO:0042132	-	COG0158;virNOG02513	G	sp|Q9XF47|F16P2_MUSAC Fructose-1,6-bisphosphatase, cytosolic OS=Musa acuminata GN=FBPban1 PE=2 SV=1	gi|695048074|ref|XP_009411935.1| PREDICTED: fructose-1,6-bisphosphatase, cytosolic isoform X1 [Musa acuminata subsp. malaccensis]
cluster_contig98368	0.38	0.31	0.4	0.25	0.35	0.33	3734	GO:0016310;GO:0055086;GO:0019201	-	COG0563;virNOG06872	F	sp|P00569|KAD1_RABIT Adenylate kinase isoenzyme 1 OS=Oryctolagus cuniculus GN=AK1 PE=1 SV=1	gi|302766477|ref|XP_002966659.1| hypothetical protein SELMODRAFT_85389, partial [Selaginella moellendorffii] gi|300166079|gb|EFJ32686.1| hypothetical protein SELMODRAFT_85389, partial [Selaginella moellendorffii]
Unigene125073	3.32	2.28	4.12	5.04	4.36	4.71	3088	GO:0022625;GO:0002181;GO:0003735	K02877	virNOG05694;COG1632	J	sp|O65050|RL15A_PICMA 60S ribosomal protein L15-1 OS=Picea mariana GN=SB61 PE=2 SV=1	gi|6093871|sp|O65050.1|RL15A_PICMA RecName: Full=60S ribosomal protein L15-1 gi|2982249|gb|AAC32112.1| probable 60S ribosomal protein L15 [Picea mariana] gi|116781829|gb|ABK22257.1| unknown [Picea sitchensis]
cluster_contig102100	0.89	0.49	0.38	0.68	1.6	1.06	3484	GO:0008270;GO:0032259;GO:0003871;GO:0009086	-	virNOG03217;COG0620	E	sp|Q2QLY4|METE2_ORYSJ 5-methyltetrahydropteroyltriglutamate--homocysteine methyltransferase 2 OS=Oryza sativa subsp. japonica GN=Os12g0624000 PE=2 SV=1	gi|148905946|gb|ABR16134.1| unknown [Picea sitchensis]
cluster_contig152536	1.77	1.03	1.81	0.62	0.67	0.73	4313	-	-	virNOG33939;COG2801	RL	sp|Q8I7P9|POL5_DROME Retrovirus-related Pol polyprotein from transposon opus OS=Drosophila melanogaster GN=pol PE=3 SV=1	gi|1012326296|gb|KYP38114.1| Retrovirus-related Pol polyprotein from transposon 17.6 [Cajanus cajan]
cluster_contig95810	0.85	0.64	1.08	0.94	0.84	1.07	2548	-	-	virNOG03420;virNOG32452;COG4886;virNOG10545	ST	sp|O23530|SNC1_ARATH Protein SUPPRESSOR OF npr1-1, CONSTITUTIVE 1 OS=Arabidopsis thaliana GN=SNC1 PE=1 SV=5	gi|357457127|ref|XP_003598844.1| NB-ARC domain disease resistance protein, putative [Medicago truncatula] gi|355487892|gb|AES69095.1| NB-ARC domain disease resistance protein, putative [Medicago truncatula]
Unigene206890	0.56	0.48	0.58	0.32	0.58	0.37	1906	-	-	KOG4658;virNOG07987;COG4886;NOG203251	STU	sp|Q84WQ5|CBSX5_ARATH CBS domain-containing protein CBSX5 OS=Arabidopsis thaliana GN=CBSX5 PE=2 SV=2	gi|116787743|gb|ABK24626.1| unknown [Picea sitchensis]
cluster_contig25132	1.38	1.08	1.01	1.67	1.25	1.08	3481	GO:0004672	-	virNOG07148;virNOG33727;COG0515	T	sp|C0LGH2|Y1561_ARATH Probable LRR receptor-like serine/threonine-protein kinase At1g56130 OS=Arabidopsis thaliana GN=At1g56130 PE=2 SV=2	gi|720060030|ref|XP_010274747.1| PREDICTED: putative receptor-like protein kinase At4g00960 [Nelumbo nucifera]
Unigene6963	0	0	0	3.39	0	0	313	GO:0006810;GO:0016021;GO:0005215	-	COG3104;virNOG10521;virNOG06581	PE	sp|Q56XQ6|PTR15_ARATH Protein NRT1/ PTR FAMILY 4.4 OS=Arabidopsis thaliana GN=NPF4.4 PE=2 SV=1	gi|586742252|ref|XP_006850438.1| PREDICTED: protein NRT1/ PTR FAMILY 5.6 [Amborella trichopoda] gi|548854083|gb|ERN12019.1| hypothetical protein AMTR_s00165p00058610 [Amborella trichopoda]
Unigene47949	15.57	20.45	19.61	32.48	16.29	23.93	905	GO:0005634;GO:0006511;GO:0006464;GO:0005737	-	KOG0001;COG5272;virNOG06759	O	sp|P0CG83|UBIQP_HORVU Polyubiquitin (Fragment) OS=Hordeum vulgare PE=2 SV=1	gi|584200110|gb|AHI85710.1| stress-induced protein 5, partial [Capsicum annuum]
Unigene165988	4.12	2.88	2.41	0.73	0.37	0.92	5791	-	-	virNOG03420;COG4886	ST	sp|Q9FI14|TAO1_ARATH Disease resistance protein TAO1 OS=Arabidopsis thaliana GN=TAO1 PE=4 SV=1	gi|168043924|ref|XP_001774433.1| predicted protein [Physcomitrella patens] gi|162674285|gb|EDQ60796.1| predicted protein, partial [Physcomitrella patens]
Unigene169436	0.63	0.91	1.64	1.52	0.38	1.47	1544	-	-	COG4886;NOG89204;virNOG00679;NOG96741	SR	sp|Q8YA32|INLI_LISMO Internalin-I OS=Listeria monocytogenes serovar 1/2a (strain ATCC BAA-679 / EGD-e) GN=inlI PE=3 SV=1	gi|702388936|ref|XP_010065337.1| PREDICTED: TMV resistance protein N-like [Eucalyptus grandis]
cluster_contig165723	0.23	0.17	0.25	0.07	0.22	0.11	2542	GO:0055085;GO:0005524;GO:0016021;GO:0042626	-	COG5265;virNOG34892;virNOG01948	QUV	sp|Q9M0G9|AB24B_ARATH ABC transporter B family member 24, mitochondrial OS=Arabidopsis thaliana GN=ABCB24 PE=1 SV=1	gi|1035929227|gb|OAY58814.1| hypothetical protein MANES_02G208900 [Manihot esculenta]
Unigene93859	3.85	2.14	3.59	7.47	7.62	7.76	2683	GO:0005840;GO:0006412;GO:0003735	K02894	virNOG05263;COG0093	J	sp|Q07760|RL23_TOBAC 60S ribosomal protein L23 OS=Nicotiana tabacum GN=RPL23 PE=2 SV=1	gi|413924089|gb|AFW64021.1| hypothetical protein ZEAMMB73_988730 [Zea mays]
Unigene63418	15.47	10.53	16.22	20.67	21.62	23.6	1333	GO:0022625;GO:0002181;GO:0003735	K02877	virNOG05694;COG1632	J	sp|O65050|RL15A_PICMA 60S ribosomal protein L15-1 OS=Picea mariana GN=SB61 PE=2 SV=1	gi|6093871|sp|O65050.1|RL15A_PICMA RecName: Full=60S ribosomal protein L15-1 gi|2982249|gb|AAC32112.1| probable 60S ribosomal protein L15 [Picea mariana] gi|116781829|gb|ABK22257.1| unknown [Picea sitchensis]
cluster_contig79731	0.54	0.42	0.43	0.49	0.72	0.51	3299	-	-	virNOG03420;COG4886	ST	sp|Q9FI14|TAO1_ARATH Disease resistance protein TAO1 OS=Arabidopsis thaliana GN=TAO1 PE=4 SV=1	gi|168041264|ref|XP_001773112.1| predicted protein [Physcomitrella patens] gi|162675659|gb|EDQ62152.1| predicted protein [Physcomitrella patens]
cluster_contig98314	8.34	6.53	10.48	12.29	11.75	9.85	2960	GO:0004721;GO:0006470	-	virNOG00325;COG0639	T	sp|Q9XGH7|PP2A_TOBAC Serine/threonine-protein phosphatase PP2A catalytic subunit OS=Nicotiana tabacum PE=2 SV=1	gi|116787938|gb|ABK24697.1| unknown [Picea sitchensis]
Unigene75914	3.25	2.2	2.89	2.79	2.81	3.16	3689	GO:0004252;GO:0006508;GO:0006355	-	COG0265;virNOG03689	O	sp|Q9FL12|DEGP9_ARATH Protease Do-like 9 OS=Arabidopsis thaliana GN=DEGP9 PE=1 SV=1	gi|147770917|emb|CAN74170.1| hypothetical protein VITISV_013882 [Vitis vinifera]
Unigene68680	0.49	0.24	0.58	0.76	0.66	0.87	3646	GO:0032440;GO:0005960;GO:0006546;GO:0005739;GO:0055114;GO:0004375	-	virNOG04511;COG1003	E	sp|P26969|GCSP_PEA Glycine dehydrogenase (decarboxylating), mitochondrial OS=Pisum sativum GN=GDCSP PE=1 SV=1	gi|224284407|gb|ACN39938.1| unknown [Picea sitchensis]
cluster_contig10679	0.52	0.4	0.83	0.75	0.36	0.54	726	-	-	virNOG08428;virNOG11265;virNOG05265;COG3240	RI	sp|Q9FHW9|GDL90_ARATH GDSL esterase/lipase At5g42170 OS=Arabidopsis thaliana GN=At5g42170/At5g42160 PE=3 SV=2	gi|383169871|gb|AFG68139.1| hypothetical protein 2_3016_01, partial [Pinus taeda] gi|383169885|gb|AFG68146.1| hypothetical protein 2_3016_01, partial [Pinus taeda]
Unigene164746	2.4	1.98	2.16	1.87	1.12	1.72	633	GO:0005737	-	COG5272;KOG0001;virNOG06759	O	sp|P69309|UBIQP_AVEFA Polyubiquitin OS=Avena fatua PE=2 SV=2	gi|297809843|ref|XP_002872805.1| hypothetical protein ARALYDRAFT_490270 [Arabidopsis lyrata subsp. lyrata] gi|297318642|gb|EFH49064.1| hypothetical protein ARALYDRAFT_490270, partial [Arabidopsis lyrata subsp. lyrata]
cluster_contig79037	1.53	1	1.62	1.57	1.76	1.64	3949	GO:0005840;GO:0006412;GO:0003735	-	virNOG00245;COG2007	J	sp|Q08069|RS8_MAIZE 40S ribosomal protein S8 OS=Zea mays GN=RPS8 PE=2 SV=2	gi|672138390|ref|XP_008792950.1| PREDICTED: 40S ribosomal protein S8 [Phoenix dactylifera]
Unigene68553	0	0	0	0	0	1.17	315	-	-	COG2801;virNOG26647;virNOG15679;COG4886;KOG0017	SRL	-	gi|1025172435|ref|XP_016471099.1| PREDICTED: uncharacterized protein LOC107793286 [Nicotiana tabacum]
Unigene78376	0.3	0.15	0.27	0.23	0.19	0.36	3240	-	-	virNOG01679;COG2940	KRB	sp|O54864|SUV91_MOUSE Histone-lysine N-methyltransferase SUV39H1 OS=Mus musculus GN=Suv39h1 PE=1 SV=1	gi|1026757749|gb|OAE19953.1| hypothetical protein AXG93_1520s1270 [Marchantia polymorpha subsp. polymorpha]
cluster_contig46187	0.33	0.31	0.36	0.36	0.36	0.42	6040	GO:0005488	-	virNOG01267;COG0515	T	sp|Q8RY17|WAKLI_ARATH Wall-associated receptor kinase-like 22 OS=Arabidopsis thaliana GN=WAKL22 PE=2 SV=1	gi|747094408|ref|XP_011095036.1| PREDICTED: wall-associated receptor kinase 2-like [Sesamum indicum]
cluster_contig61177	0.65	0.62	0.67	0.92	1.39	1.62	1906	-	-	COG2801;virNOG30511	RL	-	gi|595811935|ref|XP_007203318.1| hypothetical protein PRUPE_ppa019964mg, partial [Prunus persica] gi|462398849|gb|EMJ04517.1| hypothetical protein PRUPE_ppa019964mg, partial [Prunus persica]
cluster_contig96143	4.06	4.99	4.32	2.93	1.97	2.9	3573	-	-	virNOG15924;virNOG07888;COG0515;euNOG04248	T	sp|A5PHT0|Y1448_ARATH Uncharacterized protein At1g24485 OS=Arabidopsis thaliana GN=RWK1 PE=2 SV=2	gi|758852400|gb|AJP06318.1| LRK1 [Pinus tabuliformis]
Unigene202411	0	0	0	0	0.78	1.28	388	GO:0005634;GO:0005737	-	COG5272;KOG0001;virNOG06759	O	sp|P0CG83|UBIQP_HORVU Polyubiquitin (Fragment) OS=Hordeum vulgare PE=2 SV=1	gi|111140007|gb|ABH06365.1| ubiquitin [Sorbus aucuparia]
Unigene12386	1.26	0.36	1.09	0.24	0.66	0.51	938	GO:0016021;GO:0015238;GO:0015297;GO:0006855	-	COG0534;virNOG09799	SV	sp|F4HPH2|DTX20_ARATH Protein DETOXIFICATION 20 OS=Arabidopsis thaliana GN=DTX20 PE=3 SV=1	gi|294460574|gb|ADE75862.1| unknown [Picea sitchensis]
Unigene206772	13.08	10.4	13.98	46.81	74.94	33.49	2618	GO:0006536;GO:0004351;GO:0030170	-	COG0076;virNOG02184	E	sp|Q42521|DCE1_ARATH Glutamate decarboxylase 1 OS=Arabidopsis thaliana GN=GAD1 PE=1 SV=2	gi|734383919|gb|KHN24164.1| Glutamate decarboxylase 1 [Glycine soja]
cluster_contig111895	0.33	0.33	0.33	0.38	0.54	0.48	2655	GO:0016021	-	COG2119;virNOG04611	S	sp|A2YXC7|GDT14_ORYSI GDT1-like protein 4 OS=Oryza sativa subsp. indica GN=OsI_29993 PE=3 SV=1	gi|566200175|ref|XP_006376054.1| hypothetical protein POPTR_0013s08460g [Populus trichocarpa] gi|550325285|gb|ERP53851.1| hypothetical protein POPTR_0013s08460g [Populus trichocarpa]
cluster_contig73993	0.22	0.42	0.54	1.9	0.9	1.37	2748	-	-	virNOG05472;COG0515	T	sp|Q9FNE1|CRK42_ARATH Cysteine-rich receptor-like protein kinase 42 OS=Arabidopsis thaliana GN=CRK42 PE=2 SV=1	gi|769807515|ref|XP_006847936.2| PREDICTED: cysteine-rich receptor-like protein kinase 2 isoform X1 [Amborella trichopoda]
Unigene220776	3.85	3.27	6.35	2.3	2.51	4.36	1854	GO:0016836;GO:0009073;GO:0009507	K05359	COG0077;virNOG03269	E	sp|Q9SA96|AROD1_ARATH Arogenate dehydratase/prephenate dehydratase 1, chloroplastic OS=Arabidopsis thaliana GN=ADT1 PE=1 SV=1	gi|116786963|gb|ABK24320.1| unknown [Picea sitchensis]
cluster_contig138351	0.48	0.39	0.57	0.9	1.5	0.71	4984	GO:0007018;GO:0005874;GO:0005524;GO:0003777;GO:0008017	-	COG5059;virNOG03558	Z	sp|F4JGP4|KN14D_ARATH Kinesin-like protein KIN-14D OS=Arabidopsis thaliana GN=KIN14D PE=2 SV=1	gi|548839588|gb|ERM99862.1| hypothetical protein AMTR_s00098p00155820 [Amborella trichopoda]
Unigene79376	52.13	148.04	66.46	186.45	122.6	127.68	495	GO:0005737	-	COG5272;KOG0001;virNOG06759	O	sp|P0CH33|UBQ11_ARATH Polyubiquitin 11 OS=Arabidopsis thaliana GN=UBQ11 PE=2 SV=1	gi|378747684|gb|AFC36452.1| ubiquitin, partial [Anoectochilus roxburghii]
Unigene26984	12.16	11.45	14.48	14.55	12.78	14.44	1469	GO:0005634;GO:0061630;GO:0016925;GO:0005524;GO:0031625;GO:0005737;GO:0019789	-	virNOG29727;virNOG04469;COG5078	O	sp|Q42551|SCE1_ARATH SUMO-conjugating enzyme SCE1 OS=Arabidopsis thaliana GN=SCE1 PE=1 SV=1	gi|729291233|ref|XP_010548072.1| PREDICTED: SUMO-conjugating enzyme SCE1-like [Tarenaya hassleriana]
Unigene83763	6.72	10.76	2.94	0.6	0.75	2.24	477	-	-	virNOG06621;virNOG08985;COG4886;virNOG05699	ST	sp|C0LGQ5|GSO1_ARATH LRR receptor-like serine/threonine-protein kinase GSO1 OS=Arabidopsis thaliana GN=GSO1 PE=1 SV=1	gi|764627254|ref|XP_011469225.1| PREDICTED: receptor-like protein kinase 2 [Fragaria vesca subsp. vesca]
Unigene46348	0.12	0.63	0.48	0.89	0.8	0.37	830	-	-	virNOG34377;virNOG18486;COG5147	K	sp|Q9SEI0|WER_ARATH Transcription factor WER OS=Arabidopsis thaliana GN=WER PE=1 SV=1	gi|674958875|emb|CDX74436.1| BnaA04g09530D [Brassica napus]
cluster_contig101165	2.23	5.7	6.69	8.9	2.95	5.2	3413	-	-	virNOG01494;COG4886	SR	sp|Q9C9H7|RLP12_ARATH Receptor-like protein 12 OS=Arabidopsis thaliana GN=RLP12 PE=2 SV=2	gi|720054873|ref|XP_010273195.1| PREDICTED: receptor-like protein 12 [Nelumbo nucifera]
Unigene33596	0	0	0	0	1.12	0.49	451	-	-	virNOG02079;COG1064	QC	sp|C0SPA5|ADHA_BACSU Probable formaldehyde dehydrogenase AdhA OS=Bacillus subtilis (strain 168) GN=adhA PE=2 SV=1	gi|326523337|dbj|BAJ88709.1| predicted protein [Hordeum vulgare subsp. vulgare]
cluster_contig60542	13.08	12.42	10.35	8.97	7.87	8.65	3671	GO:0006457;GO:0005524;GO:0051082;GO:0006950	-	COG0326;virNOG09511	O	sp|P36181|HSP80_SOLLC Heat shock cognate protein 80 OS=Solanum lycopersicum GN=HSC80 PE=2 SV=1	gi|672163843|ref|XP_008801780.1| PREDICTED: heat shock protein 83 [Phoenix dactylifera]
Unigene27160	0.22	1.08	2.37	15.5	4.3	5.12	593	GO:0071554;GO:0005576;GO:0006073;GO:0016740;GO:0071840;GO:0016798	-	COG2273;virNOG39332;virNOG09548	RG	sp|P35694|XTH2_SOYBN Xyloglucan endotransglucosylase/hydrolase 2 OS=Glycine max PE=2 SV=1	gi|661881212|emb|CDP15123.1| unnamed protein product [Coffea canephora]
cluster_contig136113	0.19	0.34	0.31	0.17	0.31	0.44	2546	-	-	virNOG03420;COG4886	ST	sp|O23530|SNC1_ARATH Protein SUPPRESSOR OF npr1-1, CONSTITUTIVE 1 OS=Arabidopsis thaliana GN=SNC1 PE=1 SV=5	gi|148907803|gb|ABR17027.1| unknown [Picea sitchensis]
Unigene104540	0.21	0.24	0.24	1.01	0.71	0.37	3782	GO:0005524	-	COG0464;virNOG09594	O	sp|P27643|SP5K_BACSU Stage V sporulation protein K OS=Bacillus subtilis (strain 168) GN=spoVK PE=2 SV=3	gi|116789157|gb|ABK25136.1| unknown [Picea sitchensis]
cluster_contig118535	1.2	1.08	0.86	0.44	0.36	0.43	10301	GO:0016021;GO:0050660;GO:0004506;GO:0055114	-	COG0654;virNOG08653	HCI	sp|Q9SM02|ERG14_ARATH Squalene epoxidase 1 OS=Arabidopsis thaliana GN=SQE1 PE=1 SV=1	gi|116788504|gb|ABK24903.1| unknown [Picea sitchensis]
Unigene12334	2.41	1.9	7.81	11.12	23.51	10.46	1444	-	-	COG3491;virNOG12626;virNOG08639	QR	sp|Q945B6|AOP1L_ARATH Probable 2-oxoglutarate-dependent dioxygenase AOP1.2 OS=Arabidopsis thaliana GN=AOP1.2 PE=2 SV=1	gi|116788351|gb|ABK24846.1| unknown [Picea sitchensis]
cluster_contig99609	0.65	1.61	1.44	0.51	0.1	0.86	1503	-	-	virNOG05344;virNOG03867;COG0515	T	sp|Q9ZUI0|Y2241_ARATH Putative leucine-rich repeat receptor-like serine/threonine-protein kinase At2g24130 OS=Arabidopsis thaliana GN=At2g24130 PE=3 SV=1	gi|1025048023|ref|XP_016446887.1| PREDICTED: probable LRR receptor-like serine/threonine-protein kinase At3g47570 [Nicotiana tabacum] gi|1025048027|ref|XP_016446888.1| PREDICTED: probable LRR receptor-like serine/threonine-protein kinase At3g47570 [Nicotiana tabacum] gi|1025048031|ref|XP_016446889.1| PREDICTED: probable LRR receptor-like serine/threonine-protein kinase At3g47570 [Nicotiana tabacu…
cluster_contig56078	4	3.83	3.77	3.55	6.23	4.01	3532	GO:0000287;GO:0004634;GO:0006096;GO:0009735;GO:0000015;GO:0010090;GO:0009570	-	virNOG06901;COG0148	G	sp|Q9C9C4|ENO1_ARATH Enolase 1, chloroplastic OS=Arabidopsis thaliana GN=ENO1 PE=1 SV=1	gi|902235328|gb|KNA23870.1| hypothetical protein SOVF_021070 [Spinacia oleracea]
cluster_contig46417	0	0.27	0.17	0.51	0.16	0.26	683	-	-	KOG0619;virNOG01494;virNOG08091;COG4886	STR	sp|Q9ZWC8|BRL1_ARATH Serine/threonine-protein kinase BRI1-like 1 OS=Arabidopsis thaliana GN=BRL1 PE=1 SV=1	gi|641810427|gb|KDO36942.1| hypothetical protein CISIN_1g036265mg, partial [Citrus sinensis]
cluster_contig175423	6.03	5.22	4.38	3.95	3.57	5.2	3539	GO:0005524;GO:0004386;GO:0003676	-	COG0513;NOG14338;virNOG10524	AL	sp|Q9FNM7|RH26_ARATH DEAD-box ATP-dependent RNA helicase 26 OS=Arabidopsis thaliana GN=RH26 PE=1 SV=2	gi|586672784|ref|XP_006837444.1| PREDICTED: DEAD-box ATP-dependent RNA helicase 31 [Amborella trichopoda] gi|548840085|gb|ERN00298.1| hypothetical protein AMTR_s00107p00082420 [Amborella trichopoda]
cluster_contig116015	0.29	0.32	0.35	0.39	0.38	0.39	9407	GO:0016021;GO:0005622;GO:0006890	-	COG2801;COG5249;virNOG12107	LU	sp|O48671|RER1B_ARATH Protein RER1B OS=Arabidopsis thaliana GN=RER1B PE=1 SV=2	gi|596024107|ref|XP_007219137.1| hypothetical protein PRUPE_ppa015965mg [Prunus persica] gi|462415599|gb|EMJ20336.1| hypothetical protein PRUPE_ppa015965mg [Prunus persica]
Unigene170316	0	0.26	0.74	0	0	0.17	696	GO:0000166	-	virNOG13489;COG4886	ST	sp|O82500|Y4117_ARATH Putative disease resistance protein At4g11170 OS=Arabidopsis thaliana GN=At4g11170 PE=2 SV=1	gi|21655193|gb|AAM28911.1| NBS/LRR [Pinus taeda]
cluster_contig79330	0.7	0.58	0.6	0.68	0.51	0.52	10528	-	K15523	COG2801;virNOG26647;virNOG15679;poaNOG21641	RL	sp|Q9LEW8|FN3KR_ARATH Protein-ribulosamine 3-kinase, chloroplastic OS=Arabidopsis thaliana GN=At3g61080 PE=1 SV=2	gi|731390147|ref|XP_010650251.1| PREDICTED: uncharacterized protein LOC100853955 [Vitis vinifera]
Unigene34428	0	2.7	0	0	0	0	312	-	-	virNOG05798;COG0699	RU	sp|P54861|DNM1_YEAST Dynamin-related protein DNM1 OS=Saccharomyces cerevisiae (strain ATCC 204508 / S288c) GN=DNM1 PE=1 SV=1	gi|902217516|gb|KNA17750.1| hypothetical protein SOVF_077200 isoform C, partial [Spinacia oleracea]
Unigene5323	1.36	1.6	2	1.3	1.73	1.4	1630	GO:0016021	-	COG2801;virNOG15679	RL	sp|P92523|M860_ARATH Uncharacterized mitochondrial protein AtMg00860 OS=Arabidopsis thaliana GN=AtMg00860 PE=4 SV=1	gi|294464873|gb|ADE77942.1| unknown [Picea sitchensis]
Unigene265334	146.3	162.3	130.56	135.45	101.1	135.13	670	GO:0005737	-	COG5272;KOG0001;virNOG06759	O	sp|P0CH33|UBQ11_ARATH Polyubiquitin 11 OS=Arabidopsis thaliana GN=UBQ11 PE=2 SV=1	gi|1026087188|ref|XP_016542735.1| PREDICTED: polyubiquitin 11-like isoform X3 [Capsicum annuum]
cluster_contig156189	6.62	4.29	4.45	3.17	3.39	3.51	1389	GO:0055085;GO:0005524;GO:0042626;GO:0009793;GO:0009570;GO:0010027	-	COG0396;virNOG12526	OQ	sp|Q9CAF5|AB6I_ARATH ABC transporter I family member 6, chloroplastic OS=Arabidopsis thaliana GN=ABCI6 PE=1 SV=1	gi|116792273|gb|ABK26299.1| unknown [Picea sitchensis]
cluster_contig130362	0.32	0	0.13	0.13	0.37	0.13	787	-	-	COG2801;virNOG32317;virNOG13581	RL	sp|Q99315|YG31B_YEAST Transposon Ty3-G Gag-Pol polyprotein OS=Saccharomyces cerevisiae (strain ATCC 204508 / S288c) GN=TY3B-G PE=1 SV=3	gi|731394056|ref|XP_010651705.1| PREDICTED: uncharacterized protein LOC100853401 [Vitis vinifera]
Unigene266244	1.29	2.29	1.38	0.05	0.26	0.88	1515	GO:0005634;GO:0003677;GO:0010091;GO:0048629;GO:0045893;GO:0005515;GO:0048765;GO:0003700	-	COG5147;virNOG29589;virNOG20498	K	sp|Q96276|MYB23_ARATH Transcription factor MYB23 OS=Arabidopsis thaliana GN=MYB23 PE=1 SV=1	gi|297811609|ref|XP_002873688.1| hypothetical protein ARALYDRAFT_488320 [Arabidopsis lyrata subsp. lyrata] gi|297319525|gb|EFH49947.1| hypothetical protein ARALYDRAFT_488320 [Arabidopsis lyrata subsp. lyrata]
Unigene94990	0.39	0.41	0.42	0.41	0.35	0.38	2425	GO:0009414;GO:0005975;GO:0030170;GO:0008184;GO:0009570	-	virNOG01311;COG0058	G	sp|P53536|PHSL_VICFA Alpha-1,4 glucan phosphorylase L isozyme, chloroplastic/amyloplastic OS=Vicia faba GN=PHO1 PE=2 SV=2	gi|116787220|gb|ABK24417.1| unknown [Picea sitchensis]
Unigene30695	6.75	4.85	7.49	8.08	7.93	5.61	746	GO:0004022;GO:0008270;GO:0055114	-	COG1062;virNOG12359	QC	sp|P25141|ADH1_PETHY Alcohol dehydrogenase 1 OS=Petunia hybrida GN=ADH1 PE=1 SV=1	gi|116786155|gb|ABK24000.1| unknown [Picea sitchensis]
Unigene15388	0	0	0	1.15	0	0	312	-	-	COG2801;virNOG15679	RL	-	gi|670381312|ref|XP_008671388.1| PREDICTED: LOW QUALITY PROTEIN: uncharacterized protein LOC103648756 [Zea mays]
cluster_contig117192	1.6	1.58	2.01	0.89	0.71	1.14	4485	-	-	COG2801;virNOG15679	RL	sp|Q99315|YG31B_YEAST Transposon Ty3-G Gag-Pol polyprotein OS=Saccharomyces cerevisiae (strain ATCC 204508 / S288c) GN=TY3B-G PE=1 SV=3	gi|595811935|ref|XP_007203318.1| hypothetical protein PRUPE_ppa019964mg, partial [Prunus persica] gi|462398849|gb|EMJ04517.1| hypothetical protein PRUPE_ppa019964mg, partial [Prunus persica]
cluster_contig82069	0.36	0.18	0.39	0.3	0.45	0.3	4808	GO:0016020;GO:0071554;GO:0005576;GO:0006073;GO:0016740;GO:0071840;GO:0016798	-	virNOG07037;COG2273;virNOG39332;virNOG09548	RG	sp|P35694|XTH2_SOYBN Xyloglucan endotransglucosylase/hydrolase 2 OS=Glycine max PE=2 SV=1	gi|356512423|ref|XP_003524918.1| PREDICTED: xyloglucan endotransglucosylase/hydrolase 2 isoform X1 [Glycine max] gi|947110497|gb|KRH58823.1| hypothetical protein GLYMA_05G150400 [Glycine max]
cluster_contig50242	0	2.1	0.34	0.15	0.1	0.16	1498	-	-	COG1012;virNOG00876	C	sp|P41751|ALDH_ASPNG Aldehyde dehydrogenase OS=Aspergillus niger GN=aldA PE=3 SV=1	gi|995952955|gb|AMJ39506.1| aldehyde dehydrogenase 2B7 copy 2 [Bixa orellana]
Unigene45543	0.48	0.58	0.61	2	3.06	1.27	2409	GO:0046872;GO:0006470;GO:0004722	-	COG0631;virNOG05960	T	sp|Q67UP9|P2C58_ORYSJ Probable protein phosphatase 2C 58 OS=Oryza sativa subsp. japonica GN=Os06g0651600 PE=2 SV=1	gi|116781749|gb|ABK22225.1| unknown [Picea sitchensis]
cluster_contig135036	1.83	1.47	1.41	1.37	1.26	1.58	2025	-	-	virNOG14141;COG0668	SM	sp|Q56X46|MSL2_ARATH Mechanosensitive ion channel protein 2, chloroplastic OS=Arabidopsis thaliana GN=MSL2 PE=2 SV=1	gi|223526417|gb|EEF28698.1| conserved hypothetical protein [Ricinus communis]
Unigene168238	0.56	0.4	0.33	0.18	0.17	0.26	3382	GO:0003725	-	virNOG05883;COG0009	J	sp|P0AFR6|YCIO_SHIFL Uncharacterized protein YciO OS=Shigella flexneri GN=yciO PE=3 SV=1	gi|566152594|ref|XP_006369845.1| hypothetical protein POPTR_0001s33770g [Populus trichocarpa] gi|550348793|gb|ERP66414.1| hypothetical protein POPTR_0001s33770g [Populus trichocarpa]
cluster_contig174809	0.15	0.45	0.28	3.76	3.37	3.91	3504	GO:0005524;GO:0006094;GO:0004612	-	COG1866;virNOG02962	C	sp|Q9T074|PCKA_ARATH Phosphoenolpyruvate carboxykinase (ATP) OS=Arabidopsis thaliana GN=PCKA PE=1 SV=1	gi|719995940|ref|XP_010254660.1| PREDICTED: phosphoenolpyruvate carboxykinase [ATP]-like [Nelumbo nucifera]
cluster_contig135826	1.84	2.33	0.52	0.03	0.04	0.22	4690	GO:0016020;GO:0055085;GO:0022857	-	COG0534;NOG138990;virNOG31888	SRV	sp|Q9FNC1|DTX28_ARATH Protein DETOXIFICATION 28 OS=Arabidopsis thaliana GN=DTX28 PE=3 SV=1	gi|674907750|emb|CDY25306.1| BnaC01g29750D [Brassica napus]
cluster_contig155340	1.49	1.09	0.61	0	0.06	0.31	821	GO:0006508;GO:0008234	-	virNOG09238;COG4870;virNOG09745;virNOG01052	O	sp|P82474|CPGP2_ZINOF Zingipain-2 OS=Zingiber officinale PE=1 SV=1	gi|18202415|sp|P82474.1|CPGP2_ZINOF RecName: Full=Zingipain-2; AltName: Full=Cysteine proteinase GP-II gi|6137410|pdb|1CQD|A Chain A, The 2.1 Angstrom Structure Of A Cysteine Protease With Proline Specificity From Ginger Rhizome, Zingiber Officinale gi|6137411|pdb|1CQD|B Chain B, The 2.1 Angstrom Structure Of A Cysteine Protease With Proline Specificity From Ginger Rhizome, Zingiber Officinale gi…
cluster_contig164843	0.28	0	0	0.36	0.34	0.22	749	GO:0005739	-	COG2801;NOG142444;virNOG37178	SRL	-	gi|973605934|gb|KUM49051.1| hypothetical protein ABT39_MTgene4388 (mitochondrion) [Picea glauca]
cluster_contig118188	2.66	2.3	2.48	4.07	3.47	4.5	3015	GO:0030151;GO:0003824;GO:0030170	-	COG3217;virNOG07574	R	sp|Q5VT66|MARC1_HUMAN Mitochondrial amidoxime-reducing component 1 OS=Homo sapiens GN=MARC1 PE=1 SV=1	gi|116780456|gb|ABK21688.1| unknown [Picea sitchensis]
Unigene175374	0	0	0	0	1.13	0	309	-	-	COG2801;virNOG30511	RL	sp|P0CT40|TF29_SCHPO Transposon Tf2-9 polyprotein OS=Schizosaccharomyces pombe (strain 972 / ATCC 24843) GN=Tf2-9 PE=3 SV=1	gi|595811935|ref|XP_007203318.1| hypothetical protein PRUPE_ppa019964mg, partial [Prunus persica] gi|462398849|gb|EMJ04517.1| hypothetical protein PRUPE_ppa019964mg, partial [Prunus persica]
cluster_contig4242	31.76	65.1	79.94	137.35	108.27	125.19	1919	GO:0008270;GO:0055114;GO:0016491	-	virNOG02079;COG1064	QC	sp|P42734|CADH9_ARATH Probable cinnamyl alcohol dehydrogenase 9 OS=Arabidopsis thaliana GN=CAD9 PE=2 SV=2	gi|645218620|ref|XP_008231559.1| PREDICTED: probable mannitol dehydrogenase [Prunus mume]
cluster_contig135717	0.2	3.36	0.29	4.32	1.03	3.19	1052	-	-	virNOG01494;COG4886	SR	sp|Q9C9H7|RLP12_ARATH Receptor-like protein 12 OS=Arabidopsis thaliana GN=RLP12 PE=2 SV=2	gi|590639306|ref|XP_007029633.1| Disease resistance family protein / LRR family protein, putative [Theobroma cacao] gi|508718238|gb|EOY10135.1| Disease resistance family protein / LRR family protein, putative [Theobroma cacao]
Unigene74232	0	0	0.43	0	0	0.9	383	GO:0015986;GO:0045261;GO:0015991;GO:0005524;GO:0005739;GO:0046933;GO:0046961	-	virNOG00391;COG0056	C	sp|P49375|ATPA_KLULA ATP synthase subunit alpha, mitochondrial OS=Kluyveromyces lactis (strain ATCC 8585 / CBS 2359 / DSM 70799 / NBRC 1267 / NRRL Y-1140 / WM37) GN=ATP1 PE=1 SV=1	gi|918020295|ref|YP_009162790.1| ATP synthase F1 subunit alpha (mitochondrion) [Botryococcus braunii] gi|910266367|gb|AKU37094.1| ATP synthase F1 subunit alpha (mitochondrion) [Botryococcus braunii]
Unigene72207	0	0	0	0	0	1.69	335	-	-	COG2124;virNOG11920;virNOG04505	Q	sp|G3XMC3|AZAI_ASPNA Cytochrome P450 monooxygenase azaI OS=Aspergillus niger (strain ATCC 1015 / CBS 113.46 / FGSC A1144 / LSHB Ac4 / NCTC 3858a / NRRL 328 / USDA 3528.7) GN=azaI PE=2 SV=1	gi|514819446|ref|XP_004984420.1| PREDICTED: cytochrome P450 89A2-like [Setaria italica] gi|944226530|gb|KQK90934.1| hypothetical protein SETIT_035243mg [Setaria italica]
Unigene1597	2.42	0	0	0	0	0	333	-	-	COG2801;virNOG13581	RL	sp|P14350|POL_FOAMV Pro-Pol polyprotein OS=Human spumaretrovirus GN=pol PE=1 SV=2	gi|848859055|ref|XP_012830438.1| PREDICTED: uncharacterized protein LOC105951529 [Erythranthe guttata]
cluster_contig134185	14.04	10.28	13.35	11.67	10.76	12.44	3466	GO:0005730;GO:0022625	K08770	COG5272;KOG0001;virNOG06759	O	sp|P0CH33|UBQ11_ARATH Polyubiquitin 11 OS=Arabidopsis thaliana GN=UBQ11 PE=2 SV=1	gi|944264383|gb|KQL28623.1| hypothetical protein SETIT_017023mg [Setaria italica] gi|944264384|gb|KQL28624.1| hypothetical protein SETIT_017023mg [Setaria italica] gi|944264386|gb|KQL28626.1| hypothetical protein SETIT_017023mg [Setaria italica] gi|944264387|gb|KQL28627.1| hypothetical protein SETIT_017023mg [Setaria italica]
Unigene169996	3.05	5.02	3.46	2.14	1.37	2.35	1246	GO:0016491	-	virNOG02122;virNOG02449;COG2303	RE	sp|Q9S746|HTH_ARATH Protein HOTHEAD OS=Arabidopsis thaliana GN=HTH PE=1 SV=1	gi|567896054|ref|XP_006440515.1| hypothetical protein CICLE_v10019611mg [Citrus clementina] gi|557542777|gb|ESR53755.1| hypothetical protein CICLE_v10019611mg [Citrus clementina]
cluster_contig39654	1.66	1.25	1.82	0.97	1.16	1.15	6600	GO:0019904	-	COG5040;virNOG01353	OT	sp|P42654|1433B_VICFA 14-3-3-like protein B OS=Vicia faba PE=2 SV=1	gi|594708584|gb|AHM25024.1| CL14-3-3d [Cunninghamia lanceolata]
cluster_contig60057	0.44	0.11	0.25	0.05	0.24	0.05	928	GO:0044260;GO:0090304	-	COG2801;virNOG13581	RL	sp|Q7LHG5|YI31B_YEAST Transposon Ty3-I Gag-Pol polyprotein OS=Saccharomyces cerevisiae (strain ATCC 204508 / S288c) GN=TY3B-I PE=3 SV=2	gi|9927274|dbj|BAB08213.2| unnamed protein product [Oryza sativa Japonica Group]
Unigene188692	0.27	0.19	0.09	0.27	0.26	0	659	-	-	virNOG31281;COG2801	RL	-	gi|1021497284|ref|XP_016191728.1| PREDICTED: uncharacterized protein LOC107632577 [Arachis ipaensis]
Unigene164805	0.38	0.41	0.68	0.39	1.48	1	637	-	-	COG2124;virNOG02078	Q	sp|Q9LNJ4|C70A2_ARATH Cytochrome P450 703A2 OS=Arabidopsis thaliana GN=CYP703A2 PE=1 SV=1	gi|672138285|ref|XP_008792895.1| PREDICTED: LOW QUALITY PROTEIN: cytochrome P450 750A1-like, partial [Phoenix dactylifera]
cluster_contig95868	0.19	0.13	0.41	0.28	0.25	0.36	3457	GO:0043231;GO:0019829;GO:0005385;GO:0046872;GO:0005887;GO:0000166;GO:0006952;GO:0015086;GO:0005516;GO:0009607;GO:0071577;GO:0070574	-	virNOG02768;COG2217	P	sp|O64474|HMA4_ARATH Putative cadmium/zinc-transporting ATPase HMA4 OS=Arabidopsis thaliana GN=HMA4 PE=1 SV=2	gi|168019275|ref|XP_001762170.1| predicted protein [Physcomitrella patens] gi|162686574|gb|EDQ72962.1| predicted protein, partial [Physcomitrella patens]
Unigene163745	3.14	3.68	3.79	3.14	2.74	3.58	2573	GO:0019252;GO:0004373;GO:0009501;GO:0009507	-	COG0297;virNOG04598	MG	sp|Q0WVX5|SSY4_ARATH Probable starch synthase 4, chloroplastic/amyloplastic OS=Arabidopsis thaliana GN=SS4 PE=1 SV=1	gi|219814423|gb|ACL36485.1| starch synthase VI precursor [Picea glauca]
cluster_contig92258	0.27	0.18	0.07	0.27	0.2	0.18	1196	GO:0005634	-	COG5032;virNOG02351	TDLBU	sp|Q9Y4A5|TRRAP_HUMAN Transformation/transcription domain-associated protein OS=Homo sapiens GN=TRRAP PE=1 SV=3	gi|697185268|ref|XP_009601660.1| PREDICTED: probable transcription-associated protein 1 isoform X2 [Nicotiana tomentosiformis]
Unigene229756	1.16	1.13	1.57	1.35	1.23	1.11	2680	-	-	virNOG30896;COG3884;virNOG04354	SI	sp|Q39513|FATB_CUPHO Palmitoyl-acyl carrier protein thioesterase, chloroplastic OS=Cuphea hookeriana GN=FATB1 PE=2 SV=1	gi|1009130838|ref|XP_015882517.1| PREDICTED: palmitoyl-acyl carrier protein thioesterase, chloroplastic-like [Ziziphus jujuba]
Unigene221460	0.31	0.41	0.2	0.15	0.18	0.16	1101	GO:0016020;GO:0005524;GO:0004672;GO:0006468	-	virNOG05472;COG0515	T	sp|C0LGH2|Y1561_ARATH Probable LRR receptor-like serine/threonine-protein kinase At1g56130 OS=Arabidopsis thaliana GN=At1g56130 PE=2 SV=2	gi|148906804|gb|ABR16548.1| unknown [Picea sitchensis]
Unigene63589	2.52	4.92	4.24	3.75	1.35	2.65	560	-	-	COG4886;virNOG13758	ST	sp|Q9LZ25|DRL30_ARATH Probable disease resistance protein At5g04720 OS=Arabidopsis thaliana GN=At5g04720 PE=2 SV=1	gi|148906151|gb|ABR16233.1| unknown [Picea sitchensis]
Unigene202799	0.55	0.23	0.24	0.2	0.39	0.36	2100	GO:0016829;GO:0009058	-	COG0436;virNOG05251	E	sp|Q00257|1A12_CUCMA 1-aminocyclopropane-1-carboxylate synthase CMA101 OS=Cucurbita maxima GN=ACS2 PE=2 SV=1	gi|138374537|gb|ABO76786.1| 1-aminocyclopropane-1-carboxylate synthase [Citrullus colocynthis x Citrullus lanatus var. lanatus]
cluster_contig104000	0.27	0.33	0.34	0.12	0.54	0.28	1860	GO:0005774;GO:0005783;GO:0046872;GO:0006098;GO:0005794;GO:0042732;GO:0009045	-	COG2115;virNOG08847	G	sp|Q40082|XYLA_HORVU Xylose isomerase OS=Hordeum vulgare GN=XYLA PE=1 SV=1	gi|148906134|gb|ABR16225.1| unknown [Picea sitchensis]
Unigene203558	0.34	0.25	0.62	0.57	0.77	0.59	1733	-	-	virNOG00419;COG0656;virNOG14256	R	sp|B4F9A4|DMAS1_MAIZE Deoxymugineic acid synthase 1 OS=Zea mays GN=DMAS1 PE=1 SV=1	gi|116782517|gb|ABK22537.1| unknown [Picea sitchensis]
cluster_contig117581	0.6	0.51	0.55	0.15	0.2	0.25	2306	-	-	virNOG02493;COG3491	QR	sp|O04706|GAO1B_WHEAT Gibberellin 20 oxidase 1-B OS=Triticum aestivum GN=GA20ox1B PE=2 SV=1	gi|116781706|gb|ABK22210.1| unknown [Picea sitchensis]
Unigene165732	1.05	0.22	0.32	0.18	0.23	0.2	4363	GO:0004674;GO:0005524;GO:0006468	-	virNOG02967;virNOG02532;COG0515	T	sp|Q0WPH8|NEK5_ARATH Serine/threonine-protein kinase Nek5 OS=Arabidopsis thaliana GN=NEK5 PE=1 SV=1	gi|1027087644|ref|XP_008246018.2| PREDICTED: serine/threonine-protein kinase Nek5-like [Prunus mume]
Unigene93899	0.76	0.91	0.87	0.62	0.36	0.74	3656	-	-	virNOG01608;COG5333	DKL	sp|Q2RAC5|CCT13_ORYSJ Cyclin-T1-3 OS=Oryza sativa subsp. japonica GN=CYCT1-3 PE=3 SV=2	gi|703112664|ref|XP_010100177.1| hypothetical protein L484_001349 [Morus notabilis] gi|587893220|gb|EXB81774.1| hypothetical protein L484_001349 [Morus notabilis]
cluster_contig79683	0.43	0.47	0.45	0.97	0.69	0.47	7423	-	-	virNOG03420;COG4886	ST	sp|P69326|UBIQ_WHEAT Ubiquitin OS=Triticum aestivum PE=3 SV=2	gi|168026517|ref|XP_001765778.1| predicted protein [Physcomitrella patens] gi|162682955|gb|EDQ69369.1| predicted protein, partial [Physcomitrella patens]
Unigene189444	1.36	0.52	0.82	0.08	0.08	0.08	694	-	-	virNOG14369;COG1404;virNOG16894;virNOG05065	O	sp|Q9ZUF6|SBT18_ARATH Subtilisin-like protease SBT1.8 OS=Arabidopsis thaliana GN=SBT1.8 PE=1 SV=1	gi|920666945|gb|AKZ18514.1| SDD1 protein, partial [Cathaya argyrophylla]
Unigene40778	0	0	0	0	1.23	0	350	-	-	COG2801;virNOG15679	RL	-	gi|973605927|gb|KUM49044.1| hypothetical protein ABT39_MTgene4381 (mitochondrion) [Picea glauca]
cluster_contig10840	14.88	37.23	36.71	88.78	139.35	104.6	1252	GO:0008270;GO:0055114;GO:0016491	-	COG0604;virNOG02722;virNOG00920	QC	sp|K4BW79|ENOX_SOLLC 2-methylene-furan-3-one reductase OS=Solanum lycopersicum GN=EO PE=1 SV=1	gi|116791542|gb|ABK26019.1| unknown [Picea sitchensis] gi|224285635|gb|ACN40536.1| unknown [Picea sitchensis]
cluster_contig58752	0.27	0.27	0.16	0.11	0.08	0.14	5889	-	-	COG2801;virNOG15679;virNOG26647	RL	sp|Q99315|YG31B_YEAST Transposon Ty3-G Gag-Pol polyprotein OS=Saccharomyces cerevisiae (strain ATCC 204508 / S288c) GN=TY3B-G PE=1 SV=3	gi|387965727|gb|AFK13856.1| Ty3/gypsy retrotransposon protein [Beta vulgaris subsp. vulgaris]
Unigene42809	0.24	0	0	0.5	0.7	0.25	445	-	-	virNOG05344;COG4886;COG0515	ST	sp|Q9ZUI0|Y2241_ARATH Putative leucine-rich repeat receptor-like serine/threonine-protein kinase At2g24130 OS=Arabidopsis thaliana GN=At2g24130 PE=3 SV=1	gi|720064082|ref|XP_010275839.1| PREDICTED: putative leucine-rich repeat receptor-like serine/threonine-protein kinase At2g24130 [Nelumbo nucifera]
Unigene76727	0.22	0	0.34	1.14	0.22	0.35	590	GO:0048046;GO:0004553;GO:0016762;GO:0005618;GO:0010411;GO:0042546;GO:0071555	-	COG2273;virNOG07037;virNOG09548	RG	sp|P35694|XTH2_SOYBN Xyloglucan endotransglucosylase/hydrolase 2 OS=Glycine max PE=2 SV=1	gi|116783361|gb|ABK22910.1| unknown [Picea sitchensis]
cluster_contig124431	1.34	0.56	0.58	0.35	0.29	0.46	4432	GO:0016020;GO:0006810;GO:0000166;GO:0016887	-	virNOG02690;virNOG02613;COG1132	QV	sp|Q7GB25|AB5C_ARATH ABC transporter C family member 5 OS=Arabidopsis thaliana GN=ABCC5 PE=2 SV=2	gi|1009111289|ref|XP_015900302.1| PREDICTED: ABC transporter C family member 3-like [Ziziphus jujuba]
Unigene67737	0.29	0.58	0.43	0.3	0.22	0.36	2285	-	-	virNOG01035;COG1132;virNOG08828	QV	sp|Q9LSJ6|AB17B_ARATH ABC transporter B family member 17 OS=Arabidopsis thaliana GN=ABCB17 PE=3 SV=1	gi|116783934|gb|ABK23147.1| unknown [Picea sitchensis]
Unigene80041	0	0	0.56	1.14	0.53	0.59	361	-	-	KOG0001;COG5272;virNOG06759	O	sp|P0CG83|UBIQP_HORVU Polyubiquitin (Fragment) OS=Hordeum vulgare PE=2 SV=1	gi|367068743|gb|AEX13272.1| hypothetical protein CL958Contig1_06, partial [Pinus taeda] gi|367068745|gb|AEX13273.1| hypothetical protein CL958Contig1_06, partial [Pinus taeda] gi|367068747|gb|AEX13274.1| hypothetical protein CL958Contig1_06, partial [Pinus taeda] gi|367068749|gb|AEX13275.1| hypothetical protein CL958Contig1_06, partial [Pinus taeda] gi|367068751|gb|AEX13276.1| hypothetical protei…
cluster_contig60702	0.3	0.39	0.28	0.29	0.24	0.31	5569	-	-	virNOG05472;COG0515	T	sp|Q93YN1|CRPK1_ARATH Cold-responsive protein kinase 1 OS=Arabidopsis thaliana GN=CRPK1 PE=1 SV=1	gi|1021474297|ref|XP_016203483.1| PREDICTED: cysteine-rich receptor-like protein kinase 3 [Arachis ipaensis]
cluster_contig11503	18.81	11.01	13.27	14.94	12.69	15.76	2679	GO:0006396;GO:0003723;GO:0009982;GO:0001522	K11131	COG0130;virNOG09923	J	sp|Q9LD90|CBF5_ARATH H/ACA ribonucleoprotein complex subunit 4 OS=Arabidopsis thaliana GN=CBF5 PE=1 SV=1	gi|729462774|ref|XP_010525499.1| PREDICTED: H/ACA ribonucleoprotein complex subunit 4 [Tarenaya hassleriana]
Unigene204978	1.53	1.45	3.35	1.14	0.86	1.4	457	-	-	virNOG31984;virNOG17219;COG4886;virNOG05635	STR	sp|Q8S7M7|PIRL5_ORYSJ Plant intracellular Ras-group-related LRR protein 5 OS=Oryza sativa subsp. japonica GN=IRL5 PE=2 SV=1	gi|148907803|gb|ABR17027.1| unknown [Picea sitchensis]
Unigene266964	0	0	0.08	0.75	3.96	0.47	725	-	-	virNOG30683;COG0035;virNOG01494	FR	sp|G9LZD7|XIAO_ORYSJ Probable inactive leucine-rich repeat receptor kinase XIAO OS=Oryza sativa subsp. japonica GN=XIAO PE=2 SV=1	gi|590642260|ref|XP_007030467.1| Disease resistance family protein / LRR family protein, putative [Theobroma cacao] gi|508719072|gb|EOY10969.1| Disease resistance family protein / LRR family protein, putative [Theobroma cacao]
cluster_contig99086	2.58	7.31	1.07	0.57	0.11	1.5	3001	-	-	NOG81593;KOG4658;COG4886;NOG68456;virNOG05067	ZST	sp|Q9FLB4|DRL31_ARATH Putative disease resistance protein At5g05400 OS=Arabidopsis thaliana GN=At5g05400 PE=3 SV=1	gi|727484444|ref|XP_010418103.1| PREDICTED: probable disease resistance protein At1g61310 isoform X2 [Camelina sativa]
Unigene26966	79.33	57.37	83.48	78.71	92.34	86.69	609	GO:0000028;GO:0003729;GO:0006412;GO:0022627;GO:0003735;GO:0019843	-	virNOG01410;COG0049	J	sp|O65731|RS5_CICAR 40S ribosomal protein S5 (Fragment) OS=Cicer arietinum GN=RPS5 PE=2 SV=1	gi|586677849|ref|XP_006839043.1| PREDICTED: 40S ribosomal protein S5 [Amborella trichopoda] gi|548841559|gb|ERN01612.1| hypothetical protein AMTR_s00090p00050460 [Amborella trichopoda]
cluster_contig119940	0.61	0.19	0.45	0.18	0.21	0.18	999	-	-	virNOG15954;NOG26344;virNOG13291;COG0515;virNOG14645	T	sp|Q8L7G3|CRK7_ARATH Cysteine-rich receptor-like protein kinase 7 OS=Arabidopsis thaliana GN=CRK7 PE=2 SV=1	gi|361067999|gb|AEW08311.1| hypothetical protein 2_6183_01, partial [Pinus radiata] gi|383165565|gb|AFG65666.1| hypothetical protein 2_6183_01, partial [Pinus taeda] gi|383165567|gb|AFG65667.1| hypothetical protein 2_6183_01, partial [Pinus taeda] gi|383165569|gb|AFG65668.1| hypothetical protein 2_6183_01, partial [Pinus taeda] gi|383165571|gb|AFG65669.1| hypothetical protein 2_6183_01, partial […
cluster_contig99872	10.6	44.96	65.9	87.89	26.08	50.6	1263	-	-	virNOG13489;virNOG00842;COG4886	ST	sp|O82500|Y4117_ARATH Putative disease resistance protein At4g11170 OS=Arabidopsis thaliana GN=At4g11170 PE=2 SV=1	gi|321530322|gb|ADW94528.1| putative truncated TIR-NBS-LRR protein [Pinus monticola]
cluster_contig64427	0.13	0.2	0.27	0.42	0.43	0.32	3846	-	-	virNOG03420;COG4886	ST	sp|O23530|SNC1_ARATH Protein SUPPRESSOR OF npr1-1, CONSTITUTIVE 1 OS=Arabidopsis thaliana GN=SNC1 PE=1 SV=5	gi|168050612|ref|XP_001777752.1| predicted protein [Physcomitrella patens] gi|162670853|gb|EDQ57414.1| predicted protein [Physcomitrella patens]
cluster_contig60705	1.11	3.1	1.82	5.11	1.17	6.39	941	GO:0004674;GO:0005524;GO:0005509;GO:0016021;GO:0006468;GO:0048544	-	COG0515;virNOG12075;virNOG06319	T	sp|Q7FAZ0|LERK4_ORYSJ G-type lectin S-receptor-like serine/threonine-protein kinase LECRK4 OS=Oryza sativa subsp. japonica GN=LECRK4 PE=3 SV=1	gi|586696726|ref|XP_006844030.1| PREDICTED: G-type lectin S-receptor-like serine/threonine-protein kinase RLK1 [Amborella trichopoda] gi|548846429|gb|ERN05705.1| hypothetical protein AMTR_s00006p00234620 [Amborella trichopoda]
Unigene50461	4.86	1.45	6.5	0	2.3	1.31	308	GO:0016020	-	virNOG06621;COG4886;virNOG05822	AST	sp|Q8VZG8|MIK2_ARATH MDIS1-interacting receptor like kinase 2 OS=Arabidopsis thaliana GN=MIK2 PE=1 SV=3	gi|1025250845|ref|XP_016489032.1| PREDICTED: LOW QUALITY PROTEIN: probable leucine-rich repeat receptor-like protein kinase At1g35710 [Nicotiana tabacum]
Unigene262666	0	0	0	0.34	0.32	0.52	503	GO:0051555;GO:0046872;GO:0045431;GO:0055114	-	KOG0143;virNOG14479;COG3491;NOG149574	HSQR	sp|P51093|LDOX_VITVI Leucoanthocyanidin dioxygenase OS=Vitis vinifera PE=2 SV=1	gi|116779882|gb|ABK21461.1| unknown [Picea sitchensis]
cluster_contig170098	1.12	0.85	0.71	0.49	0.34	0.8	3980	GO:0008299;GO:0004161	-	virNOG03298;COG0142	H	sp|O24241|FPPS1_PARAR Farnesyl pyrophosphate synthase 1 OS=Parthenium argentatum GN=FPS1 PE=2 SV=1	gi|341873815|gb|AEL00437.1| farnesyl diphosphate synthase [Diospyros kaki]
Unigene163572	21.06	20.18	29.08	24.97	25.71	26.84	2446	GO:0070181;GO:0005730;GO:0006412;GO:0022627;GO:0003735	K02953	virNOG02958;COG0184	J	sp|P62302|RS13_SOYBN 40S ribosomal protein S13 OS=Glycine max GN=RPS13 PE=2 SV=1	gi|116783993|gb|ABK23173.1| unknown [Picea sitchensis]
Unigene122633	1.6	1.09	1.74	1.47	1.41	1.41	3615	-	-	virNOG03420;COG4886	ST	sp|Q9FI14|TAO1_ARATH Disease resistance protein TAO1 OS=Arabidopsis thaliana GN=TAO1 PE=4 SV=1	gi|21655195|gb|AAM28912.1| NBS/LRR [Pinus taeda]
cluster_contig769	0.51	0.42	0.5	0.35	0.22	0.39	4409	GO:0016020;GO:0022836;GO:0005267	-	virNOG39405;virNOG11048;COG1226;virNOG39205;euNOG49748	STRP	sp|Q03720|SLO_DROME Calcium-activated potassium channel slowpoke OS=Drosophila melanogaster GN=slo PE=1 SV=3	gi|1026777140|gb|OAE35698.1| hypothetical protein AXG93_1154s1520 [Marchantia polymorpha subsp. polymorpha]
cluster_contig19303	0.57	0.56	0.6	0.55	0.57	0.53	6277	-	-	COG1997;virNOG21336	J	sp|Q9ZRS8|RL37A_PSEMZ 60S ribosomal protein L37a OS=Pseudotsuga menziesii GN=RPL37A PE=3 SV=1	gi|6831607|sp|Q9ZRS8.1|RL37A_PSEMZ RecName: Full=60S ribosomal protein L37a gi|4090257|emb|CAA10493.1| ribosomal protein L37A [Pseudotsuga menziesii] gi|116785707|gb|ABK23828.1| unknown [Picea sitchensis] gi|116789645|gb|ABK25327.1| unknown [Picea sitchensis] gi|148908607|gb|ABR17413.1| unknown [Picea sitchensis] gi|148910142|gb|ABR18153.1| unknown [Picea sitchensis]
cluster_contig63527	0.78	0	0.4	0	0	0	704	GO:0008233	-	COG1404;virNOG04619;virNOG12896	O	sp|I1N462|SBT1_SOYBN Subtilisin-like protease Glyma18g48580 OS=Glycine max GN=Glyma18g48580 PE=1 SV=3	gi|302764618|ref|XP_002965730.1| hypothetical protein SELMODRAFT_407350 [Selaginella moellendorffii] gi|300166544|gb|EFJ33150.1| hypothetical protein SELMODRAFT_407350 [Selaginella moellendorffii]
cluster_contig22178	0	0.63	1.75	0.3	0.56	0	423	GO:0008422;GO:1901657;GO:0005975	-	virNOG05680;virNOG13849;COG2723	G	sp|B3H5Q1|BGL11_ARATH Beta-glucosidase 11 OS=Arabidopsis thaliana GN=BGLU11 PE=2 SV=2	gi|413954053|gb|AFW86702.1| hypothetical protein ZEAMMB73_053553, partial [Zea mays]
cluster_contig137774	4.7	12.06	26.93	77.98	52.36	40.91	2788	GO:0008152;GO:0009791;GO:0050896;GO:0003824;GO:0009507	K22133	COG0318;virNOG03868	I	sp|Q9SMT7|4CLLA_ARATH Oxalate--CoA ligase OS=Arabidopsis thaliana GN=AAE3 PE=1 SV=1	gi|148906458|gb|ABR16382.1| unknown [Picea sitchensis]
cluster_contig131409	0.15	0.37	0.27	0.31	0.11	0.08	1105	-	-	virNOG08612;virNOG03883;COG1404;virNOG00978	O	sp|Q9ZUF6|SBT18_ARATH Subtilisin-like protease SBT1.8 OS=Arabidopsis thaliana GN=SBT1.8 PE=1 SV=1	gi|920666949|gb|AKZ18516.1| SDD1 protein, partial [Pinus thunbergii]
Unigene232007	0	0	1.03	0	0	0	321	GO:0005524;GO:0019538	-	virNOG04497;COG0542	O	sp|Q6F2Y7|CLPB1_ORYSJ Chaperone protein ClpB1 OS=Oryza sativa subsp. japonica GN=CLPB1 PE=2 SV=1	gi|728812784|gb|KHG00981.1| Chaperone ClpB1 -like protein [Gossypium arboreum]
cluster_contig64428	0.19	0.18	0.22	0.15	0.23	0.22	2823	-	-	COG0596;virNOG09816	IR	sp|Q71DJ5|LIP1_ARATH Triacylglycerol lipase 1 OS=Arabidopsis thaliana GN=LIP1 PE=1 SV=1	gi|302795730|ref|XP_002979628.1| hypothetical protein SELMODRAFT_110855 [Selaginella moellendorffii] gi|300152876|gb|EFJ19517.1| hypothetical protein SELMODRAFT_110855 [Selaginella moellendorffii]
Unigene43758	0.22	0.3	0.24	0.13	0.1	0.12	2321	GO:0016020	-	virNOG25608;COG3476;strNOG32993	TR	sp|P17057|CRTK_RHOCB Protein CrtK OS=Rhodobacter capsulatus (strain ATCC BAA-309 / NBRC 16581 / SB1003) GN=crtK PE=3 SV=1	gi|116779768|gb|ABK21422.1| unknown [Picea sitchensis]
Unigene3233	1.71	0	0	0	0	0	403	-	-	virNOG17788;COG0625	O	sp|P77526|YFCG_ECOLI Disulfide-bond oxidoreductase YfcG OS=Escherichia coli (strain K12) GN=yfcG PE=1 SV=1	gi|926779864|ref|XP_013898406.1| glutathione S-transferase [Monoraphidium neglectum] gi|761968078|gb|KIY99386.1| glutathione S-transferase [Monoraphidium neglectum]
Unigene283722	0.54	0.28	0.45	0.27	0.2	0.17	2501	GO:0006355	-	virNOG12704;COG2319;virNOG09345;KOG0266	R	sp|Q0J7U6|TPR2_ORYSJ Protein TPR2 OS=Oryza sativa subsp. japonica GN=TPR2 PE=1 SV=1	gi|168060004|ref|XP_001781989.1| predicted protein [Physcomitrella patens] gi|162666562|gb|EDQ53213.1| predicted protein [Physcomitrella patens]
cluster_contig171061	0.17	0.15	0.3	0.28	0.07	0.16	2473	GO:0046872;GO:0055114;GO:0016491	-	virNOG10742;virNOG03989;virNOG07799;COG3491	QR	sp|Q39224|SRG1_ARATH Protein SRG1 OS=Arabidopsis thaliana GN=SRG1 PE=2 SV=1	gi|224286184|gb|ACN40802.1| unknown [Picea sitchensis]
cluster_contig60141	0.12	0.07	0.12	0.26	0.32	0.17	5504	GO:0008270;GO:0055114;GO:0016491	-	COG1062;virNOG12359	QC	sp|Q0DWH1|ADHX_ORYSJ Alcohol dehydrogenase class-3 OS=Oryza sativa subsp. japonica GN=Os02g0815500 PE=2 SV=1	gi|116788588|gb|ABK24931.1| unknown [Picea sitchensis]
cluster_contig99645	1.64	4.71	3.59	26.39	7.1	18.26	1153	-	-	virNOG05344;virNOG03867;virNOG06133;COG0515	T	sp|C0LGP4|Y3475_ARATH Probable LRR receptor-like serine/threonine-protein kinase At3g47570 OS=Arabidopsis thaliana GN=At3g47570 PE=2 SV=1	gi|743869124|ref|XP_010905738.1| PREDICTED: probable LRR receptor-like serine/threonine-protein kinase At3g47570 [Elaeis guineensis]
cluster_contig112363	1.44	1.12	1.28	0.99	1.08	1.13	7693	-	-	COG2801;virNOG30511	RL	-	gi|828332841|ref|XP_012574831.1| PREDICTED: uncharacterized protein LOC105852744, partial [Cicer arietinum]
cluster_contig60692	3.56	10.78	7.76	9.75	2.02	15.4	2525	-	-	virNOG15441;COG0515;virNOG06319;virNOG12075	T	sp|Q0JEU6|LERK3_ORYSJ G-type lectin S-receptor-like serine/threonine-protein kinase LECRK3 OS=Oryza sativa subsp. japonica GN=LECRK3 PE=3 SV=2	gi|720090996|ref|XP_010245281.1| PREDICTED: G-type lectin S-receptor-like serine/threonine-protein kinase RLK1 [Nelumbo nucifera]
cluster_contig173135	38.2	30.11	43.05	43.02	44.43	48.58	4001	GO:0004013;GO:0006730	-	virNOG00927;COG0499	H	sp|P35007|SAHH_CATRO Adenosylhomocysteinase OS=Catharanthus roseus GN=SAHH PE=2 SV=1	gi|148906942|gb|ABR16616.1| unknown [Picea sitchensis]
Unigene50648	0	2.42	0	0	0	0	318	-	-	COG2801;virNOG30511;virNOG25350	RL	-	gi|769797203|ref|XP_011627932.1| PREDICTED: uncharacterized protein LOC105421614 [Amborella trichopoda]
cluster_contig122846	1.47	1.42	1.36	2.04	3.11	1.58	2353	GO:0016620;GO:0055114	-	COG1012;virNOG13473;virNOG03113	C	sp|Q9SU63|AL2B4_ARATH Aldehyde dehydrogenase family 2 member B4, mitochondrial OS=Arabidopsis thaliana GN=ALDH2B4 PE=1 SV=1	gi|148906672|gb|ABR16485.1| unknown [Picea sitchensis]
Unigene165136	10.92	12.85	14.94	13.16	16.24	13.48	2627	GO:0031123;GO:0005634;GO:0004652;GO:0003723;GO:0043631	-	COG5186;virNOG03581	A	sp|Q8VYW1|PAPS4_ARATH Nuclear poly(A) polymerase 4 OS=Arabidopsis thaliana GN=PAPS4 PE=1 SV=1	gi|294460282|gb|ADE75723.1| unknown [Picea sitchensis]
cluster_contig71005	10.47	9.33	9.77	9.24	8.47	10.35	2029	-	-	virNOG25652;COG0457;virNOG19347	OTRG	sp|Q04737|Y751_SYNY3 TPR repeat-containing protein slr0751 OS=Synechocystis sp. (strain PCC 6803 / Kazusa) GN=slr0751 PE=4 SV=1	gi|148905848|gb|ABR16086.1| unknown [Picea sitchensis]
cluster_contig171529	0.72	0.62	0.54	1.21	1.44	0.75	942	GO:0016020;GO:0016709;GO:0046872;GO:0044550	-	COG2124;virNOG15171;virNOG13066;virNOG27436	Q	sp|Q9SZ46|C82C4_ARATH Cytochrome P450 82C4 OS=Arabidopsis thaliana GN=CYP82C4 PE=2 SV=1	gi|769797894|ref|XP_006856219.2| PREDICTED: cytochrome P450 82C4 [Amborella trichopoda]
cluster_contig1891	0	0	0	0.28	0.52	1.14	431	-	-	COG2801;NOG109458	SL	sp|Q5RBK0|GIN1_PONAB Gypsy retrotransposon integrase-like protein 1 OS=Pongo abelii GN=GIN1 PE=2 SV=1	gi|973604870|gb|KUM48001.1| hypothetical protein ABT39_MTgene4996 (mitochondrion) [Picea glauca]
cluster_contig60404	0.61	0.21	0.34	0.19	0.18	0.16	4756	GO:0055085;GO:0005524;GO:0016021;GO:0042626	-	COG0154;virNOG01108	QJ	sp|Q9LJX0|AB19B_ARATH ABC transporter B family member 19 OS=Arabidopsis thaliana GN=ABCB19 PE=1 SV=1	gi|923656110|ref|XP_013646136.1| PREDICTED: ABC transporter B family member 19-like [Brassica napus]
Unigene47029	0.74	2.05	0.28	0.49	1.08	1.93	1729	-	-	virNOG16371;virNOG06401;COG0702	MRG	sp|Q9LD13|PILR2_THUPL Bifunctional pinoresinol-lariciresinol reductase 2 OS=Thuja plicata GN=PLR_Tp2 PE=1 SV=1	gi|567880135|ref|XP_006432626.1| hypothetical protein CICLE_v10001909mg [Citrus clementina] gi|568834672|ref|XP_006471436.1| PREDICTED: bifunctional pinoresinol-lariciresinol reductase 2 [Citrus sinensis] gi|557534748|gb|ESR45866.1| hypothetical protein CICLE_v10001909mg [Citrus clementina] gi|641839907|gb|KDO58832.1| hypothetical protein CISIN_1g021470mg [Citrus sinensis]
cluster_contig149300	0.63	0.56	0.66	0.42	0.67	0.37	2574	GO:0005634;GO:0003677;GO:0006355;GO:0046983	-	virNOG25442;virNOG24081;virNOG02205;COG5068	K	sp|Q84NC2|MAD31_ORYSJ MADS-box transcription factor 31 OS=Oryza sativa subsp. japonica GN=MADS31 PE=2 SV=1	gi|77176694|gb|ABA64465.1| classical MIKC-type MADS-box [Physcomitrella patens]
cluster_contig57458	2.2	1.62	2.03	1.81	1.61	1.9	5898	GO:0016301	-	virNOG01707;COG0515	T	sp|Q9C9U5|SIS8_ARATH Probable serine/threonine-protein kinase SIS8 OS=Arabidopsis thaliana GN=SIS8 PE=1 SV=1	gi|769818579|ref|XP_011621314.1| PREDICTED: serine/threonine-protein kinase EDR1 [Amborella trichopoda]
cluster_contig134007	0.7	0.5	0.71	0.12	0.23	0.36	835	-	-	virNOG00545;virNOG10470;COG2723	G	sp|Q7XSK0|BGL18_ORYSJ Beta-glucosidase 18 OS=Oryza sativa subsp. japonica GN=BGLU18 PE=3 SV=2	gi|922356356|ref|XP_003614037.2| beta-glucosidase [Medicago truncatula] gi|657384771|gb|AES96995.2| beta-glucosidase [Medicago truncatula]
cluster_contig94987	0.75	0.95	0.8	0.76	0.86	1.11	5254	GO:0005665;GO:0031369;GO:0000932;GO:0045948;GO:0003899;GO:0003697;GO:0000291;GO:0060213;GO:0006367;GO:0003727	-	virNOG07077;COG1095	K	sp|P46279|RPB7_SOYBN DNA-directed RNA polymerase II subunit RPB7 OS=Glycine max PE=2 SV=1	gi|944251319|gb|KQL15582.1| hypothetical protein SETIT_022890mg [Setaria italica]
cluster_contig155273	0.68	5.79	0.7	3.88	0.67	5.79	497	-	-	virNOG08612;COG1404;virNOG13486	O	sp|Q9ZUF6|SBT18_ARATH Subtilisin-like protease SBT1.8 OS=Arabidopsis thaliana GN=SBT1.8 PE=1 SV=1	gi|920666949|gb|AKZ18516.1| SDD1 protein, partial [Pinus thunbergii]
Unigene280250	0.11	1.45	1.17	0.05	1	1.42	1416	GO:0016491	-	COG1052;virNOG01577	CE	sp|Q65CJ7|HPPR_PLESU Hydroxyphenylpyruvate reductase OS=Plectranthus scutellarioides GN=HPPR PE=1 SV=2	gi|565387336|ref|XP_006359457.1| PREDICTED: hydroxyphenylpyruvate reductase-like [Solanum tuberosum]
Unigene285614	2.35	3.39	2.54	2.46	2.4	1.96	5379	GO:0016311;GO:0016791	-	virNOG04533;COG2453	TV	sp|Q9FLZ5|PTEN1_ARATH Phosphatidylinositol 3,4,5-trisphosphate 3-phosphatase and protein-tyrosine-phosphatase PTEN1 OS=Arabidopsis thaliana GN=PTEN1 PE=1 SV=1	gi|743837334|ref|XP_010936365.1| PREDICTED: phosphatidylinositol 3,4,5-trisphosphate 3-phosphatase and dual-specificity protein phosphatase PTEN [Elaeis guineensis]
Unigene123939	0.83	0.36	1.01	2.22	2.42	1.57	503	GO:0005840;GO:0006412;GO:0003735	-	virNOG17735;COG2163	J	sp|Q8LCL3|RL272_ARATH 60S ribosomal protein L27-2 OS=Arabidopsis thaliana GN=RPL27B PE=2 SV=2	gi|294462766|gb|ADE76927.1| unknown [Picea sitchensis]
Unigene50459	3.45	3.82	4.52	2.56	2.17	2.36	441	GO:0016020	-	virNOG06621;COG4886	ST	sp|Q9LP24|Y1571_ARATH Probable leucine-rich repeat receptor-like protein kinase At1g35710 OS=Arabidopsis thaliana GN=At1g35710 PE=2 SV=1	gi|661876745|emb|CDP19287.1| unnamed protein product, partial [Coffea canephora]
Unigene223472	3.27	6.46	5.18	6.09	3.17	7.03	1121	GO:0006979;GO:0098869;GO:0004602;GO:0055114	-	virNOG07548;COG0386;virNOG10955	O	sp|O23814|GPX4_SPIOL Probable phospholipid hydroperoxide glutathione peroxidase OS=Spinacia oleracea PE=2 SV=1	gi|116783172|gb|ABK22822.1| unknown [Picea sitchensis] gi|116784968|gb|ABK23541.1| unknown [Picea sitchensis]
cluster_contig154566	0.44	2.22	2.43	5.22	1.16	3.12	1138	-	-	virNOG03420;COG4886;virNOG10545	ST	sp|Q9FI14|TAO1_ARATH Disease resistance protein TAO1 OS=Arabidopsis thaliana GN=TAO1 PE=4 SV=1	gi|168068751|ref|XP_001786193.1| predicted protein [Physcomitrella patens] gi|162661952|gb|EDQ48993.1| predicted protein, partial [Physcomitrella patens]
cluster_contig27537	0.05	0.25	0.3	0.24	0.01	0.29	4219	-	-	COG2801;virNOG30511	RL	sp|Q7LHG5|YI31B_YEAST Transposon Ty3-I Gag-Pol polyprotein OS=Saccharomyces cerevisiae (strain ATCC 204508 / S288c) GN=TY3B-I PE=3 SV=2	gi|596024107|ref|XP_007219137.1| hypothetical protein PRUPE_ppa015965mg [Prunus persica] gi|462415599|gb|EMJ20336.1| hypothetical protein PRUPE_ppa015965mg [Prunus persica]
Unigene199740	0.21	0.23	0.63	0.86	0	0.22	466	GO:0016301	-	virNOG00307;COG4886;virNOG29670	ST	sp|Q9LHP4|RCH2_ARATH Receptor-like protein kinase 2 OS=Arabidopsis thaliana GN=RCH2 PE=1 SV=1	gi|390979602|dbj|BAM21552.1| hypothetical protein [Cryptomeria japonica]
Unigene42570	0.96	0.44	0.71	0.14	0.21	0.12	1399	GO:0048046;GO:0004553;GO:0016762;GO:0005618;GO:0010411;GO:0042546;GO:0071555	-	euNOG04777;COG2273;virNOG09548	RG	sp|P35694|XTH2_SOYBN Xyloglucan endotransglucosylase/hydrolase 2 OS=Glycine max PE=2 SV=1	gi|296089580|emb|CBI39399.3| unnamed protein product [Vitis vinifera]
cluster_contig77138	1.28	1.7	2.09	10.13	5.76	4.64	436	GO:0048046;GO:0004553;GO:0016762;GO:0005618;GO:0010411;GO:0042546;GO:0071555	-	virNOG07037;COG2273	RG	sp|P35694|XTH2_SOYBN Xyloglucan endotransglucosylase/hydrolase 2 OS=Glycine max PE=2 SV=1	gi|62149368|dbj|BAD93484.1| pollen major allergen No.121 isoform 1 [Cryptomeria japonica]
cluster_contig8694	0.33	0.59	0.5	0.76	0.56	1.06	1660	-	-	virNOG03265;COG0515	T	sp|Q93YN1|CRPK1_ARATH Cold-responsive protein kinase 1 OS=Arabidopsis thaliana GN=CRPK1 PE=1 SV=1	gi|1021474297|ref|XP_016203483.1| PREDICTED: cysteine-rich receptor-like protein kinase 3 [Arachis ipaensis]
Unigene26840	0.74	0.86	0.79	0.49	0.49	0.58	3749	-	-	virNOG01608;COG5333	DKL	sp|Q2RAC5|CCT13_ORYSJ Cyclin-T1-3 OS=Oryza sativa subsp. japonica GN=CYCT1-3 PE=3 SV=2	gi|703112664|ref|XP_010100177.1| hypothetical protein L484_001349 [Morus notabilis] gi|587893220|gb|EXB81774.1| hypothetical protein L484_001349 [Morus notabilis]
cluster_contig78068	0.21	0.21	0.57	0.13	0.32	0.15	2143	GO:0046872;GO:0016491	-	COG2124;virNOG12341	Q	sp|Q50EK4|C75A1_PINTA Cytochrome P450 750A1 OS=Pinus taeda GN=CYP750A1 PE=2 SV=1	gi|641805501|gb|KDO35964.1| hypothetical protein CISIN_1g036473mg, partial [Citrus sinensis]
Unigene34333	0	2.65	0	0	0	0	313	-	-	KOG0393;COG1100;virNOG00323;virNOG00806	R	sp|Q9C3Y4|RHOA_EMENI GTP-binding protein rhoA OS=Emericella nidulans (strain FGSC A4 / ATCC 38163 / CBS 112.46 / NRRL 194 / M139) GN=rhoA PE=3 SV=1	gi|527190277|gb|EPS61580.1| hypothetical protein M569_13212, partial [Genlisea aurea]
Unigene181183	4.11	3.28	5	2.24	2.59	3.25	4970	GO:0019904	-	COG5040;virNOG01353	OT	sp|P42654|1433B_VICFA 14-3-3-like protein B OS=Vicia faba PE=2 SV=1	gi|594708584|gb|AHM25024.1| CL14-3-3d [Cunninghamia lanceolata]
cluster_contig49010	48.02	41.56	52.34	54.87	69.58	56.8	1415	GO:0006979;GO:0008113;GO:0030091;GO:0055114	-	COG0225;virNOG01068	O	sp|Q9LY14|MSRA3_ARATH Peptide methionine sulfoxide reductase A3 OS=Arabidopsis thaliana GN=MSRA3 PE=1 SV=1	gi|1012341007|gb|KYP52216.1| Peptide methionine sulfoxide reductase [Cajanus cajan]
Unigene203644	0	0	0	1.82	0	0	457	GO:0016020	-	virNOG01494;KOG0619;virNOG05699;COG4886	STR	sp|Q9C9H7|RLP12_ARATH Receptor-like protein 12 OS=Arabidopsis thaliana GN=RLP12 PE=2 SV=2	gi|566196070|ref|XP_006376588.1| Cf-4/9 disease resistance-like family protein [Populus trichocarpa] gi|550326071|gb|ERP54385.1| Cf-4/9 disease resistance-like family protein [Populus trichocarpa]
Unigene163416	0.47	0.41	0.48	1.25	0.09	0.99	640	-	-	virNOG00209;COG0584	CR	sp|Q9SGA2|GDPD1_ARATH Glycerophosphodiester phosphodiesterase GDPD1, chloroplastic OS=Arabidopsis thaliana GN=GDPD1 PE=1 SV=1	gi|590647628|ref|XP_007031953.1| Senescence-related gene 3 isoform 2 [Theobroma cacao] gi|508710982|gb|EOY02879.1| Senescence-related gene 3 isoform 2 [Theobroma cacao]
Unigene203494	0.55	0.35	0.41	0.26	0.11	0.22	4240	GO:0016020;GO:0055085;GO:0022857	-	COG0534;virNOG10048	SV	sp|Q940N9|DTX39_ARATH Protein DETOXIFICATION 39 OS=Arabidopsis thaliana GN=DTX39 PE=2 SV=1	gi|548855899|gb|ERN13762.1| hypothetical protein AMTR_s00049p00187620 [Amborella trichopoda]
Unigene127155	2.77	2.19	2.27	3.67	2.6	2.81	646	GO:0005840	-	COG1841;virNOG11157	J	sp|P60040|RL72_ARATH 60S ribosomal protein L7-2 OS=Arabidopsis thaliana GN=RPL7B PE=1 SV=1	gi|116793466|gb|ABK26757.1| unknown [Picea sitchensis] gi|224286296|gb|ACN40856.1| unknown [Picea sitchensis]
Unigene124747	31.39	21.29	40.29	30.12	30.96	32.21	1461	GO:0005874;GO:0007017;GO:0005525;GO:0005200;GO:0005737;GO:0003924	-	virNOG01709;COG5023	Z	sp|Q76FS3|TBB6_ORYSJ Tubulin beta-6 chain OS=Oryza sativa subsp. japonica GN=TUBB6 PE=2 SV=1	gi|297741676|emb|CBI32808.3| unnamed protein product [Vitis vinifera]
Unigene34344	0	0	0	0	2.05	0	315	-	-	COG2801;virNOG15679	RL	sp|P0CT40|TF29_SCHPO Transposon Tf2-9 polyprotein OS=Schizosaccharomyces pombe (strain 972 / ATCC 24843) GN=Tf2-9 PE=3 SV=1	gi|1012359588|gb|KYP70772.1| Retrovirus-related Pol polyprotein from transposon 17.6 [Cajanus cajan]
Unigene14079	1.86	5.2	2.16	6.24	11.54	8.35	930	GO:0005488	-	virNOG10363;virNOG10888;COG3733	Q	sp|P49252|AMO_LENCU Primary amine oxidase (Fragment) OS=Lens culinaris PE=1 SV=3	gi|225432636|ref|XP_002278244.1| PREDICTED: primary amine oxidase [Vitis vinifera] gi|297737034|emb|CBI26235.3| unnamed protein product [Vitis vinifera]
Unigene180596	1.16	0.8	1.1	1.04	1.22	0.93	4181	GO:0000287;GO:0016616;GO:0051287;GO:0055114	-	virNOG32026;COG0473;virNOG00761	CE	sp|O81796|IDH3_ARATH Isocitrate dehydrogenase [NAD] regulatory subunit 3, mitochondrial OS=Arabidopsis thaliana GN=IDH3 PE=1 SV=1	gi|1021039188|gb|KZM96969.1| hypothetical protein DCAR_015669 [Daucus carota subsp. sativus]
Unigene46681	0	0	0.96	0	2.63	0	325	-	-	COG0098;virNOG07390	J	sp|Q93VB8|RS22_ARATH 40S ribosomal protein S2-2 OS=Arabidopsis thaliana GN=RPS2B PE=2 SV=1	gi|116781520|gb|ABK22135.1| unknown [Picea sitchensis]
cluster_contig75537	1.07	0.68	0.61	0.44	0.51	0.43	4337	GO:0000149;GO:0005484;GO:0012505;GO:0006886;GO:0006906;GO:0048278;GO:0031201;GO:0016021	-	COG5325;virNOG00034	U	sp|P93654|SYP22_ARATH Syntaxin-22 OS=Arabidopsis thaliana GN=SYP22 PE=1 SV=1	gi|294464815|gb|ADE77913.1| unknown [Picea sitchensis]
cluster_contig1862	2.18	2.3	3.57	1.17	1.23	1.21	1165	GO:0055114;GO:0016491	-	COG0656;virNOG00419	R	sp|A0A1X9QHJ0|DMS1D_WHEAT Deoxymugineic acid synthase 1-D OS=Triticum aestivum GN=DMAS1-D PE=2 SV=1	gi|116782517|gb|ABK22537.1| unknown [Picea sitchensis]
Unigene64040	0.5	0.34	0.49	0.5	0.48	0.57	2170	GO:0008152;GO:0016758	-	COG1819;virNOG12628	SCG	-	gi|148906735|gb|ABR16515.1| unknown [Picea sitchensis]
cluster_contig131947	0.52	1.05	1.03	2.25	1.51	0.81	5691	-	-	virNOG06165;virNOG30886;COG5023;virNOG07034	Z	sp|P33624|TBA2_ANEPH Tubulin alpha-2 chain (Fragment) OS=Anemia phyllitidis GN=TUBA2 PE=2 SV=1	-
cluster_contig141077	0	0	0	0	0.76	0.55	434	-	-	COG2801;virNOG15777;virNOG15679;virNOG26647	RL	sp|P0CT39|TF26_SCHPO Transposon Tf2-6 polyprotein OS=Schizosaccharomyces pombe (strain 972 / ATCC 24843) GN=Tf2-6 PE=3 SV=1	gi|147774273|emb|CAN76793.1| hypothetical protein VITISV_026680 [Vitis vinifera]
Unigene163437	0.14	0.26	0.17	0.25	0.13	0.08	1419	GO:0004739;GO:0055114;GO:0006086	-	COG0022;virNOG01954	C	sp|Q6Z1G7|ODPB1_ORYSJ Pyruvate dehydrogenase E1 component subunit beta-1, mitochondrial OS=Oryza sativa subsp. japonica GN=Os08g0536000 PE=2 SV=1	gi|148909143|gb|ABR17672.1| unknown [Picea sitchensis] gi|224284247|gb|ACN39859.1| unknown [Picea sitchensis]
Unigene128337	0.2	0.16	0.27	0.26	0.14	0.33	1343	GO:0004674;GO:0005886	-	virNOG33727;virNOG10863;COG0515	T	sp|C0LGG8|Y5343_ARATH Probable LRR receptor-like serine/threonine-protein kinase At1g53430 OS=Arabidopsis thaliana GN=At1g53430 PE=1 SV=1	gi|224096626|ref|XP_002310677.1| leucine-rich repeat family protein [Populus trichocarpa] gi|222853580|gb|EEE91127.1| leucine-rich repeat family protein [Populus trichocarpa]
Unigene6975	3.06	3.33	5.23	3.47	1.68	2.59	3205	-	-	virNOG01918;COG0515	T	sp|Q9LV48|PERK1_ARATH Proline-rich receptor-like protein kinase PERK1 OS=Arabidopsis thaliana GN=PERK1 PE=2 SV=1	gi|698460853|ref|XP_009781639.1| PREDICTED: proline-rich receptor-like protein kinase PERK1 isoform X1 [Nicotiana sylvestris]
cluster_contig46445	1.99	5.33	2.93	12.48	4.39	9.66	2169	-	-	virNOG01494;COG4886;virNOG11275	SR	sp|Q9C9H7|RLP12_ARATH Receptor-like protein 12 OS=Arabidopsis thaliana GN=RLP12 PE=2 SV=2	gi|695035428|ref|XP_009405133.1| PREDICTED: LRR receptor-like serine/threonine-protein kinase GSO2 [Musa acuminata subsp. malaccensis]
Unigene60950	0.63	0	1.31	1.31	0.61	1.36	350	GO:0044710;GO:0016491	-	COG0362;virNOG04543	G	sp|Q9FFR3|6PGD2_ARATH 6-phosphogluconate dehydrogenase, decarboxylating 2, chloroplastic OS=Arabidopsis thaliana GN=At5g41670 PE=1 SV=1	gi|674898554|emb|CDY34405.1| BnaA09g11470D [Brassica napus]
Unigene122401	0.62	0.59	0.95	1.19	0.98	1.14	706	GO:0005634;GO:0003677;GO:0006355;GO:0046983	-	virNOG19641;virNOG25239;virNOG18055;COG5068;virNOG25809	K	sp|Q9XJ60|MAD50_ORYSJ MADS-box transcription factor 50 OS=Oryza sativa subsp. japonica GN=MADS50 PE=2 SV=1	gi|747041232|ref|XP_011071972.1| PREDICTED: agamous-like MADS-box protein AGL19 [Sesamum indicum]
Unigene5331	1.21	0	0	0	0	0	387	-	-	COG2801;virNOG39623;virNOG26880;virNOG15679;virNOG39695	RL	sp|Q00962|POL_CAMVN Enzymatic polyprotein OS=Cauliflower mosaic virus (strain NY8153) GN=ORF V PE=3 SV=1	gi|378748880|gb|AFC36902.1| ORFIII-like polyprotein, partial [Musa ABB Group]
cluster_contig132460	1.54	1.4	1.23	1.66	1.39	1.55	1457	GO:0006511;GO:0016579;GO:0036459	-	COG5077;virNOG02575	O	sp|Q84WU2|UBP13_ARATH Ubiquitin carboxyl-terminal hydrolase 13 OS=Arabidopsis thaliana GN=UBP13 PE=1 SV=1	gi|548830698|gb|ERM93621.1| hypothetical protein AMTR_s00004p00140970 [Amborella trichopoda]
cluster_contig45018	2.08	1.63	1.78	1.83	1.51	1.62	5445	-	-	COG5077;virNOG02575	O	sp|Q9FPT1|UBP12_ARATH Ubiquitin carboxyl-terminal hydrolase 12 OS=Arabidopsis thaliana GN=UBP12 PE=1 SV=2	gi|743775040|ref|XP_010917893.1| PREDICTED: ubiquitin carboxyl-terminal hydrolase 12 isoform X8 [Elaeis guineensis]
Unigene265773	0.23	0.83	0.59	1.98	0.47	1.35	1244	GO:0019752;GO:0016841;GO:0009698	-	COG2986;virNOG03421	QE	sp|P45726|PALY_CAMSI Phenylalanine ammonia-lyase OS=Camellia sinensis GN=PAL PE=2 SV=1	gi|548853172|gb|ERN11178.1| hypothetical protein AMTR_s00024p00201680 [Amborella trichopoda]
cluster_contig154588	0.04	0.3	0.35	0.76	0.04	0.56	1705	-	-	virNOG03420;COG4886	ST	sp|Q9FI14|TAO1_ARATH Disease resistance protein TAO1 OS=Arabidopsis thaliana GN=TAO1 PE=4 SV=1	gi|148907803|gb|ABR17027.1| unknown [Picea sitchensis]
Unigene225296	84.01	76.92	89.72	97.03	90.05	90.48	715	GO:0005737	-	COG5272;virNOG06759	O	sp|Q1EC66|UBQ3_ARATH Polyubiquitin 3 OS=Arabidopsis thaliana GN=UBQ3 PE=2 SV=1	gi|567872461|ref|XP_006428820.1| hypothetical protein CICLE_v10012290mg [Citrus clementina] gi|557530877|gb|ESR42060.1| hypothetical protein CICLE_v10012290mg [Citrus clementina]
cluster_contig23244	0.23	0.44	0.12	0.36	0.23	0.31	832	-	-	virNOG03867;COG4886;virNOG12340	ST	sp|Q9SD62|Y3471_ARATH Putative receptor-like protein kinase At3g47110 OS=Arabidopsis thaliana GN=At3g47110 PE=3 SV=1	gi|743815784|ref|XP_010930449.1| PREDICTED: probable LRR receptor-like serine/threonine-protein kinase At3g47570 [Elaeis guineensis]
Unigene2549	1.46	0	0	0	0	0	443	-	-	COG2801;virNOG26647	RL	-	gi|470112612|ref|XP_004292526.1| PREDICTED: uncharacterized protein LOC101313866 [Fragaria vesca subsp. vesca]
Unigene44968	0.16	0.46	0.28	0.48	0.4	0.17	1622	-	-	virNOG10460;KOG1187;COG0515	T	-	-
cluster_contig116235	0.46	0.36	0.45	0.4	0.49	0.52	2268	GO:0055085;GO:0005524;GO:0016021;GO:0042626	-	virNOG02613;COG1132	QV	sp|Q9LK64|AB3C_ARATH ABC transporter C family member 3 OS=Arabidopsis thaliana GN=ABCC3 PE=1 SV=1	gi|568841974|ref|XP_006474929.1| PREDICTED: ABC transporter C family member 3-like [Citrus sinensis]
cluster_contig153665	0.26	0.48	0.39	0.66	0.65	0.4	2893	GO:0006012;GO:0003978	-	COG1087;virNOG02010	M	sp|O65781|GALE2_CYATE UDP-glucose 4-epimerase GEPI48 OS=Cyamopsis tetragonoloba PE=2 SV=1	gi|1009156117|ref|XP_015896075.1| PREDICTED: UDP-glucose 4-epimerase GEPI48 [Ziziphus jujuba]
Unigene43858	0.17	0.38	0.53	0.54	0.34	2.19	495	-	-	virNOG03634;COG0639	TR	-	gi|116787080|gb|ABK24367.1| unknown [Picea sitchensis]
cluster_contig60008	0.1	0.22	0	0.21	0.49	0.11	618	-	-	KOG0017;COG0553;virNOG05193	RL	sp|Q94HW2|POLR1_ARATH Retrovirus-related Pol polyprotein from transposon RE1 OS=Arabidopsis thaliana GN=RE1 PE=2 SV=1	gi|68164467|gb|AAY87200.1| reverse transcriptase, partial [Sciadopitys verticillata]
Unigene2974	0	0	0	3.87	0	0	305	GO:0009987;GO:0015935	-	COG0052;virNOG00503	J	sp|B3RPX6|RSSA_TRIAD 40S ribosomal protein SA OS=Trichoplax adhaerens GN=TRIADDRAFT_49917 PE=3 SV=1	gi|965616702|dbj|BAU01852.1| hypothetical protein VIGAN_11118300 [Vigna angularis var. angularis]
Unigene187177	0.51	0.47	0.17	0.2	0.12	0.21	1949	GO:0005634;GO:0003824;GO:0007030;GO:0005543;GO:0009245;GO:0043130;GO:0061025;GO:0043161;GO:0005829;GO:0031468	-	virNOG21839;COG0763;virNOG12178	HML	sp|Q7V5X6|LPXB_PROMM Lipid-A-disaccharide synthase OS=Prochlorococcus marinus (strain MIT 9313) GN=lpxB PE=3 SV=1	gi|168030840|ref|XP_001767930.1| predicted protein [Physcomitrella patens] gi|162680772|gb|EDQ67205.1| predicted protein [Physcomitrella patens]
cluster_contig47009	0.73	0.54	0.75	0.99	0.75	0.8	3743	GO:0008601;GO:0000159;GO:0034047	-	COG5170;virNOG09614	T	sp|Q39247|2ABB_ARATH Serine/threonine protein phosphatase 2A 55 kDa regulatory subunit B beta isoform OS=Arabidopsis thaliana GN=PP2AB2 PE=1 SV=1	gi|586759376|ref|XP_006854000.1| PREDICTED: serine/threonine protein phosphatase 2A 55 kDa regulatory subunit B beta isoform [Amborella trichopoda] gi|548857668|gb|ERN15467.1| hypothetical protein AMTR_s00036p00236520 [Amborella trichopoda]
cluster_contig138650	1.88	1.13	1.68	1.33	1.16	1.22	9782	GO:0003723	-	COG5176;virNOG14998	A	sp|Q9LU44|SF1_ARATH Splicing factor-like protein 1 OS=Arabidopsis thaliana GN=SF1 PE=1 SV=1	gi|720026830|ref|XP_010264378.1| PREDICTED: splicing factor 1 [Nelumbo nucifera]
Unigene98629	0.34	0.32	0.18	0.28	0.35	0.42	2918	-	-	virNOG03462;KOG1187;virNOG10863;COG0515	T	sp|Q9M0G5|CRK43_ARATH Putative cysteine-rich receptor-like protein kinase 43 OS=Arabidopsis thaliana GN=CRK43 PE=3 SV=1	gi|629081823|gb|KCW48268.1| hypothetical protein EUGRSUZ_K020001, partial [Eucalyptus grandis]
Unigene185897	3.6	3	3.52	3.68	3.68	4.52	1548	GO:0005737	-	COG5272;virNOG06759	O	sp|P69309|UBIQP_AVEFA Polyubiquitin OS=Avena fatua PE=2 SV=2	gi|302143596|emb|CBI22349.3| unnamed protein product [Vitis vinifera]
Unigene64895	0.29	0.31	0.29	0.65	1.32	0.3	740	-	-	virNOG03420;COG4886	ST	sp|P0CB16|DRL25_ARATH Putative disease resistance protein At4g19050 OS=Arabidopsis thaliana GN=At4g19050 PE=3 SV=2	gi|702310322|ref|XP_010050698.1| PREDICTED: plant intracellular Ras-group-related LRR protein 4-like [Eucalyptus grandis]
Unigene172192	2.57	2.66	4.03	3.24	3.58	3.35	935	-	-	virNOG25442;virNOG24081;virNOG13194;COG5068;virNOG25809	K	sp|Q10CQ1|MAD14_ORYSJ MADS-box transcription factor 14 OS=Oryza sativa subsp. japonica GN=MADS14 PE=1 SV=2	gi|694357923|ref|XP_009359418.1| PREDICTED: MADS-box transcription factor 23-like isoform X2 [Pyrus x bretschneideri]
cluster_contig18995	3.72	2.72	2.37	0.82	0.28	0.75	6875	-	-	virNOG03420;COG4886	ST	sp|Q9FI14|TAO1_ARATH Disease resistance protein TAO1 OS=Arabidopsis thaliana GN=TAO1 PE=4 SV=1	gi|168043924|ref|XP_001774433.1| predicted protein [Physcomitrella patens] gi|162674285|gb|EDQ60796.1| predicted protein, partial [Physcomitrella patens]
Unigene200034	0.47	0.19	0.52	0.58	0.66	0.47	2013	GO:0003677;GO:0009506;GO:0046982;GO:0006334;GO:0009579;GO:0005774;GO:0005730;GO:0005829;GO:0005886;GO:0009507;GO:0000786	K11254	virNOG19486;COG2036	B	sp|P62786|H42_WHEAT Histone H4 variant TH091 OS=Triticum aestivum PE=3 SV=2	gi|763750837|gb|KJB18225.1| hypothetical protein B456_003G040200 [Gossypium raimondii]
cluster_contig154410	0.66	0.45	0.55	0.28	0.21	0.35	1927	GO:0005524;GO:0006424;GO:0000049;GO:0005737;GO:0004818	-	virNOG03366;COG0008	J	sp|Q43794|SYE_TOBAC Glutamate--tRNA ligase, chloroplastic/mitochondrial OS=Nicotiana tabacum PE=2 SV=1	gi|148909178|gb|ABR17689.1| unknown [Picea sitchensis]
cluster_contig112721	0.24	0.37	0.3	0.08	0.09	0.08	4468	-	-	virNOG03420;COG4886;virNOG10545	ST	sp|Q9FI14|TAO1_ARATH Disease resistance protein TAO1 OS=Arabidopsis thaliana GN=TAO1 PE=4 SV=1	gi|629120628|gb|KCW85118.1| hypothetical protein EUGRSUZ_B01960 [Eucalyptus grandis]
Unigene205058	0.69	0.46	0.67	0.51	0.81	0.53	3375	GO:0005975;GO:0016311;GO:0042132	-	COG0158;virNOG02513	G	sp|Q9SDL8|F16P2_ORYCO Fructose-1,6-bisphosphatase, cytosolic OS=Oryza coarctata PE=2 SV=1	gi|148905854|gb|ABR16089.1| unknown [Picea sitchensis]
Unigene284411	0.61	0.55	0.73	0.39	0.28	0.31	4621	GO:0005524;GO:0016021;GO:0006625;GO:0005778;GO:0042623	-	COG0464;virNOG02281	O	sp|Q9FNP1|PEX1_ARATH Peroxisome biogenesis protein 1 OS=Arabidopsis thaliana GN=PEX1 PE=1 SV=2	gi|763803027|gb|KJB69965.1| hypothetical protein B456_011G051500 [Gossypium raimondii]
Unigene42083	0.51	0	0.36	1.42	4.74	0.8	1250	GO:0005634;GO:0006511;GO:0005515;GO:0016567;GO:0004842	-	COG5201;virNOG17546	O	sp|O49484|ASK11_ARATH SKP1-like protein 11 OS=Arabidopsis thaliana GN=ASK11 PE=1 SV=1	gi|697140515|ref|XP_009624361.1| PREDICTED: SKP1-like protein 1A isoform X1 [Nicotiana tomentosiformis]
cluster_contig79198	11.03	14.02	16.83	20.19	13.51	16.64	4432	GO:0005739	-	COG2801;virNOG26880;virNOG26084	RL	sp|P03554|POL_CAMVS Enzymatic polyprotein OS=Cauliflower mosaic virus (strain Strasbourg) GN=ORF V PE=3 SV=1	gi|110289074|gb|AAP53741.2| transposon protein, putative, CACTA, En/Spm sub-class [Oryza sativa Japonica Group]
Unigene128897	12.11	10.46	12.47	16.13	17.61	16.71	758	GO:0003723;GO:0006412;GO:0003735;GO:0015935	-	COG0098;virNOG07390	J	sp|P49688|RS23_ARATH 40S ribosomal protein S2-3 OS=Arabidopsis thaliana GN=RPS2C PE=1 SV=2	gi|116780779|gb|ABK21813.1| unknown [Picea sitchensis] gi|224284774|gb|ACN40117.1| unknown [Picea sitchensis]
Unigene167902	5.75	5.54	6.81	2.23	0.88	2.19	1916	GO:0006629	-	virNOG08833;COG3621;lilNOG07781	RI	sp|Q6ZJD3|PLP2_ORYSJ Patatin-like protein 2 OS=Oryza sativa subsp. japonica GN=PLP2 PE=3 SV=1	gi|116788365|gb|ABK24853.1| unknown [Picea sitchensis]
Unigene50062	2.36	3.77	2	2.1	3.35	3.37	840	GO:0006810;GO:0016021;GO:0005215	-	COG1914;virNOG05785	P	sp|Q9S9N8|NRAM6_ARATH Metal transporter Nramp6 OS=Arabidopsis thaliana GN=NRAMP6 PE=2 SV=2	gi|743874623|ref|XP_011034717.1| PREDICTED: metal transporter Nramp6-like [Populus euphratica]
cluster_contig114861	11.82	15	13.31	3	2.85	5.76	1141	GO:0046872	-	virNOG04153;COG3491	QR	sp|Q39224|SRG1_ARATH Protein SRG1 OS=Arabidopsis thaliana GN=SRG1 PE=2 SV=1	gi|294460016|gb|ADE75592.1| unknown [Picea sitchensis]
Unigene208433	18.8	16.23	14.37	3.86	2.88	8.83	4970	-	-	virNOG11169;COG0666	R	sp|Q6AWW5|Y5262_ARATH Ankyrin repeat-containing protein At5g02620 OS=Arabidopsis thaliana GN=At5g02620 PE=1 SV=1	gi|971519750|dbj|GAQ78443.1| hypothetical protein KFL_000130240 [Klebsormidium flaccidum]
cluster_contig134001	89.3	69.41	90.14	91.32	85.47	94.44	793	GO:0005737	-	COG5272;virNOG06759	O	sp|Q8H159|UBQ10_ARATH Polyubiquitin 10 OS=Arabidopsis thaliana GN=UBQ10 PE=2 SV=2	gi|992156708|gb|KXG20688.1| hypothetical protein SORBI_010G239500 [Sorghum bicolor]
cluster_contig163520	0	0	0.14	0.68	0.78	0.84	547	-	-	COG1091;virNOG02763	MIE	-	gi|294463471|gb|ADE77265.1| unknown [Picea sitchensis]
Unigene260801	0.24	0.09	0.19	0.05	0.42	0.4	1415	-	-	virNOG06182;COG1960	I	-	gi|695052453|ref|XP_009414284.1| PREDICTED: acyl-coenzyme A oxidase 4, peroxisomal [Musa acuminata subsp. malaccensis]
cluster_contig100328	1.99	1.78	2.3	2.89	2.09	2.84	2648	-	-	virNOG17611;COG2036	B	sp|Q9U281|H332_CAEEL Histone H3.3 type 2 OS=Caenorhabditis elegans GN=his-72 PE=1 SV=3	gi|297802114|ref|XP_002868941.1| F10A5.19 [Arabidopsis lyrata subsp. lyrata] gi|297314777|gb|EFH45200.1| F10A5.19 [Arabidopsis lyrata subsp. lyrata]
cluster_contig173408	1.13	0.71	0.98	1.11	1.29	1.1	7877	-	-	virNOG06301;COG5601	K	sp|Q52JK6|VIP2_NICBE Probable NOT transcription complex subunit VIP2 (Fragment) OS=Nicotiana benthamiana GN=VIP2 PE=1 SV=1	gi|359386150|gb|AEV43364.1| VirE2-interacting protein 2-like protein [Citrus sinensis]
cluster_contig24783	0.15	0.32	0	0.3	0.44	0.55	721	GO:0055114;GO:0016491	-	COG1028;virNOG11185	QI	sp|Q9ZUH5|SDR2B_ARATH Short-chain dehydrogenase/reductase 2b OS=Arabidopsis thaliana GN=SDR2b PE=1 SV=1	gi|971538155|ref|XP_015158263.1| PREDICTED: (+)-neomenthol dehydrogenase-like [Solanum tuberosum]
cluster_contig116294	0.39	0.37	0.31	0.34	0.34	0.4	3542	-	-	virNOG02613;COG1132	QV	sp|Q9LK64|AB3C_ARATH ABC transporter C family member 3 OS=Arabidopsis thaliana GN=ABCC3 PE=1 SV=1	gi|1005082251|gb|AMP82923.1| ABC transporter C family member 3 [Catalpa bungei]
cluster_contig98591	0.01	0.05	0.03	0.56	0.19	0.23	10064	-	-	COG2801;virNOG30511	RL	sp|P20825|POL2_DROME Retrovirus-related Pol polyprotein from transposon 297 OS=Drosophila melanogaster GN=pol PE=3 SV=1	gi|590720737|ref|XP_007051412.1| DNA/RNA polymerases superfamily protein [Theobroma cacao] gi|508703673|gb|EOX95569.1| DNA/RNA polymerases superfamily protein [Theobroma cacao]
cluster_contig46881	0.91	0.55	0.66	0.69	0.8	0.55	4474	GO:0005634;GO:0008270;GO:0003676	-	virNOG06273;COG5246	A	sp|Q54B65|SF3A2_DICDI Splicing factor 3A subunit 2 OS=Dictyostelium discoideum GN=sf3a2 PE=3 SV=1	gi|116787560|gb|ABK24557.1| unknown [Picea sitchensis]
cluster_contig38496	0.65	0.44	0.65	0.86	0.96	0.68	3649	GO:0007264;GO:0005622;GO:0005525	-	virNOG02114;COG1100	RU	sp|Q9FGK5|RAA5A_ARATH Ras-related protein RABA5a OS=Arabidopsis thaliana GN=RABA5A PE=1 SV=1	gi|294463635|gb|ADE77345.1| unknown [Picea sitchensis]
cluster_contig65535	0.13	0.08	0.16	0.2	0.22	0.44	3957	-	-	virNOG34784;COG2801;virNOG15679	RL	-	gi|596229119|ref|XP_007224256.1| hypothetical protein PRUPE_ppa018408mg, partial [Prunus persica] gi|462421192|gb|EMJ25455.1| hypothetical protein PRUPE_ppa018408mg, partial [Prunus persica]
Unigene2727	2.39	0	0	0	0	0	354	GO:0006412;GO:0003735;GO:0015935	-	COG0048;virNOG13095	J	sp|Q9HE74|RS23_NEUCR 40S ribosomal protein S23 OS=Neurospora crassa (strain ATCC 24698 / 74-OR23-1A / CBS 708.71 / DSM 1257 / FGSC 987) GN=crp-28 PE=3 SV=1	gi|388496402|gb|AFK36267.1| unknown [Medicago truncatula]
cluster_contig44978	0.33	0.36	0.23	0.2	0.3	0.22	5811	-	-	COG5077;virNOG02575	O	sp|Q84WU2|UBP13_ARATH Ubiquitin carboxyl-terminal hydrolase 13 OS=Arabidopsis thaliana GN=UBP13 PE=1 SV=1	gi|89179378|gb|ABD63115.1| hypothetical protein 18.t00011 [Asparagus officinalis]
Unigene200722	0	0.13	0	0.71	2.49	2.08	580	GO:0016705;GO:0020037;GO:0005506;GO:0016021;GO:0004497;GO:0055114	-	COG2124;virNOG06071	Q	sp|P48419|C75A3_PETHY Flavonoid 3&apos;,5&apos;-hydroxylase 2 OS=Petunia hybrida GN=CYP75A3 PE=2 SV=1	gi|821372395|gb|AKH41025.1| cytochrome P450 CYP76AA25 [Thuja plicata]
cluster_contig119207	0.04	0.11	0.21	0.44	0.12	0.32	2623	-	-	COG0039;virNOG06448	C	sp|Q9ZP06|MDHM1_ARATH Malate dehydrogenase 1, mitochondrial OS=Arabidopsis thaliana GN=At1g53240 PE=1 SV=1	gi|161287364|gb|ABX60206.1| mitochondrial malate dehydrogenase [Eriobotrya japonica]
Unigene228600	2.01	2.33	2.64	2.71	2.92	2.72	1843	GO:0006457;GO:0005524;GO:0051082	-	COG1219;virNOG07651	O	sp|Q66GN9|CLPX3_ARATH CLP protease regulatory subunit CLPX3, mitochondrial OS=Arabidopsis thaliana GN=CLPX3 PE=2 SV=1	gi|769819623|ref|XP_011621015.1| PREDICTED: ATP-dependent Clp protease ATP-binding subunit clpX-like, mitochondrial isoform X1 [Amborella trichopoda]
cluster_contig5822	60.61	68.89	39.89	9.79	8.59	16.54	4892	GO:0046872;GO:0051745;GO:0055114;GO:0019288;GO:0050992	-	COG0761;virNOG05620	HI	sp|Q6AVG6|ISPH_ORYSJ 4-hydroxy-3-methylbut-2-enyl diphosphate reductase, chloroplastic OS=Oryza sativa subsp. japonica GN=ISPH PE=2 SV=1	gi|156068994|gb|ABU44490.1| 1-hydroxy-2-methyl-2-(E)-butenyl 4-diphosphate reductase [Taxus x media]
cluster_contig93039	0.08	0.03	0.15	0.43	0.39	0.24	5425	-	-	COG2801;virNOG15679	RL	sp|Q9MAM1|CIPK9_ARATH CBL-interacting serine/threonine-protein kinase 9 OS=Arabidopsis thaliana GN=CIPK9 PE=1 SV=2	gi|147786920|emb|CAN64437.1| hypothetical protein VITISV_011228 [Vitis vinifera]
Unigene40520	0	0	0.16	1.26	0.37	0.89	709	GO:0016787;GO:0046856	-	KOG0565;COG5411;virNOG11417;virNOG10600	TU	sp|A8MR21|IP5PA_ARATH Type I inositol polyphosphate 5-phosphatase 10 OS=Arabidopsis thaliana GN=IP5P10 PE=3 SV=1	gi|567876887|ref|XP_006431033.1| hypothetical protein CICLE_v10011612mg [Citrus clementina] gi|557533090|gb|ESR44273.1| hypothetical protein CICLE_v10011612mg [Citrus clementina]
Unigene63554	0.87	0.53	0.35	0.13	0.21	0.36	1277	-	-	KOG1075;COG2124;virNOG05585;virNOG38020;virNOG31618	QRL	-	gi|147768838|emb|CAN75888.1| hypothetical protein VITISV_023640 [Vitis vinifera]
cluster_contig115831	2.53	2.31	2.59	1.94	1.87	2.38	4011	-	-	virNOG31528;COG5146	H	sp|Q8K4K6|PANK1_MOUSE Pantothenate kinase 1 OS=Mus musculus GN=Pank1 PE=1 SV=1	gi|167999548|ref|XP_001752479.1| predicted protein [Physcomitrella patens] gi|162696379|gb|EDQ82718.1| predicted protein [Physcomitrella patens]
Unigene42863	372.01	295.36	441.9	467.58	516.05	507.91	996	GO:0005524	-	COG5277;virNOG01114	Z	sp|Q10DV7|ACT1_ORYSJ Actin-1 OS=Oryza sativa subsp. japonica GN=ACT1 PE=2 SV=1	gi|162708014|gb|ABY19575.1| actin [Ipomoea batatas]
cluster_contig173858	7.58	7.21	11.06	4.87	4.94	5.79	4123	GO:0005524	-	virNOG11526;COG5078	O	sp|P25866|UBC2_WHEAT Ubiquitin-conjugating enzyme E2 2 OS=Triticum aestivum GN=UBC2 PE=1 SV=1	gi|763783607|gb|KJB50678.1| hypothetical protein B456_008G182300 [Gossypium raimondii]
Unigene117836	0.27	0.22	0.26	0.41	0.61	0.38	1632	GO:0006457;GO:0005524;GO:0051082;GO:0005737	-	virNOG07501;COG0459	O	sp|P54411|TCPE2_AVESA T-complex protein 1 subunit epsilon OS=Avena sativa PE=2 SV=1	gi|1026776610|gb|OAE35276.1| hypothetical protein AXG93_392s1240 [Marchantia polymorpha subsp. polymorpha]
cluster_contig27633	0.25	0.4	0.13	0.08	0.19	0.18	2590	-	-	COG2124;virNOG10453;virNOG04813	Q	sp|Q6WNQ8|C81E8_MEDTR Cytochrome P450 81E8 OS=Medicago truncatula GN=CYP81E8 PE=2 SV=1	gi|747047581|ref|XP_011069766.1| PREDICTED: isoflavone 3&apos;-hydroxylase-like [Sesamum indicum]
cluster_contig61583	0.54	0.53	0.51	1.33	1.36	1.04	979	GO:0016020;GO:0046872;GO:0065008;GO:0044710;GO:0016491	-	COG2124;virNOG04939	Q	sp|O48786|C734A_ARATH Cytochrome P450 734A1 OS=Arabidopsis thaliana GN=CYP734A1 PE=2 SV=1	gi|116789139|gb|ABK25130.1| unknown [Picea sitchensis]
cluster_contig6531	0.26	0.23	0.21	0.27	0.36	0.33	2968	GO:0016627;GO:0016021;GO:0055114;GO:0005737;GO:0006629	-	virNOG03772;COG3752	SR	-	gi|548849312|gb|ERN08177.1| hypothetical protein AMTR_s00018p00154300 [Amborella trichopoda]
cluster_contig131389	1.6	1.72	2.26	0.93	0.81	1.12	714	-	-	virNOG29577;COG4886	ST	-	gi|1026082028|ref|XP_016540270.1| PREDICTED: LOW QUALITY PROTEIN: TMV resistance protein N-like [Capsicum annuum]
cluster_contig151130	0.53	0.33	0.78	0.55	0.59	0.42	2997	-	-	COG2801;NOG142444;virNOG37178	SRL	-	gi|973605934|gb|KUM49051.1| hypothetical protein ABT39_MTgene4388 (mitochondrion) [Picea glauca]
Unigene171871	0.49	0.23	0.37	0.25	0.23	0.25	6376	-	-	COG2801;virNOG30511	RL	-	gi|848920291|ref|XP_012857067.1| PREDICTED: uncharacterized protein LOC105976345 [Erythranthe guttata]
Unigene281191	9.65	7.14	11.32	22.12	24.52	17.28	5089	GO:0003824;GO:0050662	K12449	COG0451;virNOG11289	MG	sp|Q9SGE0|AXS2_ARATH UDP-D-apiose/UDP-D-xylose synthase 2 OS=Arabidopsis thaliana GN=AXS2 PE=2 SV=1	gi|719973812|ref|XP_010243210.1| PREDICTED: UDP-D-apiose/UDP-D-xylose synthase 2 [Nelumbo nucifera]
cluster_contig112916	0.23	0.17	0.29	0.21	0.28	0.28	4134	-	-	COG2801;virNOG30511	RL	-	gi|1012338467|gb|KYP49719.1| hypothetical protein KK1_028495 [Cajanus cajan]
cluster_contig21884	5.28	4.78	4.58	4.13	3.69	3.75	1755	GO:0016020;GO:0000166;GO:0004672	-	virNOG06874;COG0515	T	sp|Q9SJG2|Y2296_ARATH Probable receptor-like protein kinase At2g42960 OS=Arabidopsis thaliana GN=At2g42960 PE=3 SV=1	gi|502160833|ref|XP_004511920.1| PREDICTED: probable serine/threonine-protein kinase At1g01540 isoform X2 [Cicer arietinum]
Unigene83761	0.1	0.66	0	0.31	0.1	0.8	906	-	-	virNOG10863;COG0515	T	sp|C0LGH3|Y5614_ARATH Probable LRR receptor-like serine/threonine-protein kinase At1g56140 OS=Arabidopsis thaliana GN=At1g56140 PE=2 SV=2	gi|147809868|emb|CAN78284.1| hypothetical protein VITISV_000422 [Vitis vinifera]
Unigene14740	5.78	7.14	6.28	1.71	1.11	4.13	1252	GO:0005488;GO:0016491	-	COG2124;virNOG12341	Q	sp|H2DH18|C7A12_PANGI Cytochrome P450 CYP736A12 OS=Panax ginseng PE=2 SV=1	gi|659080206|ref|XP_008440668.1| PREDICTED: cytochrome P450 CYP736A12-like [Cucumis melo]
Unigene279556	14.03	20.66	6.42	28.72	7.69	17.78	546	GO:0048046;GO:0004553;GO:0016762;GO:0005618;GO:0010411;GO:0042546;GO:0071555	-	virNOG07037;COG2273	RG	sp|Q38910|XTH23_ARATH Probable xyloglucan endotransglucosylase/hydrolase protein 23 OS=Arabidopsis thaliana GN=XTH23 PE=2 SV=1	gi|62149368|dbj|BAD93484.1| pollen major allergen No.121 isoform 1 [Cryptomeria japonica]
cluster_contig15225	0.94	0	0.07	0	0	0	1241	-	-	COG0071;virNOG35673;virNOG17665	O	sp|P04795|HSP15_SOYBN 17.6 kDa class I heat shock protein OS=Glycine max GN=HSP17.6-L PE=3 SV=1	gi|586749634|ref|XP_006851402.1| PREDICTED: FK506-binding protein 5 [Amborella trichopoda] gi|548855096|gb|ERN12983.1| hypothetical protein AMTR_s00040p00054820 [Amborella trichopoda]
Unigene283756	0.22	0.22	0.22	0.22	0.15	0.18	4832	GO:0000287;GO:0004749;GO:0009116;GO:0009165	-	COG0462;virNOG06374	FE	sp|Q9XGA0|KPRS3_SPIOL Ribose-phosphate pyrophosphokinase 3, mitochondrial OS=Spinacia oleracea GN=PRS3 PE=2 SV=1	gi|747050149|ref|XP_011071136.1| PREDICTED: ribose-phosphate pyrophosphokinase 4 [Sesamum indicum]
Unigene80627	9.19	14.44	15.36	5.64	4.95	8.4	963	GO:0004674;GO:0005524;GO:0016021;GO:0006468	-	virNOG07148;virNOG02323;virNOG13291;COG0515	T	sp|Q8L7G3|CRK7_ARATH Cysteine-rich receptor-like protein kinase 7 OS=Arabidopsis thaliana GN=CRK7 PE=2 SV=1	gi|116783191|gb|ABK22830.1| unknown [Picea sitchensis]
cluster_contig21434	0.13	0.55	0.17	0.23	0.34	0.1	5358	-	-	COG0515;virNOG06579	T	-	gi|1009136922|ref|XP_015885784.1| PREDICTED: probable receptor-like protein kinase At1g80640, partial [Ziziphus jujuba]
Unigene36998	0	0	0	0	1.64	0	383	-	-	virNOG29392;virNOG29218;virNOG15081;COG3866	G	sp|Q9LTZ0|PLY11_ARATH Putative pectate lyase 11 OS=Arabidopsis thaliana GN=At3g27400 PE=3 SV=2	gi|976920968|gb|KVI05673.1| AmbAllergen [Cynara cardunculus var. scolymus]
Unigene123559	0.13	0.14	0.13	0.32	0.55	0	792	GO:0016787	-	virNOG09238;COG4870;virNOG00157	O	sp|P43297|RD21A_ARATH Cysteine proteinase RD21A OS=Arabidopsis thaliana GN=RD21A PE=1 SV=1	gi|922553936|ref|XP_013604993.1| PREDICTED: cysteine proteinase RD21a-like [Brassica oleracea var. oleracea]
Unigene263736	4.17	2.34	3.53	0.37	0.06	0.89	815	-	-	virNOG06535;COG0515	T	sp|Q8RY17|WAKLI_ARATH Wall-associated receptor kinase-like 22 OS=Arabidopsis thaliana GN=WAKL22 PE=2 SV=1	gi|743810734|ref|XP_010928975.1| PREDICTED: wall-associated receptor kinase 2-like [Elaeis guineensis]
Unigene264701	0.15	0.11	0.25	0.21	0.23	0.23	4490	GO:0016020;GO:0016310;GO:0000166;GO:0004672	-	virNOG03326;COG0515	T	sp|Q9XID3|Y1343_ARATH G-type lectin S-receptor-like serine/threonine-protein kinase At1g34300 OS=Arabidopsis thaliana GN=At1g34300 PE=2 SV=1	gi|566200237|ref|XP_002319856.2| hypothetical protein POPTR_0013s08930g [Populus trichocarpa] gi|550325316|gb|EEE95779.2| hypothetical protein POPTR_0013s08930g [Populus trichocarpa]
Unigene184029	0.2	0.27	0.34	0.93	1.07	0.6	3539	GO:0006857;GO:0016021;GO:0005215	-	virNOG06012;COG3104	E	sp|Q0WP01|PTR9_ARATH Protein NRT1/ PTR FAMILY 5.10 OS=Arabidopsis thaliana GN=NPF5.10 PE=2 SV=1	gi|148909266|gb|ABR17733.1| unknown [Picea sitchensis]
Unigene71178	0	0	0	0	0.25	1.34	438	-	-	COG2124;virNOG05772	Q	sp|Q50EK0|C16B2_PICSI Cytochrome P450 716B2 OS=Picea sitchensis GN=CYP716B2 PE=2 SV=1	gi|821092550|gb|AKH04261.1| putative hydroxylase [Taxus baccata]
cluster_contig120979	0.28	2.36	2.67	11.91	4.13	6.13	3200	-	-	virNOG07148;COG0515;virNOG08236	T	sp|Q8GYA4|CRK10_ARATH Cysteine-rich receptor-like protein kinase 10 OS=Arabidopsis thaliana GN=CRK10 PE=1 SV=3	gi|743820838|ref|XP_010931885.1| PREDICTED: G-type lectin S-receptor-like serine/threonine-protein kinase At4g03230 isoform X3 [Elaeis guineensis]
cluster_contig22042	0.37	0.3	0.36	0.21	0.14	0.25	4091	GO:0003824	-	virNOG33727;virNOG10863;COG4886	ST	sp|C0LGH2|Y1561_ARATH Probable LRR receptor-like serine/threonine-protein kinase At1g56130 OS=Arabidopsis thaliana GN=At1g56130 PE=2 SV=2	gi|1000950702|ref|XP_015579484.1| PREDICTED: probable LRR receptor-like serine/threonine-protein kinase At1g56140 isoform X1 [Ricinus communis]
Unigene204821	0	0	0.45	0.46	0	0.47	379	-	-	virNOG00307;COG4886;COG0515	ST	sp|Q9ZUI0|Y2241_ARATH Putative leucine-rich repeat receptor-like serine/threonine-protein kinase At2g24130 OS=Arabidopsis thaliana GN=At2g24130 PE=3 SV=1	gi|743866319|ref|XP_010905034.1| PREDICTED: putative leucine-rich repeat receptor-like serine/threonine-protein kinase At2g24130 isoform X3 [Elaeis guineensis]
Unigene188013	1.82	1.15	1.31	1.71	3.2	2.89	1042	GO:0016614;GO:0010430;GO:0050660	-	virNOG15570;virNOG02122;COG2303	RE	sp|Q9SSM2|MDLL_ARATH (R)-mandelonitrile lyase-like OS=Arabidopsis thaliana GN=At1g73050 PE=2 SV=1	gi|821092562|gb|AKH04267.1| putative oxidoreductase [Taxus baccata]
cluster_contig46154	0.46	0.52	0.47	0.3	0.35	0.28	7114	GO:0003824	-	COG5021;virNOG14446	O	sp|Q05086|UBE3A_HUMAN Ubiquitin-protein ligase E3A OS=Homo sapiens GN=UBE3A PE=1 SV=4	gi|1026765386|gb|OAE26105.1| hypothetical protein AXG93_4022s1170 [Marchantia polymorpha subsp. polymorpha]
cluster_contig77310	0.07	0.42	0.2	0.86	1.14	1.03	779	GO:0005488;GO:0016491	-	COG2124;virNOG06071;NOG131578	SQ	sp|Q8VWZ7|C76B6_CATRO Geraniol 8-hydroxylase OS=Catharanthus roseus GN=CYP76B6 PE=1 SV=1	gi|821372397|gb|AKH41026.1| cytochrome P450 CYP76AA26 [Thuja plicata]
cluster_contig9982	0.99	0.7	0.81	0.84	0.73	1.03	6715	GO:0004709;GO:0000165	-	KOG0192;virNOG01707;COG0515	T	sp|Q05609|CTR1_ARATH Serine/threonine-protein kinase CTR1 OS=Arabidopsis thaliana GN=CTR1 PE=1 SV=1	gi|947085305|gb|KRH34026.1| hypothetical protein GLYMA_10G159200 [Glycine max]
cluster_contig24549	0.64	0.79	0.59	0.4	0.74	0.52	5762	GO:0016020	-	COG4284;virNOG04767	G	sp|Q9LKG7|UGPA_ASTPN UTP--glucose-1-phosphate uridylyltransferase OS=Astragalus penduliflorus GN=UGP PE=2 SV=1	gi|727410718|ref|XP_010507893.1| PREDICTED: LOW QUALITY PROTEIN: probable UTP--glucose-1-phosphate uridylyltransferase 2 [Camelina sativa]
cluster_contig134700	4.13	4.03	4.4	4.45	4.67	4.56	6259	GO:0005524;GO:0004672;GO:0006468	-	virNOG10460;virNOG09148;KOG1187;COG0515	T	sp|Q9C8M9|SRF6_ARATH Protein STRUBBELIG-RECEPTOR FAMILY 6 OS=Arabidopsis thaliana GN=SRF6 PE=1 SV=1	gi|1009108603|ref|XP_015885526.1| PREDICTED: protein STRUBBELIG-RECEPTOR FAMILY 8 [Ziziphus jujuba]
cluster_contig167218	0.41	0.09	0.84	0.75	0.24	0	686	GO:0016021;GO:0042773;GO:0005739;GO:0008137	-	virNOG39612;virNOG13391;COG1007	C	sp|O05000|NU2M_ARATH NADH-ubiquinone oxidoreductase chain 2 OS=Arabidopsis thaliana GN=ND2 PE=2 SV=2	gi|761232218|gb|AJP33436.1| NADH dehydrogenase subunit 2 (mitochondrion) [Araucaria heterophylla]
Unigene77781	0.21	0.13	0.37	0.12	0.2	0.22	1316	-	-	COG1310;virNOG05591	OR	sp|Q9LT08|PSDE_ARATH 26S proteasome non-ATPase regulatory subunit 14 homolog OS=Arabidopsis thaliana GN=RPN11 PE=1 SV=1	gi|731380315|ref|XP_010668704.1| PREDICTED: 26S proteasome non-ATPase regulatory subunit 14 homolog, partial [Beta vulgaris subsp. vulgaris]
Unigene47535	0	0	0	0	1.35	0	375	-	-	COG2801;virNOG15679	RL	-	gi|7800101|gb|AAF69810.1| pol protein [Picea abies]
cluster_contig79131	0.74	1.51	0.86	0.07	0.1	0.22	2831	-	-	virNOG07071;COG3320	QI	sp|Q39152|FACR1_ARATH Fatty acyl-CoA reductase 1 OS=Arabidopsis thaliana GN=FAR1 PE=1 SV=1	gi|769803487|ref|XP_011625962.1| PREDICTED: fatty acyl-CoA reductase 3 [Amborella trichopoda]
cluster_contig90984	0.06	0	0	0.13	0.9	0.45	806	GO:0016021;GO:0003333;GO:0015171	-	COG0531;virNOG00379	E	sp|B9EXZ6|BAT1_ORYSJ Amino-acid permease BAT1 homolog OS=Oryza sativa subsp. japonica GN=BAT1 PE=2 SV=1	gi|743758024|ref|XP_010924673.1| PREDICTED: amino-acid permease BAT1 homolog isoform X3 [Elaeis guineensis]
cluster_contig79553	1.19	0.81	1.14	0.4	0.67	0.6	5986	-	-	virNOG03420;COG4886;virNOG10545	ST	sp|Q9SY02|PP301_ARATH Pentatricopeptide repeat-containing protein At4g02750 OS=Arabidopsis thaliana GN=PCMP-H24 PE=3 SV=1	gi|629120623|gb|KCW85113.1| hypothetical protein EUGRSUZ_B01950 [Eucalyptus grandis]
cluster_contig24055	12.61	7.3	17.02	9.67	16.76	7.57	2823	GO:0004674;GO:0005524;GO:0016021;GO:0006468	-	virNOG15817;COG0515	T	sp|Q0WRY5|PBL7_ARATH Probable serine/threonine-protein kinase PBL7 OS=Arabidopsis thaliana GN=PBL7 PE=1 SV=1	gi|1026759074|gb|OAE21069.1| hypothetical protein AXG93_421s1190 [Marchantia polymorpha subsp. polymorpha]
Unigene185325	1.68	0.42	0.7	1.11	0.63	0.86	2520	GO:0007264;GO:0005622;GO:0005525	-	COG1100;virNOG00806	R	sp|Q6EP31|RAC5_ORYSJ Rac-like GTP-binding protein 5 OS=Oryza sativa subsp. japonica GN=RAC5 PE=2 SV=2	gi|116780950|gb|ABK21895.1| unknown [Picea sitchensis] gi|294462678|gb|ADE76884.1| unknown [Picea sitchensis]
Unigene26025	0.1	0	0.75	0	0.3	0.55	609	-	-	COG2124;virNOG01057;virNOG08398;virNOG08472;virNOG00331	Q	-	gi|514708856|ref|XP_004951642.1| PREDICTED: premnaspirodiene oxygenase-like [Setaria italica] gi|944264154|gb|KQL28394.1| hypothetical protein SETIT_016954mg [Setaria italica]
cluster_contig7834	1.43	1.78	2.75	5.7	2.54	2.65	1341	-	-	virNOG03420;COG4886	ST	sp|Q9FI14|TAO1_ARATH Disease resistance protein TAO1 OS=Arabidopsis thaliana GN=TAO1 PE=4 SV=1	gi|168042657|ref|XP_001773804.1| predicted protein [Physcomitrella patens] gi|162674919|gb|EDQ61421.1| predicted protein, partial [Physcomitrella patens]
cluster_contig135247	0.75	0.56	0.67	0.54	0.54	0.45	5429	GO:0006457;GO:0005524;GO:0051082	-	COG1219;virNOG07651	O	sp|Q66GN9|CLPX3_ARATH CLP protease regulatory subunit CLPX3, mitochondrial OS=Arabidopsis thaliana GN=CLPX3 PE=2 SV=1	gi|641823533|gb|KDO42934.1| hypothetical protein CISIN_1g0057622mg, partial [Citrus sinensis]
cluster_contig3035	9.24	9.71	12.52	6.6	6.86	6.77	1369	GO:0006351;GO:0005488	-	virNOG24081;virNOG04887;COG5068	K	sp|Q9XJ60|MAD50_ORYSJ MADS-box transcription factor 50 OS=Oryza sativa subsp. japonica GN=MADS50 PE=2 SV=1	gi|190183761|dbj|BAG48494.1| TM8-like MADS-box transcription factor [Cryptomeria japonica]
Unigene127053	0.22	0.21	0.19	0.23	0.35	0.27	3475	-	-	COG2801;virNOG30511	RL	sp|F4IK92|TORL2_ARATH TORTIFOLIA1-like protein 2 OS=Arabidopsis thaliana GN=TOR1L2 PE=4 SV=1	gi|1029007340|ref|XP_016667564.1| PREDICTED: uncharacterized protein K02A2.6-like [Gossypium hirsutum]
Unigene83649	1.49	2.61	1.64	0.98	0.94	2.21	1635	-	-	virNOG03867;COG4886	ST	sp|Q9ZUI0|Y2241_ARATH Putative leucine-rich repeat receptor-like serine/threonine-protein kinase At2g24130 OS=Arabidopsis thaliana GN=At2g24130 PE=3 SV=1	gi|302794827|ref|XP_002979177.1| hypothetical protein SELMODRAFT_30648, partial [Selaginella moellendorffii] gi|300152945|gb|EFJ19585.1| hypothetical protein SELMODRAFT_30648, partial [Selaginella moellendorffii]
cluster_contig147141	2.06	1.59	2.45	1.73	1.77	1.86	3854	GO:0005634;GO:0046872;GO:0006355;GO:0003746;GO:0006414	-	COG4888;virNOG23182	SR	sp|Q8LHP0|ELOF1_ORYSJ Transcription elongation factor 1 homolog OS=Oryza sativa subsp. japonica GN=Os07g0631100 PE=3 SV=1	gi|573951425|ref|XP_006657996.1| PREDICTED: transcription elongation factor 1 homolog [Oryza brachyantha]
cluster_contig99917	8.68	7.13	8.81	12.72	17.08	16.74	4238	GO:0004372;GO:0008168;GO:0006544;GO:0035999;GO:0032259;GO:0030170;GO:0006563	-	COG0112;virNOG05607	E	sp|O23254|GLYC4_ARATH Serine hydroxymethyltransferase 4 OS=Arabidopsis thaliana GN=SHM4 PE=1 SV=1	gi|148906861|gb|ABR16576.1| unknown [Picea sitchensis] gi|224284647|gb|ACN40056.1| unknown [Picea sitchensis]
cluster_contig157545	1.16	1.18	1.18	1.79	2.22	1.5	3768	-	-	virNOG05798;COG0699	RU	sp|Q8S944|DRP3A_ARATH Dynamin-related protein 3A OS=Arabidopsis thaliana GN=DRP3A PE=1 SV=2	gi|672141483|ref|XP_008794571.1| PREDICTED: dynamin-related protein 3A-like [Phoenix dactylifera]
Unigene205069	0.23	0.35	0.11	0.07	0.12	0.31	3150	GO:0004499;GO:0019761;GO:0055114;GO:0080107	-	COG2072;virNOG09774	QP	sp|A8MRX0|GSOX5_ARATH Flavin-containing monooxygenase FMO GS-OX5 OS=Arabidopsis thaliana GN=FMOGS-OX5 PE=1 SV=2	gi|145323866|ref|NP_001077522.1| flavin-monooxygenase glucosinolate S-oxygenase 5 [Arabidopsis thaliana] gi|332190721|gb|AEE28842.1| flavin-monooxygenase glucosinolate S-oxygenase 5 [Arabidopsis thaliana]
cluster_contig114091	1.62	0.03	0.14	0.45	0.61	0.41	2442	GO:0003779;GO:0005524;GO:0003774;GO:0016459	-	virNOG11645;COG5022	Z	sp|F4IRU3|MYO12_ARATH Myosin-12 OS=Arabidopsis thaliana GN=XI-F PE=2 SV=1	gi|548830606|gb|ERM93529.1| hypothetical protein AMTR_s00004p00062410 [Amborella trichopoda]
cluster_contig60945	12.41	8.59	10.95	9.57	8.14	10.13	4025	-	-	COG2319;virNOG09345	R	sp|Q0J7U6|TPR2_ORYSJ Protein TPR2 OS=Oryza sativa subsp. japonica GN=TPR2 PE=1 SV=1	gi|720084127|ref|XP_010243111.1| PREDICTED: protein TOPLESS-like [Nelumbo nucifera] gi|720084130|ref|XP_010243113.1| PREDICTED: protein TOPLESS-like [Nelumbo nucifera]
Unigene83406	0.31	0.25	0.4	0.24	0	0.41	702	-	-	COG0515;NOG157261;virNOG01209	TR	sp|Q1MX30|XA21_ORYSI Receptor kinase-like protein Xa21 OS=Oryza sativa subsp. indica GN=XA21 PE=1 SV=1	gi|116792930|gb|ABK26554.1| unknown [Picea sitchensis]
Unigene26275	2.61	1.31	4.6	5.18	2.32	3.54	446	GO:0005774;GO:0009506;GO:0043424;GO:0005886;GO:0009507	-	COG0330;virNOG01329	O	sp|Q6ZIV7|HIR1_ORYSJ Hypersensitive-induced response protein 1 OS=Oryza sativa subsp. japonica GN=HIR1 PE=1 SV=1	gi|327493265|gb|AEA86339.1| PPLZ [Solanum nigrum]
cluster_contig172924	0.28	3.14	0	2.06	3.6	1.51	424	GO:0008152;GO:0016798	-	COG1501;virNOG00843	G	sp|Q9S7Y7|XYL1_ARATH Alpha-xylosidase 1 OS=Arabidopsis thaliana GN=XYL1 PE=1 SV=1	gi|302813018|ref|XP_002988195.1| hypothetical protein SELMODRAFT_127710 [Selaginella moellendorffii] gi|300143927|gb|EFJ10614.1| hypothetical protein SELMODRAFT_127710 [Selaginella moellendorffii]
Unigene24212	0.11	0.35	0.39	0.22	0.47	0.28	870	GO:0005840;GO:0000166;GO:0006412;GO:0003735	-	COG0089;virNOG19312	J	sp|Q9AT35|RL23A_DAUCA 60S ribosomal protein L23a OS=Daucus carota GN=RPL23A PE=2 SV=1	gi|612399634|ref|XP_007515336.1| unknown [Bathycoccus prasinos] gi|412993704|emb|CCO14215.1| unknown [Bathycoccus prasinos]
Unigene30802	0.18	0.1	0.09	0.37	0.18	0.1	651	GO:0005762;GO:0006412;GO:0003735	-	virNOG10666;COG0200	J	sp|Q9JX15|RL15_NEIMA 50S ribosomal protein L15 OS=Neisseria meningitidis serogroup A / serotype 4A (strain Z2491) GN=rplO PE=3 SV=1	gi|255641615|gb|ACU21080.1| unknown [Glycine max]
cluster_contig157174	0.44	0.52	0.33	0.51	0.44	0.64	2836	GO:0006810;GO:0020037;GO:0005506;GO:0055114;GO:0016705;GO:0016021;GO:0004497;GO:0005215	-	COG1914;virNOG05785	P	sp|Q9S9N8|NRAM6_ARATH Metal transporter Nramp6 OS=Arabidopsis thaliana GN=NRAMP6 PE=2 SV=2	gi|302807722|ref|XP_002985555.1| hypothetical protein SELMODRAFT_122391, partial [Selaginella moellendorffii] gi|300146761|gb|EFJ13429.1| hypothetical protein SELMODRAFT_122391, partial [Selaginella moellendorffii]
Unigene31721	3.87	4.95	5.08	15.21	37.17	13.62	3512	GO:0006536;GO:0004351;GO:0030170	-	COG0076;virNOG02184	E	sp|Q42521|DCE1_ARATH Glutamate decarboxylase 1 OS=Arabidopsis thaliana GN=GAD1 PE=1 SV=2	gi|734383919|gb|KHN24164.1| Glutamate decarboxylase 1 [Glycine soja]
Unigene62302	0.21	0.76	0.78	1.36	0.41	1.94	2266	GO:0016740	-	virNOG05344;virNOG00307;COG4886;virNOG29670	ST	sp|Q9ZUI0|Y2241_ARATH Putative leucine-rich repeat receptor-like serine/threonine-protein kinase At2g24130 OS=Arabidopsis thaliana GN=At2g24130 PE=3 SV=1	gi|590629282|ref|XP_007026946.1| EF-TU receptor, putative [Theobroma cacao] gi|508715551|gb|EOY07448.1| EF-TU receptor, putative [Theobroma cacao]
Unigene108528	0	0.12	0.06	0.46	0.11	0.41	850	-	-	COG2036;virNOG17611	B	sp|Q71H73|H33_VITVI Histone H3.3 OS=Vitis vinifera PE=2 SV=3	gi|763749939|gb|KJB17327.1| hypothetical protein B456_003G041300 [Gossypium raimondii]
Unigene1955	1.66	0	0	0	0	0	331	GO:0016597;GO:0000049;GO:0005829;GO:0006400;GO:0005739;GO:0006419;GO:0004813;GO:0009507	-	COG0013;virNOG07219	J	sp|Q2G8V0|SYA_NOVAD Alanine--tRNA ligase OS=Novosphingobium aromaticivorans (strain ATCC 700278 / DSM 12444 / CIP 105152 / NBRC 16084 / F199) GN=alaS PE=3 SV=1	gi|674234852|gb|KFK27617.1| hypothetical protein AALP_AA8G406800 [Arabis alpina]
Unigene208091	5.14	4.25	4.51	5.08	4.68	6.8	1604	GO:0044424;GO:0016567;GO:0003824	-	COG5021;virNOG11980;virNOG08343	O	sp|Q6WWW4|UPL3_ARATH E3 ubiquitin-protein ligase UPL3 OS=Arabidopsis thaliana GN=UPL3 PE=1 SV=1	gi|306016423|gb|ADM77265.1| HECT domain-containing protein-like protein, partial [Picea sitchensis]
Unigene172567	0	0.34	0	0.32	0.3	1.98	414	-	-	COG2801;virNOG30511	RL	-	gi|1000962949|ref|XP_015575605.1| PREDICTED: uncharacterized protein LOC107261381 [Ricinus communis]
Unigene77552	0.27	0.3	0.41	0.32	0.21	0.23	2088	GO:0010038	-	COG1324;virNOG18805	P	sp|Q109R6|CUTA1_ORYSJ Protein CutA 1, chloroplastic OS=Oryza sativa subsp. japonica GN=CUTA1 PE=1 SV=1	gi|294461041|gb|ADE76089.1| unknown [Picea sitchensis]
Unigene184979	0.27	0.27	0.33	0.22	0.21	0.2	4057	GO:0016020;GO:0004672;GO:0006468	-	virNOG03326;COG0515	T	sp|O64477|Y2913_ARATH G-type lectin S-receptor-like serine/threonine-protein kinase At2g19130 OS=Arabidopsis thaliana GN=At2g19130 PE=2 SV=1	gi|566200237|ref|XP_002319856.2| hypothetical protein POPTR_0013s08930g [Populus trichocarpa] gi|550325316|gb|EEE95779.2| hypothetical protein POPTR_0013s08930g [Populus trichocarpa]
cluster_contig41573	4.62	4.86	4.6	2.82	3.84	3.76	1868	GO:0005524;GO:0019538	-	virNOG10610;COG0542	O	sp|Q9FI56|CLPC1_ARATH Chaperone protein ClpC1, chloroplastic OS=Arabidopsis thaliana GN=CLPC1 PE=1 SV=1	gi|947115551|gb|KRH63853.1| hypothetical protein GLYMA_04G200400 [Glycine max]
cluster_contig136880	3.89	2.54	3.71	0.59	0.4	1.31	2559	GO:0044710;GO:0016491	-	COG1028;virNOG04718;NOG13165;COG0300	QIR	sp|F4JZN6|TC10B_ARATH 3-dehydrosphinganine reductase TSC10B OS=Arabidopsis thaliana GN=TSC10B PE=1 SV=1	gi|148909052|gb|ABR17629.1| unknown [Picea sitchensis]
cluster_contig156114	17.98	14.14	20.14	12.53	12.8	18.84	1518	GO:0055114;GO:0016491	-	virNOG01075;COG1028;virNOG00703;virNOG02071	QI	sp|H9BFQ0|TPRL1_ERYCB Tropinone reductase-like 1 OS=Erythroxylum coca PE=2 SV=1	gi|224286161|gb|ACN40791.1| unknown [Picea sitchensis]
Unigene220050	0.11	0.12	0.11	0.06	0.91	0.17	864	GO:0016491	-	virNOG01712;COG2303	RE	sp|O65709|FAO4A_ARATH Long-chain-alcohol oxidase FAO4A OS=Arabidopsis thaliana GN=FAO4A PE=3 SV=2	gi|595857537|ref|XP_007210564.1| hypothetical protein PRUPE_ppa014756mg [Prunus persica] gi|462406299|gb|EMJ11763.1| hypothetical protein PRUPE_ppa014756mg [Prunus persica]
Unigene224309	0.21	0.34	0.22	0.22	1.13	0.55	606	GO:0000309;GO:0034628;GO:0005524;GO:0004515	-	virNOG15390;COG1057	H	sp|F4K687|NMNAT_ARATH Nicotinamide/nicotinic acid mononucleotide adenylyltransferase OS=Arabidopsis thaliana GN=NMNAT PE=2 SV=1	gi|734363291|gb|KHN16440.1| Nicotinamide mononucleotide adenylyltransferase 1, partial [Glycine soja]
cluster_contig27668	2.25	1	1.12	0.76	0.55	0.66	5267	-	-	virNOG39505;COG1112;virNOG09594;NOG15334	ORL	sp|Q8R151|ZNFX1_MOUSE NFX1-type zinc finger-containing protein 1 OS=Mus musculus GN=Znfx1 PE=1 SV=3	gi|302800058|ref|XP_002981787.1| hypothetical protein SELMODRAFT_115022, partial [Selaginella moellendorffii] gi|300150619|gb|EFJ17269.1| hypothetical protein SELMODRAFT_115022, partial [Selaginella moellendorffii]
cluster_contig122981	0.15	0.65	0.7	0.39	0.66	0.24	716	-	-	COG5126;virNOG17483	ZTD	sp|Q0DZP5|CML17_ORYSJ Probable calcium-binding protein CML17 OS=Oryza sativa subsp. japonica GN=CML17 PE=2 SV=1	gi|125540219|gb|EAY86614.1| hypothetical protein OsI_07995 [Oryza sativa Indica Group]
cluster_contig137447	0.29	0.29	0.37	0.38	0.69	0.44	1734	GO:0004180	-	COG2939;virNOG06156	OE	sp|Q67Y83|SCP51_ARATH Serine carboxypeptidase-like 51 OS=Arabidopsis thaliana GN=SCPL51 PE=2 SV=2	gi|769822108|ref|XP_011629329.1| PREDICTED: serine carboxypeptidase-like 51 [Amborella trichopoda]
Unigene3041	0	0	0	2.3	0	0	312	-	-	COG2801;virNOG30511	RL	sp|P20825|POL2_DROME Retrovirus-related Pol polyprotein from transposon 297 OS=Drosophila melanogaster GN=pol PE=3 SV=1	gi|672206794|ref|XP_008779530.1| PREDICTED: uncharacterized protein LOC103699270, partial [Phoenix dactylifera]
cluster_contig28535	0.17	0.2	0.16	0.16	0.3	0.11	2051	-	-	KOG0017;COG1132;virNOG08281	RV	sp|P10978|POLX_TOBAC Retrovirus-related Pol polyprotein from transposon TNT 1-94 OS=Nicotiana tabacum PE=2 SV=1	gi|1012356298|gb|KYP67484.1| Retrovirus-related Pol polyprotein from transposon TNT 1-94 [Cajanus cajan]
Unigene126383	30.36	29.73	14.96	5.29	5.85	14.89	645	GO:0008422;GO:1901657;GO:0005975;GO:0102483;GO:0016023	-	virNOG11886;COG2723	G	sp|Q8RZL1|BGL03_ORYSJ Beta-glucosidase 3 OS=Oryza sativa subsp. japonica GN=BGLU3 PE=2 SV=2	gi|937898918|dbj|BAS74898.1| Os01g0813800 [Oryza sativa Japonica Group]
Unigene181311	3.93	2.9	4	4.15	4.18	3.35	3373	-	K12812	COG0513;virNOG06849	AL	sp|Q9LFN6|RH56_ARATH DEAD-box ATP-dependent RNA helicase 56 OS=Arabidopsis thaliana GN=RH56 PE=1 SV=2	gi|62319895|dbj|BAD93957.1| DEAD BOX RNA helicase RH15 - like protein [Arabidopsis thaliana]
cluster_contig131271	1.03	0.92	1.15	1.35	1.12	1.43	3527	GO:0016020;GO:0044765	-	virNOG03161;COG0428	P	sp|Q9C9Z1|ZTP50_ARATH Putative zinc transporter At3g08650 OS=Arabidopsis thaliana GN=At3g08650 PE=2 SV=2	gi|672139296|ref|XP_008793429.1| PREDICTED: LOW QUALITY PROTEIN: putative zinc transporter At3g08650 [Phoenix dactylifera]
Unigene107979	1.76	0	0.36	0	0	0.09	661	-	-	KOG4658;COG4886;virNOG30552;virNOG05067	ST	sp|Q9T048|DRL27_ARATH Disease resistance protein At4g27190 OS=Arabidopsis thaliana GN=At4g27190 PE=2 SV=1	gi|1035920382|gb|OAY49972.1| hypothetical protein MANES_05G098000 [Manihot esculenta]
Unigene66864	16.6	14.07	18.73	20.52	20.25	15.47	655	GO:0003677;GO:0005634;GO:0046982;GO:0000786	-	COG2036;virNOG17611	B	sp|Q71H73|H33_VITVI Histone H3.3 OS=Vitis vinifera PE=2 SV=3	gi|145334271|ref|NP_001078516.1| Histone H3.3 [Arabidopsis thaliana] gi|332661756|gb|AEE87156.1| Histone H3.3 [Arabidopsis thaliana]
cluster_contig154856	10.35	12.92	6.43	6.18	6.21	10.29	1023	GO:0004364	-	virNOG10970;COG0625	O	sp|Q8H8U5|IN21B_ORYSJ Protein IN2-1 homolog B OS=Oryza sativa subsp. japonica GN=GSTZ5 PE=2 SV=1	gi|557952956|gb|AHA46529.1| lambda class glutathione S-transferase [Larix kaempferi]
Unigene120534	0.32	0.53	0.24	0.58	0.77	0.66	2478	-	-	virNOG20690;virNOG18915;COG0484	O	sp|Q9QYI7|DNJB8_MOUSE DnaJ homolog subfamily B member 8 OS=Mus musculus GN=Dnajb8 PE=2 SV=1	gi|1350548|gb|AAB01572.1| heat shock-like protein [Picea glauca]
cluster_contig139779	10.81	15.04	12.97	15.07	16.46	18.09	2016	GO:0016020;GO:0010268;GO:0046872;GO:0007275;GO:0016132;GO:0016125;GO:0004497	-	COG2124;virNOG14387;virNOG05772	Q	sp|Q8W4T9|T13H_TAXCU Taxane 13-alpha-hydroxylase OS=Taxus cuspidata GN=CYP725A2 PE=1 SV=1	gi|821092550|gb|AKH04261.1| putative hydroxylase [Taxus baccata]
Unigene5550	0.44	0.33	0.68	0.63	0.69	0.6	993	-	-	virNOG03420;COG4886;virNOG10545	ST	sp|Q9LVT1|DRL39_ARATH Putative disease resistance protein At5g47280 OS=Arabidopsis thaliana GN=At5g47280 PE=3 SV=1	gi|21655195|gb|AAM28912.1| NBS/LRR [Pinus taeda]
cluster_contig150467	0.29	1.93	0.5	2.84	0.99	2.2	2805	-	-	virNOG10857;COG0515	T	sp|Q9SI06|Y5573_ARATH Putative leucine-rich repeat receptor-like serine/threonine-protein kinase At2g04300 OS=Arabidopsis thaliana GN=At2g04300 PE=3 SV=2	gi|470123217|ref|XP_004297625.1| PREDICTED: receptor-like protein kinase At3g21340 [Fragaria vesca subsp. vesca]
cluster_contig140947	2.99	2.18	1.93	1.71	1.92	2.33	3437	GO:0008270;GO:0055114;GO:0016491	-	COG1064;virNOG39678	QC	sp|P9WQC1|ADHA_MYCTU Probable alcohol dehydrogenase AdhA OS=Mycobacterium tuberculosis (strain ATCC 25618 / H37Rv) GN=adhA PE=1 SV=1	gi|294462848|gb|ADE76966.1| unknown [Picea sitchensis]
cluster_contig95716	2.32	8.55	15.67	23.3	4.61	11.26	1947	-	-	NOG205551;COG4886	S	sp|P23799|ESAG8_TRYBB Putative adenylate cyclase regulatory protein OS=Trypanosoma brucei brucei GN=ESAG8 PE=2 SV=1	gi|590606980|ref|XP_007020882.1| Cc-nbs-lrr resistance protein [Theobroma cacao] gi|508720510|gb|EOY12407.1| Cc-nbs-lrr resistance protein [Theobroma cacao]
Unigene223925	24.36	19.86	27.88	34.89	36.94	32.88	3059	GO:0006011;GO:0003983	-	COG4284;virNOG04767	G	sp|P57751|UGPA1_ARATH UTP--glucose-1-phosphate uridylyltransferase 1 OS=Arabidopsis thaliana GN=UGP1 PE=2 SV=1	gi|148887793|gb|ABR15472.1| UDP-glucose pyrophosphorylase [Pinus taeda]
Unigene202274	0	0.21	0.11	0.56	0.04	0.33	1650	-	-	KOG0619;COG4886;virNOG06808	STR	-	gi|970063997|ref|XP_015058950.1| PREDICTED: DNA-damage-repair/toleration protein DRT100 [Solanum pennellii]
Unigene40674	0.53	2.19	1	2.69	1.1	2.14	718	-	-	COG4886;virNOG04791	ST	sp|Q9LHP4|RCH2_ARATH Receptor-like protein kinase 2 OS=Arabidopsis thaliana GN=RCH2 PE=1 SV=1	gi|672116999|ref|XP_008781677.1| PREDICTED: LOW QUALITY PROTEIN: leucine-rich repeat receptor-like tyrosine-protein kinase At2g41820, partial [Phoenix dactylifera]
Unigene260724	3.27	3.7	4.74	3.75	2.21	3.43	3701	GO:0004674;GO:0005524;GO:0016021;GO:0006468	K04733	virNOG01918;COG0515	T	sp|Q9LV48|PERK1_ARATH Proline-rich receptor-like protein kinase PERK1 OS=Arabidopsis thaliana GN=PERK1 PE=2 SV=1	gi|224285412|gb|ACN40429.1| unknown [Picea sitchensis]
cluster_contig44054	0	0	0	1.73	0	0	360	GO:0005524	-	virNOG09599;COG0553	L	sp|Q9SIW2|CHR35_ARATH Protein CHROMATIN REMODELING 35 OS=Arabidopsis thaliana GN=DRD1 PE=1 SV=1	gi|758852339|gb|AJP06288.1| DRD1, partial [Pinus tabuliformis]
Unigene121992	1.51	1.01	4.96	1.71	0.28	2.28	1543	GO:0003677	-	COG5147;virNOG02653;virNOG19543	K	sp|Q9FJA2|TT2_ARATH Transcription factor TT2 OS=Arabidopsis thaliana GN=TT2 PE=1 SV=1	gi|693302224|gb|AIS35931.1| MYB transcription factor 14 [Phalaenopsis equestris]
cluster_contig164799	1.58	0.78	0.78	0.08	0.23	0.41	2219	GO:0055085;GO:0005524;GO:0016021;GO:0042626	-	virNOG05516;COG1132	QV	sp|Q9M0M2|AB9B_ARATH ABC transporter B family member 9 OS=Arabidopsis thaliana GN=ABCB9 PE=3 SV=2	gi|110226564|gb|ABG56414.1| MDR-like ABC transporter [Taxus cuspidata]
Unigene10441	2.53	2.54	0.94	3.59	3.61	2.45	450	GO:0016020	-	COG4886;virNOG05699	ST	sp|Q9LP24|Y1571_ARATH Probable leucine-rich repeat receptor-like protein kinase At1g35710 OS=Arabidopsis thaliana GN=At1g35710 PE=2 SV=1	gi|148909941|gb|ABR18056.1| unknown [Picea sitchensis]
Unigene50308	6.17	6.34	10.26	16.76	14.04	13.4	1126	-	-	virNOG03420;COG4886;virNOG10545	ST	sp|Q9FI14|TAO1_ARATH Disease resistance protein TAO1 OS=Arabidopsis thaliana GN=TAO1 PE=4 SV=1	gi|629120538|gb|KCW85028.1| hypothetical protein EUGRSUZ_B01867 [Eucalyptus grandis]
cluster_contig47125	0.4	1.13	1.3	2.7	2.45	2.61	3835	-	-	virNOG01494;COG4886	SR	sp|Q9C9H7|RLP12_ARATH Receptor-like protein 12 OS=Arabidopsis thaliana GN=RLP12 PE=2 SV=2	gi|1009129555|ref|XP_015881829.1| PREDICTED: receptor-like protein 12 [Ziziphus jujuba] gi|1009129557|ref|XP_015881830.1| PREDICTED: receptor-like protein 12 [Ziziphus jujuba]
cluster_contig131391	1.83	2.79	0.62	1.77	1.34	1.4	1054	-	-	virNOG08612;virNOG03883;COG1404	O	sp|Q9LUM3|SBT15_ARATH Subtilisin-like protease SBT1.5 OS=Arabidopsis thaliana GN=SBT1.5 PE=2 SV=1	gi|920666949|gb|AKZ18516.1| SDD1 protein, partial [Pinus thunbergii]
cluster_contig165947	0.31	0.25	0.26	0.19	0.33	0.22	4594	-	-	COG2801;virNOG15679	RL	sp|Q99315|YG31B_YEAST Transposon Ty3-G Gag-Pol polyprotein OS=Saccharomyces cerevisiae (strain ATCC 204508 / S288c) GN=TY3B-G PE=1 SV=3	gi|147774273|emb|CAN76793.1| hypothetical protein VITISV_026680 [Vitis vinifera]
cluster_contig38717	0.22	0.4	0.24	0.11	0.14	0.12	4175	-	-	virNOG20625;COG5262;virNOG19404	B	sp|Q9FJE8|H2A7_ARATH Probable histone H2A.7 OS=Arabidopsis thaliana GN=At5g59870 PE=1 SV=1	gi|743812757|ref|XP_010929515.1| PREDICTED: histone H2A.1-like [Elaeis guineensis]
Unigene49407	0.79	2.15	1.35	0.64	1.69	1.99	886	GO:0016020;GO:0046872;GO:0016491	-	COG2124;virNOG02078	Q	sp|Q50EK4|C75A1_PINTA Cytochrome P450 750A1 OS=Pinus taeda GN=CYP750A1 PE=2 SV=1	gi|116787514|gb|ABK24537.1| unknown [Picea sitchensis]
cluster_contig69369	0.14	0.3	1.66	0	0.13	0.43	543	GO:0006422;GO:0005524;GO:0004815;GO:0005737;GO:0003676	-	COG0017;virNOG04864	J	sp|Q9M084|SYDC2_ARATH Aspartate--tRNA ligase 2, cytoplasmic OS=Arabidopsis thaliana GN=IBI1 PE=1 SV=1	gi|116789233|gb|ABK25168.1| unknown [Picea sitchensis]
cluster_contig156013	6.08	4.25	6.66	3.89	2.79	3.59	3929	GO:0046417;GO:0004106;GO:0009073	-	COG1605;virNOG06162	E	sp|P42738|CM1_ARATH Chorismate mutase 1, chloroplastic OS=Arabidopsis thaliana GN=CM1 PE=1 SV=3	gi|548861310|gb|ERN18694.1| hypothetical protein AMTR_s00065p00207880 [Amborella trichopoda]
cluster_contig76679	0.11	0.21	0.2	0.58	0.79	2.12	2433	-	-	virNOG01829;COG2132;virNOG15999;virNOG28620	Q	sp|Q56YT0|LAC3_ARATH Laccase-3 OS=Arabidopsis thaliana GN=LAC3 PE=2 SV=2	gi|410026613|gb|AFV52382.1| laccase [Picea abies]
cluster_contig115811	1.62	1.64	1.73	0.88	1.22	1.54	4060	GO:0006796	-	virNOG00440;COG5146	H	sp|Q9H999|PANK3_HUMAN Pantothenate kinase 3 OS=Homo sapiens GN=PANK3 PE=1 SV=1	gi|971516299|dbj|GAQ81909.1| pantothenate kinase [Klebsormidium flaccidum]
cluster_contig120876	0.78	0.64	0.88	2.21	2.03	1.4	6533	-	-	COG5210;virNOG06430	RU	sp|Q6GL87|GRTP1_XENTR Growth hormone-regulated TBC protein 1 OS=Xenopus tropicalis GN=grtp1 PE=2 SV=1	gi|1009181107|ref|XP_015871988.1| PREDICTED: TBC1 domain family member 2A [Ziziphus jujuba]
Unigene85463	0	0	1.3	0	0	0	308	-	-	COG2801;poaNOG21016;virNOG32649;virNOG13581	RL	-	gi|764590431|ref|XP_011465143.1| PREDICTED: uncharacterized protein LOC101299390 [Fragaria vesca subsp. vesca]
Unigene38109	0	1.69	0	0	0	0	416	GO:0000502;GO:0005524;GO:0008568;GO:0030163;GO:0005737	-	COG1222;virNOG00290	O	sp|P78578|PRS6B_ASPNG 26S proteasome regulatory subunit 6B homolog OS=Aspergillus niger GN=tbpA PE=3 SV=1	gi|641835946|gb|KDO54916.1| hypothetical protein CISIN_1g025979mg [Citrus sinensis]
cluster_contig39681	2.49	2.12	2.89	0.59	0.2	0.86	2978	-	-	virNOG03420;COG4886	ST	sp|Q9FI14|TAO1_ARATH Disease resistance protein TAO1 OS=Arabidopsis thaliana GN=TAO1 PE=4 SV=1	gi|168068813|ref|XP_001786216.1| predicted protein [Physcomitrella patens] gi|162661901|gb|EDQ48971.1| predicted protein, partial [Physcomitrella patens]
Unigene44005	4.5	3.2	2.79	0.72	0.29	0.91	6235	-	-	virNOG03420;COG4886	ST	sp|Q9FI14|TAO1_ARATH Disease resistance protein TAO1 OS=Arabidopsis thaliana GN=TAO1 PE=4 SV=1	gi|168043924|ref|XP_001774433.1| predicted protein [Physcomitrella patens] gi|162674285|gb|EDQ60796.1| predicted protein, partial [Physcomitrella patens]
Unigene21386	2.42	0.2	0.67	0.09	0.05	0.2	2693	GO:0005525;GO:0003924	-	virNOG06025;COG0699	RU	sp|Q9ZP55|DRP4C_ARATH Dynamin-related protein 4C OS=Arabidopsis thaliana GN=DRP4C PE=2 SV=1	gi|566160362|ref|XP_002303204.2| hypothetical protein POPTR_0003s01940g [Populus trichocarpa] gi|550342172|gb|EEE78183.2| hypothetical protein POPTR_0003s01940g [Populus trichocarpa]
cluster_contig98491	0.37	0.5	0.33	0.35	0.16	0.37	5420	GO:0016705;GO:0020037;GO:0005506;GO:0016021;GO:0004497;GO:0055114	-	COG2124;virNOG11761	Q	sp|Q9SBQ9|F3PH_PETHY Flavonoid 3&apos;-monooxygenase OS=Petunia hybrida GN=CYP75B2 PE=2 SV=1	gi|148907374|gb|ABR16821.1| unknown [Picea sitchensis]
Unigene94223	1.35	2.42	3.37	6.03	2.75	3.79	2073	GO:0016740	-	virNOG02268;COG0515;virNOG27716	T	sp|Q9SY89|Y1661_ARATH Putative G-type lectin S-receptor-like serine/threonine-protein kinase At1g61610 OS=Arabidopsis thaliana GN=At1g61610 PE=3 SV=1	gi|590610895|ref|XP_007021949.1| Leucine-rich repeat transmembrane protein kinase, putative [Theobroma cacao] gi|508721577|gb|EOY13474.1| Leucine-rich repeat transmembrane protein kinase, putative [Theobroma cacao]
cluster_contig68097	43.15	36.03	50.34	60.58	62.27	63.11	898	GO:0005840	K02975	virNOG21703;COG4901	J	sp|P46301|RS25_SOLLC 40S ribosomal protein S25 OS=Solanum lycopersicum GN=RPS25 PE=3 SV=1	gi|659113490|ref|XP_008456601.1| PREDICTED: 40S ribosomal protein S25-2-like [Cucumis melo]
Unigene29342	0.4	0.47	0.53	0.67	0.64	0.65	2693	GO:0003677;GO:0006352	-	virNOG09988;COG2101	K	sp|P17871|TBP_SCHPO TATA-box-binding protein OS=Schizosaccharomyces pombe (strain 972 / ATCC 24843) GN=tbp1 PE=3 SV=1	gi|732559015|gb|AIZ74347.1| TATA box binding protein associated factor [Pinus massoniana]
cluster_contig46138	0.37	0.41	0.33	0.44	0.62	0.59	6490	GO:0016671;GO:0008152	-	COG0225;virNOG01068	O	sp|Q9LY14|MSRA3_ARATH Peptide methionine sulfoxide reductase A3 OS=Arabidopsis thaliana GN=MSRA3 PE=1 SV=1	gi|808154214|ref|NP_001294898.1| peptide methionine sulfoxide reductase A1-like [Jatropha curcas] gi|643706349|gb|KDP22481.1| hypothetical protein JCGZ_26312 [Jatropha curcas] gi|655346366|gb|AIC83908.1| methionine sulfoxide reductase [Jatropha curcas]
cluster_contig82916	2.51	1.77	2.5	1.3	0.91	1.91	5755	GO:0023014;GO:0006355;GO:0005622;GO:0042803;GO:0018298;GO:0000155;GO:0009585;GO:0017006;GO:0000160;GO:0009584;GO:0009881	-	COG4251;virNOG07563;virNOG00926	TK	sp|Q40762|PHY_PICAB Phytochrome OS=Picea abies PE=2 SV=1	gi|848267583|gb|AKN34478.1| phytochrome, partial [Cephalotaxus harringtonia]
Unigene14822	1.3	0.84	2.13	1.06	0.76	1.46	667	GO:0016787;GO:0005488;GO:0006811	-	virNOG04331;COG0474	P	sp|Q08435|PMA1_NICPL Plasma membrane ATPase 1 OS=Nicotiana plumbaginifolia GN=PMA1 PE=2 SV=1	gi|411107728|gb|AFW04239.1| plasma membrane H+-ATPase [Sesuvium portulacastrum]
Unigene45800	0.27	0.28	0.2	0.17	0.42	0.18	1551	GO:0004180	-	COG2939;virNOG06156	OE	sp|Q67Y83|SCP51_ARATH Serine carboxypeptidase-like 51 OS=Arabidopsis thaliana GN=SCPL51 PE=2 SV=2	gi|769822108|ref|XP_011629329.1| PREDICTED: serine carboxypeptidase-like 51 [Amborella trichopoda]
Unigene255417	3.4	3.84	5.23	9.76	7.07	7.77	382	-	-	COG0377;virNOG01888	C	sp|Q43844|NDUS7_SOLTU NADH dehydrogenase [ubiquinone] iron-sulfur protein 7, mitochondrial OS=Solanum tuberosum PE=2 SV=1	gi|224284596|gb|ACN40031.1| unknown [Picea sitchensis]
Unigene172373	2.06	6.57	2.71	0.61	2.02	4.73	419	GO:0008152;GO:0016798	-	virNOG00545;virNOG31743;COG2723	G	sp|O80689|BGL45_ARATH Beta-glucosidase 45 OS=Arabidopsis thaliana GN=BGLU45 PE=1 SV=1	gi|1035942361|gb|OAY68081.1| Beta-glucosidase 18, partial [Ananas comosus]
Unigene83734	4.23	1.86	2.27	1.22	1.02	1.05	1500	GO:0006351;GO:0005488	-	virNOG25442;virNOG02205;COG5068	K	sp|Q84NC2|MAD31_ORYSJ MADS-box transcription factor 31 OS=Oryza sativa subsp. japonica GN=MADS31 PE=2 SV=1	gi|976927046|gb|KVI10875.1| hypothetical protein Ccrd_010725 [Cynara cardunculus var. scolymus]
cluster_contig8216	0.2	0.17	0.16	0.32	0.18	0.2	2202	GO:0003899;GO:0003677;GO:0008270;GO:0006351	-	COG1644;virNOG22987	K	sp|Q9SYA6|RPBAL_ARATH DNA-directed RNA polymerase subunit 10-like protein OS=Arabidopsis thaliana GN=NRPB10L PE=1 SV=1	gi|947126720|gb|KRH74574.1| hypothetical protein GLYMA_01G029400 [Glycine max]
Unigene83380	1.03	0.5	1.17	0.42	0.13	0.31	2891	GO:0016020;GO:0016310;GO:0000166;GO:0004672	-	COG0515;NOG131066	T	sp|P93604|LRK10_WHEAT Rust resistance kinase Lr10 OS=Triticum aestivum GN=LRK10 PE=2 SV=1	gi|590652685|ref|XP_007033214.1| PR5-like receptor kinase, putative [Theobroma cacao] gi|508712243|gb|EOY04140.1| PR5-like receptor kinase, putative [Theobroma cacao]
cluster_contig150597	0.51	1.35	1.61	3.37	1.04	2.59	2169	-	-	virNOG02268;virNOG04742;COG0515	T	sp|Q9SY89|Y1661_ARATH Putative G-type lectin S-receptor-like serine/threonine-protein kinase At1g61610 OS=Arabidopsis thaliana GN=At1g61610 PE=3 SV=1	gi|590610895|ref|XP_007021949.1| Leucine-rich repeat transmembrane protein kinase, putative [Theobroma cacao] gi|508721577|gb|EOY13474.1| Leucine-rich repeat transmembrane protein kinase, putative [Theobroma cacao]
Unigene2793	1.64	0	0	0	0	0	668	-	-	virNOG17788;COG0625	O	sp|P77526|YFCG_ECOLI Disulfide-bond oxidoreductase YfcG OS=Escherichia coli (strain K12) GN=yfcG PE=1 SV=1	gi|545373528|ref|XP_005651120.1| glutathione S-transferase [Coccomyxa subellipsoidea C-169] gi|384253101|gb|EIE26576.1| glutathione S-transferase [Coccomyxa subellipsoidea C-169]
cluster_contig99762	0.23	0	0.23	0.35	0.11	0.12	587	-	-	COG2801;virNOG31281;KOG0017	RL	-	gi|951039252|ref|XP_014517360.1| PREDICTED: uncharacterized protein LOC106774843 [Vigna radiata var. radiata]
cluster_contig119960	8.07	12.1	13.47	7.09	5.75	10.48	3187	-	-	virNOG07148;COG0515	T	sp|O23082|Y4960_ARATH Putative receptor-like protein kinase At4g00960 OS=Arabidopsis thaliana GN=At4g00960 PE=3 SV=2	gi|116783191|gb|ABK22830.1| unknown [Picea sitchensis]
cluster_contig40236	1.09	0.65	0.77	0.48	0.62	0.42	2661	GO:0016020;GO:0006810;GO:0016887	-	COG1132;virNOG02862	QV	-	gi|302781024|ref|XP_002972286.1| ATP-binding cassette transporter [Selaginella moellendorffii] gi|300159753|gb|EFJ26372.1| ATP-binding cassette transporter [Selaginella moellendorffii]
Unigene276347	3.68	3.05	4.69	2.7	2.13	3.1	4404	GO:0019904	-	COG5040;virNOG01353	OT	sp|P42654|1433B_VICFA 14-3-3-like protein B OS=Vicia faba PE=2 SV=1	gi|594708584|gb|AHM25024.1| CL14-3-3d [Cunninghamia lanceolata]
cluster_contig7754	6.09	5.51	10.62	15.26	7.71	7.81	6367	-	-	virNOG03420;COG4886	ST	sp|Q9FI14|TAO1_ARATH Disease resistance protein TAO1 OS=Arabidopsis thaliana GN=TAO1 PE=4 SV=1	gi|224284251|gb|ACN39861.1| unknown [Picea sitchensis]
cluster_contig174708	3.14	2.03	11.95	27.58	48.33	19.9	1663	-	-	COG3491;virNOG12626;virNOG08639	QR	sp|Q945B6|AOP1L_ARATH Probable 2-oxoglutarate-dependent dioxygenase AOP1.2 OS=Arabidopsis thaliana GN=AOP1.2 PE=2 SV=1	gi|116788351|gb|ABK24846.1| unknown [Picea sitchensis]
Unigene284303	2	1.89	3.09	8.32	13.57	10.16	1316	GO:0005774;GO:0016021;GO:0015238;GO:0015297;GO:0006855	-	COG0534;virNOG10048	SV	sp|Q9SX83|DTX33_ARATH Protein DETOXIFICATION 33 OS=Arabidopsis thaliana GN=DTX33 PE=2 SV=1	gi|697184200|ref|XP_009601126.1| PREDICTED: protein TRANSPARENT TESTA 12-like [Nicotiana tomentosiformis]
cluster_contig154884	69.21	73.07	69.32	59.09	58.68	73.65	850	GO:0016020;GO:0046872;GO:0016491	-	COG2124;virNOG04939	Q	sp|Q6Z6D6|C7342_ORYSJ Cytochrome P450 734A2 OS=Oryza sativa subsp. japonica GN=CYP734A2 PE=2 SV=1	gi|116789139|gb|ABK25130.1| unknown [Picea sitchensis]
cluster_contig2966	5.82	5.99	7.68	8.17	6.5	7.28	1119	GO:0005634;GO:0003677;GO:0006355;GO:0046983	-	virNOG25442;virNOG24081;COG5068;virNOG25809	K	sp|Q9XJ60|MAD50_ORYSJ MADS-box transcription factor 50 OS=Oryza sativa subsp. japonica GN=MADS50 PE=2 SV=1	gi|694357923|ref|XP_009359418.1| PREDICTED: MADS-box transcription factor 23-like isoform X2 [Pyrus x bretschneideri]
Unigene284166	0.45	0.34	0.39	0.13	0.19	0.13	788	GO:0009072;GO:0004334	-	virNOG09323;COG0179	QG	sp|Q8RW90|FAH_ARATH Fumarylacetoacetase OS=Arabidopsis thaliana GN=FAH PE=1 SV=1	gi|848896688|ref|XP_012848409.1| PREDICTED: fumarylacetoacetase-like [Erythranthe guttata]
cluster_contig128635	0.31	0.31	0.37	0.3	0.67	0.39	1735	-	-	virNOG25288;COG1916	ST	sp|Q58760|Y1365_METJA Uncharacterized protein MJ1365 OS=Methanocaldococcus jannaschii (strain ATCC 43067 / DSM 2661 / JAL-1 / JCM 10045 / NBRC 100440) GN=MJ1365 PE=4 SV=1	gi|1026776228|gb|OAE34984.1| hypothetical protein AXG93_1864s1110 [Marchantia polymorpha subsp. polymorpha]
cluster_contig139197	1.01	0.97	0.85	0.75	0.53	0.63	4500	GO:0090333;GO:0009789;GO:0046470;GO:0016042;GO:0009506;GO:0009409;GO:0070290;GO:0005773;GO:0004630;GO:0046473;GO:0012501;GO:0005509;GO:0005886	-	virNOG08678;virNOG14029;COG1502	I	sp|P93733|PLDB1_ARATH Phospholipase D beta 1 OS=Arabidopsis thaliana GN=PLDBETA1 PE=1 SV=4	gi|148909361|gb|ABR17779.1| unknown [Picea sitchensis]
Unigene41807	0	0	0	0	1.09	0	395	-	-	COG2801;virNOG30511	RL	sp|P04323|POL3_DROME Retrovirus-related Pol polyprotein from transposon 17.6 OS=Drosophila melanogaster GN=pol PE=3 SV=1	gi|906851946|gb|AKS50219.1| reverse transcriptase, partial [Elymus hispidus]
cluster_contig154717	0.9	0.77	0.81	0.63	1.85	0.53	3917	-	-	virNOG03420;COG4886;virNOG17255;virNOG10545	ST	sp|Q5RFE9|LRC40_PONAB Leucine-rich repeat-containing protein 40 OS=Pongo abelii GN=LRRC40 PE=2 SV=1	gi|21655262|gb|AAM28908.1| putative TIR/NBS/LRR disease resistance protein, partial [Pinus taeda]
cluster_contig117785	0.35	0.57	0.44	0.37	0.69	0.41	6466	-	-	virNOG03420;virNOG19041;virNOG00842;COG4886;virNOG10093	STR	sp|Q40392|TMVRN_NICGU TMV resistance protein N OS=Nicotiana glutinosa GN=N PE=1 SV=1	gi|586671127|ref|XP_006837096.1| PREDICTED: TMV resistance protein N [Amborella trichopoda] gi|548839689|gb|ERM99949.1| hypothetical protein AMTR_s00110p00115240 [Amborella trichopoda]
Unigene44659	0.15	0.18	0.24	0.43	0.37	0.28	3289	-	-	COG0550;virNOG12173	L	sp|C7J0A2|TOP3A_ORYSJ DNA topoisomerase 3-alpha OS=Oryza sativa subsp. japonica GN=TOP3A PE=3 SV=1	gi|731387712|ref|XP_010649354.1| PREDICTED: DNA topoisomerase 3-alpha isoform X2 [Vitis vinifera]
cluster_contig144166	1.9	1.15	1.8	1.07	0.57	1.42	2349	-	K09419	virNOG11320;COG5169;virNOG08850	K	sp|Q652B0|HFB2C_ORYSJ Heat stress transcription factor B-2c OS=Oryza sativa subsp. japonica GN=HSFB2C PE=2 SV=1	gi|720073097|ref|XP_010278594.1| PREDICTED: heat stress transcription factor B-2b-like [Nelumbo nucifera]
cluster_contig97902	0.4	0.23	0.62	0.18	0.43	0.21	2677	GO:0003677	K09422	COG5147;virNOG19002;virNOG19543	K	sp|P10290|MYBC_MAIZE Anthocyanin regulatory C1 protein OS=Zea mays GN=C1 PE=2 SV=1	gi|148906684|gb|ABR16491.1| unknown [Picea sitchensis]
Unigene83505	5.69	8.39	5.57	1.73	2.79	5.3	446	GO:0016020	-	virNOG03867;virNOG01494;COG4886;virNOG14752	STR	sp|C0LGN2|Y3148_ARATH Probable leucine-rich repeat receptor-like serine/threonine-protein kinase At3g14840 OS=Arabidopsis thaliana GN=LRR-RLK PE=2 SV=1	gi|629087936|gb|KCW54189.1| hypothetical protein EUGRSUZ_I00178 [Eucalyptus grandis]
Unigene10947	1.99	0	0	0	0	0.86	388	GO:0005975;GO:0008184	-	virNOG01311;COG0058	G	sp|P04045|PHSL1_SOLTU Alpha-1,4 glucan phosphorylase L-1 isozyme, chloroplastic/amyloplastic OS=Solanum tuberosum PE=1 SV=2	gi|62320104|dbj|BAD94285.1| alpha-glucan phosphorylase [Arabidopsis thaliana]
Unigene118038	0.42	0.38	0.23	0	0	0.17	1246	-	-	virNOG28994;COG4886;virNOG13051;virNOG06083	ST	sp|P26337|ESA8C_TRYEQ Putative adenylate cyclase regulatory protein OS=Trypanosoma equiperdum GN=ESAG8C PE=2 SV=1	gi|702388927|ref|XP_010065335.1| PREDICTED: protein SUPPRESSOR OF npr1-1, CONSTITUTIVE 1-like isoform X1 [Eucalyptus grandis]
cluster_contig93201	0.46	0.32	0.96	0.51	0.35	0.45	1617	GO:0046912;GO:0009082	-	virNOG02105;COG0119	E	sp|O04974|LEU1B_SOLPN 2-isopropylmalate synthase B OS=Solanum pennellii GN=IPMSB PE=2 SV=1	gi|629076033|gb|KCW44560.1| hypothetical protein EUGRSUZ_L01927 [Eucalyptus grandis]
Unigene231544	0.28	0.09	0.49	0.41	0.42	0.28	2432	-	-	COG2801;virNOG30511	RL	sp|Q7LHG5|YI31B_YEAST Transposon Ty3-I Gag-Pol polyprotein OS=Saccharomyces cerevisiae (strain ATCC 204508 / S288c) GN=TY3B-I PE=3 SV=2	gi|590697029|ref|XP_007045326.1| DNA/RNA polymerases superfamily protein [Theobroma cacao] gi|508709261|gb|EOY01158.1| DNA/RNA polymerases superfamily protein [Theobroma cacao]
Unigene80421	0.84	0.58	0.45	0.17	0.39	0.28	1206	GO:0006813;GO:0015269;GO:0034220;GO:0016021	-	virNOG39405;COG1226;virNOG11048;virNOG39205	STP	sp|Q03720|SLO_DROME Calcium-activated potassium channel slowpoke OS=Drosophila melanogaster GN=slo PE=1 SV=3	gi|302790592|ref|XP_002977063.1| hypothetical protein SELMODRAFT_443425 [Selaginella moellendorffii] gi|300155039|gb|EFJ21672.1| hypothetical protein SELMODRAFT_443425 [Selaginella moellendorffii]
Unigene283483	2.43	2.43	4.79	5.64	6.27	3.36	1262	GO:0055114;GO:0016491	K00002	COG0656;virNOG00419;virNOG14256	R	sp|B4F9A4|DMAS1_MAIZE Deoxymugineic acid synthase 1 OS=Zea mays GN=DMAS1 PE=1 SV=1	gi|116782517|gb|ABK22537.1| unknown [Picea sitchensis]
cluster_contig64502	1.99	1.14	2.48	1.47	0.41	1.7	4208	-	-	virNOG13489;COG4886;virNOG10093;virNOG17255	ST	sp|O23530|SNC1_ARATH Protein SUPPRESSOR OF npr1-1, CONSTITUTIVE 1 OS=Arabidopsis thaliana GN=SNC1 PE=1 SV=5	gi|21655205|gb|AAM28917.1| putative TIR/NBS/LRR disease resistance protein [Pinus taeda]
Unigene50157	3.06	2.55	2.06	3.74	3.48	6.89	664	-	-	virNOG07548;COG0386	O	sp|Q9LEF0|GPX4_MESCR Probable phospholipid hydroperoxide glutathione peroxidase OS=Mesembryanthemum crystallinum GN=GPXMC1 PE=2 SV=1	gi|116783172|gb|ABK22822.1| unknown [Picea sitchensis] gi|116784968|gb|ABK23541.1| unknown [Picea sitchensis]
Unigene44842	1.43	1.33	1.95	16.94	43.55	7.77	1818	-	-	COG3491;virNOG11015	QR	sp|Q9C899|F6H2_ARATH Feruloyl CoA ortho-hydroxylase 2 OS=Arabidopsis thaliana GN=F6&apos;H2 PE=1 SV=1	gi|702257943|ref|XP_010029600.1| PREDICTED: flavonol synthase/flavanone 3-hydroxylase-like [Eucalyptus grandis] gi|629119097|gb|KCW83587.1| hypothetical protein EUGRSUZ_B00478 [Eucalyptus grandis]
Unigene117468	2.49	3.3	2.11	1.65	1.24	2.02	4566	GO:0005524;GO:0019287;GO:0005829;GO:0004163	K01597	virNOG01550;COG3407	I	sp|O23722|MVD1_ARATH Diphosphomevalonate decarboxylase MVD1, peroxisomal OS=Arabidopsis thaliana GN=MVD1 PE=1 SV=1	gi|54292590|gb|AAV32433.1| mevalonate disphosphate decarboxylase [Ginkgo biloba]
cluster_contig8745	2.4	1.82	1.74	1.56	1.48	1.85	1508	GO:0055085;GO:0005524;GO:0016021;GO:0042626;GO:0005886	-	COG1131;virNOG02670;KOG0065	QV	sp|Q0JLC5|AB36G_ORYSJ ABC transporter G family member 36 OS=Oryza sativa subsp. japonica GN=ABCG36 PE=2 SV=1	gi|294463688|gb|ADE77370.1| unknown [Picea sitchensis]
Unigene73603	0	0	1.02	0	0	0	369	-	-	COG2801;virNOG30511;virNOG25350	RL	-	gi|595811935|ref|XP_007203318.1| hypothetical protein PRUPE_ppa019964mg, partial [Prunus persica] gi|462398849|gb|EMJ04517.1| hypothetical protein PRUPE_ppa019964mg, partial [Prunus persica]
cluster_contig39170	2.89	2.27	2.82	2.69	2.79	2.32	4107	GO:0006511;GO:0016021;GO:0016874	-	COG5201;virNOG17546	O	sp|Q9FHW7|SKP1B_ARATH SKP1-like protein 1B OS=Arabidopsis thaliana GN=SKP1B PE=1 SV=1	gi|116779632|gb|ABK21374.1| unknown [Picea sitchensis] gi|116791780|gb|ABK26105.1| unknown [Picea sitchensis] gi|116792608|gb|ABK26432.1| unknown [Picea sitchensis]
Unigene75968	0.46	0.31	0.57	0.38	0.44	0.44	3761	GO:0000166;GO:0004672	-	virNOG13554;COG0515	T	sp|Q9C821|PEK15_ARATH Proline-rich receptor-like protein kinase PERK15 OS=Arabidopsis thaliana GN=PERK15 PE=2 SV=1	gi|586643596|ref|XP_006826847.1| PREDICTED: probable receptor-like protein kinase At2g47060 [Amborella trichopoda] gi|548831276|gb|ERM94084.1| hypothetical protein AMTR_s00010p00106530 [Amborella trichopoda]
Unigene9181	0.22	0.16	0.63	0.6	0.81	0.45	4959	GO:0004185;GO:0051603	-	COG2939;virNOG06156	OE	sp|Q67Y83|SCP51_ARATH Serine carboxypeptidase-like 51 OS=Arabidopsis thaliana GN=SCPL51 PE=2 SV=2	gi|116790132|gb|ABK25511.1| unknown [Picea sitchensis]
Unigene205374	0.78	3.2	1.98	13	3.22	7.04	1963	GO:0016740	-	virNOG05344;COG4886;virNOG31267	ST	sp|Q9ZUI0|Y2241_ARATH Putative leucine-rich repeat receptor-like serine/threonine-protein kinase At2g24130 OS=Arabidopsis thaliana GN=At2g24130 PE=3 SV=1	gi|955359318|ref|XP_014621363.1| PREDICTED: putative receptor-like protein kinase At3g47110 isoform X2 [Glycine max] gi|947073041|gb|KRH21932.1| hypothetical protein GLYMA_13G268100 [Glycine max]
cluster_contig61534	0.61	0.59	0.78	1.6	0.83	0.96	6010	-	-	virNOG03420;virNOG00842;COG4886	ST	sp|Q9RBS2|POPC_RALSO Protein PopC OS=Ralstonia solanacearum (strain GMI1000) GN=popC PE=4 SV=2	gi|148907803|gb|ABR17027.1| unknown [Picea sitchensis]
Unigene98201	0.84	1.22	0.9	4.25	5.17	1.71	1030	GO:0003779;GO:0005524;GO:0003774;GO:0016459	-	COG5022;virNOG00897	Z	sp|F4I5Q6|MYO7_ARATH Myosin-7 OS=Arabidopsis thaliana GN=XI-A PE=3 SV=1	gi|629092116|gb|KCW58111.1| hypothetical protein EUGRSUZ_H00833 [Eucalyptus grandis]
cluster_contig166779	0.41	0.25	0.51	2.02	1.1	0.74	1700	GO:0009058;GO:0003824;GO:0030170	-	COG0436;virNOG07867	E	sp|Q9LDV4|ALAT2_ARATH Alanine aminotransferase 2, mitochondrial OS=Arabidopsis thaliana GN=ALAAT2 PE=1 SV=1	gi|294463431|gb|ADE77246.1| unknown [Picea sitchensis]
Unigene260465	0	2.23	0.76	11.31	7.6	4.12	483	GO:0016301	-	virNOG05344;virNOG09916;COG4886;virNOG03095	ST	sp|Q9SD62|Y3471_ARATH Putative receptor-like protein kinase At3g47110 OS=Arabidopsis thaliana GN=At3g47110 PE=3 SV=1	gi|769825920|ref|XP_011623144.1| PREDICTED: LOW QUALITY PROTEIN: probable LRR receptor-like serine/threonine-protein kinase At3g47570 [Amborella trichopoda]
cluster_contig78871	0.32	0.2	0.14	0.14	0.54	0.63	966	GO:0016021;GO:0003333;GO:0015171	-	virNOG00890;COG0814	E	sp|F4J1Q9|AVT1I_ARATH Amino acid transporter AVT1I OS=Arabidopsis thaliana GN=AVT1I PE=3 SV=1	gi|758852244|gb|AJP06243.1| BEBT1 [Pinus tabuliformis]
Unigene121856	13.86	9.47	11.67	13.28	13.43	13.91	1245	GO:0005634;GO:0008565;GO:0006606;GO:0005737	-	virNOG09834;COG5064	U	sp|Q71VM4|IMA1A_ORYSJ Importin subunit alpha-1a OS=Oryza sativa subsp. japonica GN=Os01g0253300 PE=1 SV=2	gi|1026758643|gb|OAE20698.1| hypothetical protein AXG93_154s1720 [Marchantia polymorpha subsp. polymorpha]
Unigene203241	9.39	7.71	8.38	8.34	8.09	7.9	4945	GO:0005665;GO:0032549;GO:0003677;GO:0009506;GO:0001055;GO:0005829;GO:0006366	-	COG0085;virNOG07480	K	sp|Q42877|RPB2_SOLLC DNA-directed RNA polymerase II subunit RPB2 OS=Solanum lycopersicum GN=RPB2 PE=2 SV=1	gi|720083503|ref|XP_010242918.1| PREDICTED: DNA-directed RNA polymerase II subunit RPB2 [Nelumbo nucifera]
cluster_contig156291	2.12	1.43	1.51	0.85	0.48	1.1	4265	GO:0016740	-	virNOG00023;COG4886	ST	sp|Q9SGP2|HSL1_ARATH Receptor-like protein kinase HSL1 OS=Arabidopsis thaliana GN=HSL1 PE=2 SV=1	gi|168044728|ref|XP_001774832.1| CLL3 clavata1-like receptor S/T protein kinase protein [Physcomitrella patens] gi|162673856|gb|EDQ60373.1| CLL3 clavata1-like receptor S/T protein kinase protein [Physcomitrella patens]
Unigene201244	0.36	0.14	0.23	0.05	0.22	0.28	988	GO:0016020;GO:0006508;GO:0008236	-	COG0681;virNOG19550	OU	sp|Q28I39|IMP1L_XENTR Mitochondrial inner membrane protease subunit 1 OS=Xenopus tropicalis GN=immp1l PE=2 SV=1	gi|351720892|ref|NP_001238471.1| uncharacterized protein LOC100527597 [Glycine max] gi|255632719|gb|ACU16711.1| unknown [Glycine max]
cluster_contig171655	0.15	0.21	0.27	0.18	0.09	0.14	2261	-	-	NOG00931;COG5272;KOG0001	O	sp|P0CH27|RL402_TRYCR Ubiquitin-60S ribosomal protein L40 OS=Trypanosoma cruzi PE=2 SV=1	gi|702241511|ref|XP_010046742.1| PREDICTED: polyubiquitin-like [Eucalyptus grandis]
cluster_contig172903	0.9	1.31	1.5	0.97	0.78	1.06	2833	GO:0042409;GO:0032259	-	virNOG06566;COG4122	QR	sp|O24144|CAMT1_TOBAC Caffeoyl-CoA O-methyltransferase 1 OS=Nicotiana tabacum GN=CCOAOMT1 PE=1 SV=1	gi|425856896|gb|AFX98064.1| caffeoyl-CoA O-methyltransferase [Cunninghamia lanceolata]
cluster_contig122698	2.11	0.05	1.13	0	0	0.14	970	-	-	virNOG06489;virNOG30116;COG0431	R	sp|Q8H9D2|NQR_SOLTU NAD(P)H:quinone oxidoreductase OS=Solanum tuberosum PE=2 SV=1	gi|222820578|gb|ACM67639.1| NAD(P)H:quinone oxidoreductase [Capsicum annuum]
cluster_contig117120	1.38	1.17	1.71	1.57	1.98	1.02	1783	-	-	COG5603;virNOG17392	U	sp|Q9USZ5|TRS20_SCHPO Transport protein particle 20 kDa subunit OS=Schizosaccharomyces pombe (strain 972 / ATCC 24843) GN=trs20 PE=3 SV=1	gi|901802062|gb|KMZ61882.1| Trafficking protein particle complex subunit [Zostera marina]
Unigene189328	8.62	6.49	6.12	5.47	7.08	7.88	1297	GO:0004252;GO:0006508;GO:0070008	-	virNOG04882;strNOG04859;COG1770	OE	sp|Q59536|PTRB_MORLA Protease 2 OS=Moraxella lacunata GN=ptrB PE=3 SV=1	gi|586719952|ref|XP_006848657.1| PREDICTED: prolyl endopeptidase-like [Amborella trichopoda] gi|548852008|gb|ERN10238.1| hypothetical protein AMTR_s00171p00062850 [Amborella trichopoda]
cluster_contig67640	0.63	0.63	0.56	0.57	0.51	0.59	1732	GO:0003951;GO:0016310;GO:0006741;GO:0019674	-	COG0061;virNOG04449	G	sp|Q9C5W3|NADK2_ARATH NAD kinase 2, chloroplastic OS=Arabidopsis thaliana GN=NADK2 PE=1 SV=1	gi|413925553|gb|AFW65485.1| hypothetical protein ZEAMMB73_908010 [Zea mays] gi|414588351|tpg|DAA38922.1| TPA: hypothetical protein ZEAMMB73_594683 [Zea mays]
cluster_contig169997	19.54	39.65	16.33	9.83	8.18	22.08	754	-	-	virNOG07548;COG0386	O	sp|O23814|GPX4_SPIOL Probable phospholipid hydroperoxide glutathione peroxidase OS=Spinacia oleracea PE=2 SV=1	gi|116783172|gb|ABK22822.1| unknown [Picea sitchensis] gi|116784968|gb|ABK23541.1| unknown [Picea sitchensis]
Unigene206839	0.23	0.36	0.25	0.1	0.08	0.13	3635	-	-	virNOG34935;COG2801	RL	-	gi|1012363183|gb|KYP74366.1| hypothetical protein KK1_007042, partial [Cajanus cajan]
cluster_contig136777	1.05	0.72	0.49	0.05	0	0.05	946	GO:0016021;GO:0055114;GO:0016491	-	COG1028;NOG13165;KOG1210;COG0300	QIR	-	gi|168002038|ref|XP_001753721.1| predicted protein [Physcomitrella patens] gi|162695128|gb|EDQ81473.1| predicted protein [Physcomitrella patens]
Unigene9720	0	0	0	1.35	0	0	381	GO:0005840;GO:0006412;GO:0003735	-	COG1552;virNOG17380;virNOG06759	JO	sp|P49632|RL40_CAEEL Ubiquitin-60S ribosomal protein L40 OS=Caenorhabditis elegans GN=ubq-2 PE=3 SV=2	gi|414865716|tpg|DAA44273.1| TPA: Ubiquitin fusion protein [Zea mays]
cluster_contig135860	3.19	2.83	3	2.12	2.46	2.99	2977	-	K20617	COG2124;virNOG12341;virNOG09037	Q	sp|H2DH18|C7A12_PANGI Cytochrome P450 CYP736A12 OS=Panax ginseng PE=2 SV=1	gi|1027098301|ref|XP_016648530.1| PREDICTED: cytochrome P450 CYP736A12-like [Prunus mume]
cluster_contig102149	0.74	0.04	0.3	0.15	0	0.08	1928	-	-	virNOG10849;virNOG11973;virNOG19692;COG0666	R	sp|Q6AWW5|Y5262_ARATH Ankyrin repeat-containing protein At5g02620 OS=Arabidopsis thaliana GN=At5g02620 PE=1 SV=1	gi|720037790|ref|XP_010267785.1| PREDICTED: ankyrin repeat-containing protein At5g02620-like [Nelumbo nucifera]
cluster_contig78899	0.03	0.04	0.01	0.29	0.54	0.11	4005	GO:0055085;GO:0005524;GO:0016021;GO:0042626	-	virNOG02690;COG1132	QV	sp|Q9M1C7|AB9C_ARATH ABC transporter C family member 9 OS=Arabidopsis thaliana GN=ABCC9 PE=2 SV=2	gi|729391583|ref|XP_010552433.1| PREDICTED: ABC transporter C family member 7-like [Tarenaya hassleriana]
cluster_contig116433	0.2	0.3	0.21	0.1	0.16	0.08	1779	-	-	NOG109340;KOG0017;COG0515;COG1132	STRV	sp|P10978|POLX_TOBAC Retrovirus-related Pol polyprotein from transposon TNT 1-94 OS=Nicotiana tabacum PE=2 SV=1	gi|920704691|gb|KOM47916.1| hypothetical protein LR48_Vigan07g162000 [Vigna angularis]
cluster_contig140546	6.18	5.97	6.55	6.02	5.79	5.92	2284	-	-	virNOG25652;virNOG10017;COG0457	OTRG	sp|Q04737|Y751_SYNY3 TPR repeat-containing protein slr0751 OS=Synechocystis sp. (strain PCC 6803 / Kazusa) GN=slr0751 PE=4 SV=1	gi|148905848|gb|ABR16086.1| unknown [Picea sitchensis]
cluster_contig99972	8.57	8.31	12.14	3.21	4.01	4.4	812	-	-	virNOG03420;COG4886;virNOG01227	ST	sp|Q9RBS2|POPC_RALSO Protein PopC OS=Ralstonia solanacearum (strain GMI1000) GN=popC PE=4 SV=2	gi|148907803|gb|ABR17027.1| unknown [Picea sitchensis]
Unigene38397	0	1.25	0	0	0	0	361	-	-	COG5056;virNOG13136	I	sp|P84285|ARE2_CANAX Sterol O-acyltransferase 2 OS=Candida albicans GN=ARE2 PE=1 SV=1	gi|545360296|ref|XP_005645534.1| hypothetical protein COCSUDRAFT_54084 [Coccomyxa subellipsoidea C-169] gi|384247504|gb|EIE20990.1| hypothetical protein COCSUDRAFT_54084 [Coccomyxa subellipsoidea C-169]
cluster_contig118868	3.12	2.89	3.2	2.57	2.7	2.57	5637	-	-	virNOG05208;COG1752	RI	sp|Q9LZA6|SDP1_ARATH Triacylglycerol lipase SDP1 OS=Arabidopsis thaliana GN=SDP1 PE=1 SV=1	gi|586724089|ref|XP_006849413.1| PREDICTED: triacylglycerol lipase SDP1 [Amborella trichopoda] gi|548852974|gb|ERN10994.1| hypothetical protein AMTR_s00160p00073860 [Amborella trichopoda]
Unigene282508	0.51	0.52	0.72	0.43	0.54	0.64	3926	GO:0009089;GO:0008840	K01714	COG0329;virNOG00996	E	sp|Q9FVC8|DAPA2_ARATH 4-hydroxy-tetrahydrodipicolinate synthase 2, chloroplastic OS=Arabidopsis thaliana GN=DHDPS2 PE=1 SV=2	gi|148909264|gb|ABR17732.1| unknown [Picea sitchensis]
cluster_contig115038	2.2	1.88	2.5	1.57	0.74	1.88	1066	GO:0016020;GO:0016740	-	COG4886;virNOG29670	ST	sp|Q9FL28|FLS2_ARATH LRR receptor-like serine/threonine-protein kinase FLS2 OS=Arabidopsis thaliana GN=FLS2 PE=1 SV=1	gi|148909941|gb|ABR18056.1| unknown [Picea sitchensis]
Unigene49125	0	0	0	0	2.81	0.79	340	GO:0005488	-	COG3440;virNOG00794	KV	-	gi|148909767|gb|ABR17973.1| unknown [Picea sitchensis]
cluster_contig22826	0.19	0	0.13	1.6	0.12	0.53	794	-	-	COG5126;virNOG04439;virNOG01312	ZTD	sp|P28583|CDPK_SOYBN Calcium-dependent protein kinase SK5 OS=Glycine max PE=1 SV=1	gi|116791156|gb|ABK25876.1| unknown [Picea sitchensis]
Unigene51815	0	3.89	0	0	0	0	331	-	-	virNOG02608;COG1064;virNOG19577	QC	sp|P9WQC5|ADHC_MYCTU NADP-dependent alcohol dehydrogenase C OS=Mycobacterium tuberculosis (strain ATCC 25618 / H37Rv) GN=adhC PE=1 SV=1	gi|1021493740|ref|XP_016189854.1| PREDICTED: probable cinnamyl alcohol dehydrogenase 1 [Arachis ipaensis]
cluster_contig95828	1.22	1.68	1.18	0.9	0.72	1.14	8314	GO:0005524;GO:0019287;GO:0005829;GO:0004163	-	virNOG01550;COG3407	I	sp|O23722|MVD1_ARATH Diphosphomevalonate decarboxylase MVD1, peroxisomal OS=Arabidopsis thaliana GN=MVD1 PE=1 SV=1	gi|224286774|gb|ACN41090.1| unknown [Picea sitchensis]
cluster_contig92803	0.83	0.85	0.65	0.74	0.67	0.93	2505	GO:0005783;GO:0004848;GO:0010136;GO:0000256;GO:0006145	-	COG0624;virNOG00345	E	sp|Q2QMN7|UAH_ORYSJ Probable ureidoglycolate hydrolase OS=Oryza sativa subsp. japonica GN=UAH PE=1 SV=2	gi|586677106|ref|XP_006838833.1| PREDICTED: probable ureidoglycolate hydrolase [Amborella trichopoda] gi|548841339|gb|ERN01402.1| hypothetical protein AMTR_s00002p00263400 [Amborella trichopoda]
Unigene166660	0.51	0.39	0.15	1.4	0.28	1.52	734	-	-	virNOG03265;virNOG13289;COG0515	T	-	gi|976928952|gb|KVI11829.1| Protein kinase, catalytic domain-containing protein [Cynara cardunculus var. scolymus]
Unigene226713	2.86	2.62	2.17	3.03	1.78	2.69	2341	GO:0005685;GO:0006376;GO:0003729	-	COG5200;virNOG10330	A	sp|Q54XQ8|LUC7L_DICDI Luc7-like protein OS=Dictyostelium discoideum GN=crop PE=3 SV=1	gi|294462962|gb|ADE77020.1| unknown [Picea sitchensis]
Unigene72428	0	0	0	0.75	0	0.77	398	GO:0003677	-	COG5147;virNOG19543	K	sp|P10290|MYBC_MAIZE Anthocyanin regulatory C1 protein OS=Zea mays GN=C1 PE=2 SV=1	gi|147859500|emb|CAN83529.1| hypothetical protein VITISV_031683 [Vitis vinifera]
cluster_contig30270	2.73	4.65	2.61	1.16	0.57	1.71	1896	-	-	COG1028;virNOG04718;NOG13165;COG0300	QIR	sp|Q0WRJ2|TC10A_ARATH 3-dehydrosphinganine reductase TSC10A OS=Arabidopsis thaliana GN=TSC10A PE=1 SV=1	gi|116791171|gb|ABK25881.1| unknown [Picea sitchensis]
Unigene263525	0.13	0	0.13	0.54	1.29	0.14	549	GO:0006099;GO:0004591;GO:0030976	-	virNOG07132;COG0567	CG	-	gi|976928770|gb|KVI11671.1| 2-oxoglutarate dehydrogenase, E1 component [Cynara cardunculus var. scolymus]
cluster_contig27083	0.05	0.24	0.17	0.25	0.38	0.22	2134	-	-	COG2801;virNOG30511	RL	sp|P04323|POL3_DROME Retrovirus-related Pol polyprotein from transposon 17.6 OS=Drosophila melanogaster GN=pol PE=3 SV=1	gi|596229119|ref|XP_007224256.1| hypothetical protein PRUPE_ppa018408mg, partial [Prunus persica] gi|462421192|gb|EMJ25455.1| hypothetical protein PRUPE_ppa018408mg, partial [Prunus persica]
Unigene34925	0	1.31	0	0	0	0	419	-	-	virNOG03547;COG0452	HR	sp|P40506|PPCS_YEAST Phosphopantothenate--cysteine ligase CAB2 OS=Saccharomyces cerevisiae (strain ATCC 204508 / S288c) GN=CAB2 PE=1 SV=2	gi|672162419|ref|XP_008801026.1| PREDICTED: phosphopantothenate--cysteine ligase 2 [Phoenix dactylifera] gi|672162421|ref|XP_008801027.1| PREDICTED: phosphopantothenate--cysteine ligase 2 [Phoenix dactylifera]
Unigene10454	0.38	0.49	0.31	0.69	0.29	1.03	718	GO:0003677;GO:0005634;GO:0046982;GO:0000786	-	virNOG17611;COG2036	B	sp|P68428|H32_WHEAT Histone H3.2 OS=Triticum aestivum PE=1 SV=2	gi|1012347274|gb|KYP58465.1| Histone H3.2, partial [Cajanus cajan]
cluster_contig56031	3.15	3.18	4.27	7.64	7.09	5.78	5832	GO:0016021	-	COG0666;virNOG08615	R	sp|Q9C7A2|ITN1_ARATH Ankyrin repeat-containing protein ITN1 OS=Arabidopsis thaliana GN=ITN1 PE=1 SV=1	gi|148906427|gb|ABR16367.1| unknown [Picea sitchensis]
Unigene266008	4.86	0	0	0	0	1.2	394	GO:0055085;GO:0005524;GO:0016021;GO:0042626	-	virNOG02613;COG1132	QV	sp|Q9LK64|AB3C_ARATH ABC transporter C family member 3 OS=Arabidopsis thaliana GN=ABCC3 PE=1 SV=1	gi|629102957|gb|KCW68426.1| hypothetical protein EUGRSUZ_F020791, partial [Eucalyptus grandis]
Unigene50357	0.22	0.21	0.14	0.17	0.26	0.19	5480	-	-	COG2801;virNOG30511	RL	sp|P04323|POL3_DROME Retrovirus-related Pol polyprotein from transposon 17.6 OS=Drosophila melanogaster GN=pol PE=3 SV=1	gi|596295113|ref|XP_007226950.1| hypothetical protein PRUPE_ppa025194mg, partial [Prunus persica] gi|462423886|gb|EMJ28149.1| hypothetical protein PRUPE_ppa025194mg, partial [Prunus persica]
cluster_contig1583	1.31	1.42	1.06	0.19	0.06	0.37	3856	GO:0016020;GO:0004672	-	virNOG30348;COG0515;virNOG09451	TG	sp|Q9FID9|Y5389_ARATH Probable receptor-like protein kinase At5g38990 OS=Arabidopsis thaliana GN=At5g38990 PE=2 SV=1	gi|148906922|gb|ABR16606.1| unknown [Picea sitchensis]
Unigene167987	0.66	0.71	0.49	0.18	0.18	0.19	816	-	-	NOG65877;virNOG29577;euNOG56714;COG4886;NOG96741	STR	sp|Q40392|TMVRN_NICGU TMV resistance protein N OS=Nicotiana glutinosa GN=N PE=1 SV=1	gi|148910226|gb|ABR18194.1| unknown [Picea sitchensis]
Unigene90073	1.12	1.07	1.03	1.44	0.93	1.13	1093	-	-	COG0515;virNOG05921	T	sp|O22808|LYK5_ARATH Protein LYK5 OS=Arabidopsis thaliana GN=LYK5 PE=2 SV=1	gi|720046896|ref|XP_010270638.1| PREDICTED: protein LYK5-like [Nelumbo nucifera]
cluster_contig148181	7	7.47	4.18	2.68	5.51	3.29	2623	-	-	virNOG05344;COG4886;COG0515;virNOG29670	ST	sp|Q0JA29|FLS2_ORYSJ LRR receptor-like serine/threonine-protein kinase FLS2 OS=Oryza sativa subsp. japonica GN=FLS2 PE=1 SV=1	gi|147798218|emb|CAN60542.1| hypothetical protein VITISV_018291 [Vitis vinifera]
Unigene202637	0	2.07	0.23	2.32	0.93	3.02	727	GO:0016740	-	virNOG03867;virNOG01494;COG4886	STR	sp|Q8VZG8|MIK2_ARATH MDIS1-interacting receptor like kinase 2 OS=Arabidopsis thaliana GN=MIK2 PE=1 SV=3	gi|965668808|dbj|BAT83415.1| hypothetical protein VIGAN_04055700 [Vigna angularis var. angularis]
Unigene282908	0.99	2.34	1.05	0	0	0	320	GO:0016301	-	COG4886;virNOG06761	ST	sp|C0LGV1|RCH1_ARATH LRR receptor-like serine/threonine-protein kinase RCH1 OS=Arabidopsis thaliana GN=RCH1 PE=2 SV=1	gi|148910650|gb|ABR18395.1| unknown [Picea sitchensis]
Unigene229843	0.21	0.14	0.18	0.22	0.11	0.16	4475	-	-	COG0652;virNOG10623	O	-	gi|527189212|gb|EPS60962.1| hypothetical protein M569_13838, partial [Genlisea aurea]
cluster_contig139929	1.08	0.9	1	0.86	1.1	1.03	2933	GO:0003723;GO:0006412;GO:0005739;GO:0003735;GO:0015935	K02946	virNOG17719;COG0051	J	sp|P82162|RR10_SPIOL 30S ribosomal protein S10 alpha, chloroplastic OS=Spinacia oleracea GN=RPS10 PE=1 SV=2	gi|116781636|gb|ABK22186.1| unknown [Picea sitchensis]
Unigene128768	0.35	0	0.36	0.36	0.51	0.93	492	GO:0004553;GO:0005975	-	virNOG11463;COG2723	G	sp|Q5N863|BGL04_ORYSJ Beta-glucosidase 4 OS=Oryza sativa subsp. japonica GN=BGLU4 PE=2 SV=1	gi|294463852|gb|ADE77449.1| unknown [Picea sitchensis]
Unigene71545	0	0	0	0	0	5.96	301	GO:0020037;GO:0005506;GO:0004129;GO:0009060;GO:0006119;GO:1902600;GO:0016021;GO:0005743;GO:0070469	-	virNOG11095;COG0843	C	sp|P00402|COX1_EMEND Cytochrome c oxidase subunit 1 OS=Emericella nidulans GN=cox1 PE=3 SV=2	gi|166164997|gb|ABY83849.1| cytochrome oxidase subunit 1, partial (mitochondrion) [Plantago tenuiflora]
cluster_contig96440	0.18	0.46	0.1	0.27	0.17	0.18	2520	-	-	NOG65877;virNOG13489;COG4886	ST	sp|O82500|Y4117_ARATH Putative disease resistance protein At4g11170 OS=Arabidopsis thaliana GN=At4g11170 PE=2 SV=1	gi|321530320|gb|ADW94527.1| putative TIR-NBS-LRR protein [Pinus monticola]
cluster_contig137745	0.34	0.17	0.23	0.14	0.11	0.09	5209	GO:0006541;GO:0004642;GO:0005524;GO:0006189;GO:0005737	-	COG0046;virNOG01422	F	sp|Q9M8D3|PUR4_ARATH Probable phosphoribosylformylglycinamidine synthase, chloroplastic/mitochondrial OS=Arabidopsis thaliana GN=At1g74260 PE=2 SV=3	gi|552815417|ref|XP_005844442.1| hypothetical protein CHLNCDRAFT_139160 [Chlorella variabilis] gi|307104084|gb|EFN52340.1| hypothetical protein CHLNCDRAFT_139160 [Chlorella variabilis]
Unigene229949	0.67	0.6	0.89	1.85	2.44	1.35	7073	-	-	COG5210;virNOG06430	RU	sp|Q9D3N8|GRTP1_MOUSE Growth hormone-regulated TBC protein 1 OS=Mus musculus GN=Grtp1 PE=1 SV=1	gi|1009181107|ref|XP_015871988.1| PREDICTED: TBC1 domain family member 2A [Ziziphus jujuba]
cluster_contig140597	0	0.15	0	0.1	0.37	2.72	2425	GO:0003824	-	virNOG39050;COG0277	CR	sp|Q93ZA3|BBE13_ARATH Berberine bridge enzyme-like 13 OS=Arabidopsis thaliana GN=At1g30760 PE=1 SV=1	gi|225446670|ref|XP_002277310.1| PREDICTED: inactive tetrahydrocannabinolic acid synthase-like [Vitis vinifera]
cluster_contig2948	0.42	0.32	0.19	0.11	0.13	0.05	3601	-	-	COG2801;virNOG15679	RL	sp|P20825|POL2_DROME Retrovirus-related Pol polyprotein from transposon 297 OS=Drosophila melanogaster GN=pol PE=3 SV=1	gi|147784790|emb|CAN75225.1| hypothetical protein VITISV_035856 [Vitis vinifera]
Unigene94668	0.07	0.14	0.17	0.27	1.02	0.17	1224	-	-	COG1052;virNOG01577	CE	sp|Q65CJ7|HPPR_PLESU Hydroxyphenylpyruvate reductase OS=Plectranthus scutellarioides GN=HPPR PE=1 SV=2	gi|565387336|ref|XP_006359457.1| PREDICTED: hydroxyphenylpyruvate reductase-like [Solanum tuberosum]
cluster_contig57962	3.17	3.09	2.2	0.41	0.1	1.06	5242	-	-	COG3239;virNOG00362	I	sp|P48618|FAD3C_BRANA Omega-3 fatty acid desaturase, chloroplastic (Fragment) OS=Brassica napus GN=FAD7 PE=2 SV=1	gi|1026769793|gb|OAE29690.1| hypothetical protein AXG93_509s1430 [Marchantia polymorpha subsp. polymorpha]
Unigene282976	1.16	0.83	0.91	0.89	1.22	0.91	6969	GO:0016021;GO:0006633;GO:0016747	-	COG0304;virNOG05889	HI	sp|P52410|KASC1_ARATH 3-oxoacyl-[acyl-carrier-protein] synthase I, chloroplastic OS=Arabidopsis thaliana GN=KAS1 PE=1 SV=2	gi|148910751|gb|ABR18442.1| unknown [Picea sitchensis]
Unigene171311	1.45	1.28	1.77	1.63	1.71	1.83	3533	GO:0016021	-	virNOG15317;COG5594	S	sp|Q8GUH7|CSCLC_ARATH CSC1-like protein HYP1 OS=Arabidopsis thaliana GN=HYP1 PE=2 SV=1	gi|148906082|gb|ABR16200.1| unknown [Picea sitchensis] gi|148906474|gb|ABR16390.1| unknown [Picea sitchensis]
cluster_contig57387	4.81	4.12	6.03	4.69	4.88	4.62	1874	GO:0005524	-	virNOG00261;COG5078	O	sp|P35135|UBC4_SOLLC Ubiquitin-conjugating enzyme E2-17 kDa OS=Solanum lycopersicum PE=2 SV=1	gi|697190652|ref|XP_009604386.1| PREDICTED: ubiquitin-conjugating enzyme E2-17 kDa-like [Nicotiana tomentosiformis]
Unigene43530	0.24	0.15	0.12	0.7	0.48	0.23	1809	-	-	COG2801;NOG138354;virNOG30511;virNOG25350	RL	-	gi|985456405|ref|XP_015387388.1| PREDICTED: uncharacterized protein LOC107177692 [Citrus sinensis]
cluster_contig100011	0.55	0.64	0.88	0.29	0.35	0.59	2760	-	-	virNOG03420;COG4886;virNOG10545	ST	sp|O23530|SNC1_ARATH Protein SUPPRESSOR OF npr1-1, CONSTITUTIVE 1 OS=Arabidopsis thaliana GN=SNC1 PE=1 SV=5	gi|148907803|gb|ABR17027.1| unknown [Picea sitchensis]
cluster_contig120715	1.63	0.67	1.05	0.03	0.04	0.27	2629	GO:0016884	K01426	COG0154;virNOG04867	J	sp|Q9URY4|YI01_SCHPO Putative amidase C869.01 OS=Schizosaccharomyces pombe (strain 972 / ATCC 24843) GN=SPAC869.01 PE=3 SV=1	gi|294460121|gb|ADE75643.1| unknown [Picea sitchensis]
cluster_contig3479	0	0	0	0.42	0	0.64	469	-	-	COG2801;virNOG26647	RL	sp|Q7LHG5|YI31B_YEAST Transposon Ty3-I Gag-Pol polyprotein OS=Saccharomyces cerevisiae (strain ATCC 204508 / S288c) GN=TY3B-I PE=3 SV=2	gi|383169352|gb|AFG67819.1| hypothetical protein 0_1376_01, partial [Pinus taeda] gi|383169353|gb|AFG67820.1| hypothetical protein 0_1376_01, partial [Pinus taeda]
cluster_contig105021	0.09	0.03	0.03	0.19	0.31	0.5	1260	GO:0016020;GO:0016310;GO:0000166;GO:0004672	-	virNOG02229;COG0515	T	sp|Q8RWZ5|SD25_ARATH G-type lectin S-receptor-like serine/threonine-protein kinase SD2-5 OS=Arabidopsis thaliana GN=SD25 PE=1 SV=1	gi|116780557|gb|ABK21721.1| unknown [Picea sitchensis]
cluster_contig17614	1.32	1.13	1.15	1.39	1.41	1.19	3924	GO:0000220;GO:0005802;GO:0005768;GO:0012510;GO:0015991;GO:0016021;GO:0070070;GO:0015078	-	virNOG12808;COG1269	C	sp|Q8RWZ7|VHAA1_ARATH V-type proton ATPase subunit a1 OS=Arabidopsis thaliana GN=VHA-a1 PE=2 SV=1	gi|586692561|ref|XP_006843249.1| PREDICTED: V-type proton ATPase subunit a1 [Amborella trichopoda] gi|548845533|gb|ERN04924.1| hypothetical protein AMTR_s00080p00100430 [Amborella trichopoda]
Unigene276853	1.23	1.21	1.53	1.35	1.07	1.39	4247	GO:0016020;GO:0004672	-	COG0515;virNOG01918	T	sp|Q9FFW5|PERK8_ARATH Proline-rich receptor-like protein kinase PERK8 OS=Arabidopsis thaliana GN=PERK8 PE=1 SV=1	gi|586701402|ref|XP_006845001.1| PREDICTED: proline-rich receptor-like protein kinase PERK8 [Amborella trichopoda] gi|548847492|gb|ERN06676.1| hypothetical protein AMTR_s00058p00199870 [Amborella trichopoda]
cluster_contig94069	1.03	0.86	0.93	1.18	1.28	1.24	3862	GO:0005634;GO:0019773;GO:0004298;GO:0006511;GO:0005737	-	COG0638;virNOG10322	O	sp|Q9M4T8|PSA5_SOYBN Proteasome subunit alpha type-5 OS=Glycine max GN=PAE1 PE=2 SV=1	gi|116778764|gb|ABK20984.1| unknown [Picea sitchensis]
Unigene110799	0	0	0	0	1.92	0	319	-	-	COG2801;virNOG26647	RL	-	gi|596024107|ref|XP_007219137.1| hypothetical protein PRUPE_ppa015965mg [Prunus persica] gi|462415599|gb|EMJ20336.1| hypothetical protein PRUPE_ppa015965mg [Prunus persica]
Unigene81301	2.2	1.63	2.25	1.82	1.62	2.05	4485	GO:0016567;GO:0004842;GO:0016874	-	COG5021;virNOG14446	O	sp|Q05086|UBE3A_HUMAN Ubiquitin-protein ligase E3A OS=Homo sapiens GN=UBE3A PE=1 SV=4	gi|1026765386|gb|OAE26105.1| hypothetical protein AXG93_4022s1170 [Marchantia polymorpha subsp. polymorpha]
cluster_contig41811	0.71	0.2	0.12	0.84	0.22	0.2	1112	GO:0005524	-	virNOG03266;COG0443	O	sp|Q9LHA8|MD37C_ARATH Probable mediator of RNA polymerase II transcription subunit 37c OS=Arabidopsis thaliana GN=MED37C PE=1 SV=1	gi|19172403|gb|AAL85887.1|AF479058_1 70 kDa heat shock protein [Sandersonia aurantiaca]
cluster_contig136186	7.04	3.59	4.3	3.83	3.25	3.71	2603	-	-	COG1112;virNOG39505;NOG15334	RL	sp|Q8R151|ZNFX1_MOUSE NFX1-type zinc finger-containing protein 1 OS=Mus musculus GN=Znfx1 PE=1 SV=3	gi|302797448|ref|XP_002980485.1| hypothetical protein SELMODRAFT_315, partial [Selaginella moellendorffii] gi|300152101|gb|EFJ18745.1| hypothetical protein SELMODRAFT_315, partial [Selaginella moellendorffii]
cluster_contig169800	1.41	0.91	1.29	0.73	0.66	0.49	3139	-	-	virNOG00842;COG4886	ST	sp|Q40392|TMVRN_NICGU TMV resistance protein N OS=Nicotiana glutinosa GN=N PE=1 SV=1	gi|321530322|gb|ADW94528.1| putative truncated TIR-NBS-LRR protein [Pinus monticola]
cluster_contig60425	1.02	0.99	1.51	1.17	1.7	1.49	3077	GO:0005634;GO:0003677;GO:0051301;GO:0051307;GO:0046982;GO:0000775;GO:0000786	K11253	COG2036;virNOG21277	B	sp|P90543|H3_EUPCR Histone H3 OS=Euplotes crassus PE=3 SV=3	gi|302773367|ref|XP_002970101.1| hypothetical protein SELMODRAFT_171192 [Selaginella moellendorffii] gi|302806908|ref|XP_002985185.1| hypothetical protein SELMODRAFT_121910 [Selaginella moellendorffii] gi|300147013|gb|EFJ13679.1| hypothetical protein SELMODRAFT_121910 [Selaginella moellendorffii] gi|300162612|gb|EFJ29225.1| hypothetical protein SELMODRAFT_171192 [Selaginella moellendorffii]
cluster_contig150090	0.35	0.14	0.26	0.22	0.25	0.23	1954	GO:0016021	-	virNOG25608;COG3476;strNOG32993	TR	sp|Q9RFC8|TSPO_RHOSH Tryptophan-rich sensory protein OS=Rhodobacter sphaeroides GN=tspO PE=1 SV=1	gi|116779768|gb|ABK21422.1| unknown [Picea sitchensis]
cluster_contig79826	2.54	1.49	2.18	0.51	0.82	1.04	4550	-	-	virNOG03420;COG4886	ST	sp|Q9FI14|TAO1_ARATH Disease resistance protein TAO1 OS=Arabidopsis thaliana GN=TAO1 PE=4 SV=1	gi|21655195|gb|AAM28912.1| NBS/LRR [Pinus taeda]
cluster_contig33970	1.62	0	0	0	0.53	0	362	-	-	virNOG33939;COG2801;virNOG28873	RL	sp|P20825|POL2_DROME Retrovirus-related Pol polyprotein from transposon 297 OS=Drosophila melanogaster GN=pol PE=3 SV=1	gi|1026761321|gb|OAE22840.1| hypothetical protein AXG93_2100s1000 [Marchantia polymorpha subsp. polymorpha]
cluster_contig77978	0.66	0.08	0.37	0	0.07	0	732	-	-	KOG0017;virNOG08281;COG1132	RV	sp|P10978|POLX_TOBAC Retrovirus-related Pol polyprotein from transposon TNT 1-94 OS=Nicotiana tabacum PE=2 SV=1	gi|1012341833|gb|KYP53032.1| Retrovirus-related Pol polyprotein from transposon TNT 1-94 [Cajanus cajan]
Unigene34750	0	3.28	0	0	0	0	324	GO:0004013;GO:0006730	-	virNOG00927;COG0499	H	sp|P83783|SAHH_CANAL Adenosylhomocysteinase OS=Candida albicans (strain SC5314 / ATCC MYA-2876) GN=SAH1 PE=1 SV=2	gi|226496353|ref|NP_001142249.1| uncharacterized protein LOC100274418 [Zea mays] gi|194707824|gb|ACF87996.1| unknown [Zea mays]
Unigene78585	0.51	0.29	0.46	0.13	0.83	0.3	3189	-	-	virNOG00261;COG5078	O	sp|P35131|UBC8_ARATH Ubiquitin-conjugating enzyme E2 8 OS=Arabidopsis thaliana GN=UBC8 PE=1 SV=1	gi|566162504|ref|XP_006385788.1| hypothetical protein POPTR_0003s13600g [Populus trichocarpa] gi|550343111|gb|ERP63585.1| hypothetical protein POPTR_0003s13600g [Populus trichocarpa]
Unigene168358	2280.98	6688.28	572.55	93.18	420.44	1180.28	628	-	-	COG0775;virNOG01737	FR	sp|Q07469|BSPA_POPDE Bark storage protein A OS=Populus deltoides GN=BSPA PE=2 SV=1	gi|590576995|ref|XP_007013111.1| Phosphorylase superfamily protein [Theobroma cacao] gi|508783474|gb|EOY30730.1| Phosphorylase superfamily protein [Theobroma cacao]
cluster_contig165314	4.9	5.62	3.52	1.68	1.48	4.01	790	-	-	virNOG03867;virNOG00307;COG0515	T	sp|C0LGP4|Y3475_ARATH Probable LRR receptor-like serine/threonine-protein kinase At3g47570 OS=Arabidopsis thaliana GN=At3g47570 PE=2 SV=1	gi|743885901|ref|XP_010910024.1| PREDICTED: probable LRR receptor-like serine/threonine-protein kinase At3g47570 [Elaeis guineensis]
Unigene82640	0.15	0.42	0.15	0.15	0.28	0.29	2358	-	-	COG2801;virNOG30511	RL	sp|P0CT40|TF29_SCHPO Transposon Tf2-9 polyprotein OS=Schizosaccharomyces pombe (strain 972 / ATCC 24843) GN=Tf2-9 PE=3 SV=1	gi|596024107|ref|XP_007219137.1| hypothetical protein PRUPE_ppa015965mg [Prunus persica] gi|462415599|gb|EMJ20336.1| hypothetical protein PRUPE_ppa015965mg [Prunus persica]
cluster_contig65967	0.41	0.62	0.22	0.37	0.4	0.18	1550	-	-	COG0846;virNOG14275	KB	sp|Q94AQ6|SIR4_ARATH NAD-dependent protein deacylase SRT2 OS=Arabidopsis thaliana GN=SRT2 PE=2 SV=1	gi|720041870|ref|XP_010269050.1| PREDICTED: NAD-dependent protein deacetylase SRT2 isoform X2 [Nelumbo nucifera]
cluster_contig39750	0.04	0.34	0.28	1.33	0.61	1.24	3223	GO:0004805;GO:0005992;GO:0016311	-	virNOG05679;virNOG12017;COG1877	G	sp|Q67XC9|TPPD_ARATH Probable trehalose-phosphate phosphatase D OS=Arabidopsis thaliana GN=TPPD PE=2 SV=1	gi|1035928568|gb|OAY58155.1| hypothetical protein MANES_02G154100 [Manihot esculenta]
cluster_contig24141	0.24	0.2	0.22	0.12	0.38	0.17	3626	-	-	COG4692;virNOG09038	SG	-	gi|326514456|dbj|BAJ96215.1| predicted protein, partial [Hordeum vulgare subsp. vulgare]
cluster_contig137343	0.46	0.45	0.54	0.72	0.51	0.7	3580	-	-	virNOG17811;COG5133	S	sp|A8MR89|AEL1_ARATH Protein AE7-like 1 OS=Arabidopsis thaliana GN=AEL1 PE=3 SV=1	gi|116785692|gb|ABK23822.1| unknown [Picea sitchensis] gi|224285927|gb|ACN40677.1| unknown [Picea sitchensis]
Unigene98272	3.99	3.11	3.79	2.05	1.25	1.51	532	-	-	virNOG27131;COG0666	R	sp|Q9D2X0|ANR39_MOUSE Ankyrin repeat domain-containing protein 39 OS=Mus musculus GN=Ankrd39 PE=1 SV=1	gi|294460531|gb|ADE75841.1| unknown [Picea sitchensis]
cluster_contig147383	1.61	2.08	1.99	0.87	1.04	1.65	1316	GO:0016740	-	virNOG05344;COG4886;virNOG14752;virNOG29670	ST	sp|C0LGT6|EFR_ARATH LRR receptor-like serine/threonine-protein kinase EFR OS=Arabidopsis thaliana GN=EFR PE=1 SV=1	gi|148910650|gb|ABR18395.1| unknown [Picea sitchensis]
Unigene11507	1.12	0.83	0.93	0.22	0.29	0.23	1010	GO:0016020	-	virNOG01267;COG0515;virNOG12155	T	sp|Q9LN59|WAKLK_ARATH Putative wall-associated receptor kinase-like 11 OS=Arabidopsis thaliana GN=WAKL11 PE=3 SV=2	gi|764566591|ref|XP_011462001.1| PREDICTED: wall-associated receptor kinase 3-like [Fragaria vesca subsp. vesca]
cluster_contig169033	1.56	1.52	1.67	1.3	1.2	1.49	3090	GO:0004373;GO:0009536	-	COG0297;virNOG04598	MG	sp|Q6MAS9|GLGA_PARUW Glycogen synthase OS=Protochlamydia amoebophila (strain UWE25) GN=glgA PE=3 SV=1	gi|219814423|gb|ACL36485.1| starch synthase VI precursor [Picea glauca]
Unigene274608	1.11	2.94	2.27	1.49	0.48	3.65	2459	GO:0000166;GO:0004672	-	COG0515;virNOG00002	T	sp|Q9C9L5|WAKLH_ARATH Wall-associated receptor kinase-like 9 OS=Arabidopsis thaliana GN=WAKL9 PE=2 SV=1	gi|720074115|ref|XP_010278918.1| PREDICTED: probable LRR receptor-like serine/threonine-protein kinase At5g48740 [Nelumbo nucifera]
cluster_contig149764	0.18	0.32	0.49	0	0.23	0.19	823	GO:0006810;GO:0016020	-	COG3104;virNOG09880;virNOG06325	PE	sp|Q9SX20|PTR18_ARATH Protein NRT1/ PTR FAMILY 3.1 OS=Arabidopsis thaliana GN=NPF3.1 PE=2 SV=1	gi|641851098|gb|KDO69969.1| hypothetical protein CISIN_1g021653mg [Citrus sinensis]
cluster_contig180902	1.35	0.75	1.16	0.74	0.84	1.03	3578	GO:0004674;GO:0005524;GO:0006468	-	COG0515;virNOG01918	T	sp|Q9SX31|PERK9_ARATH Proline-rich receptor-like protein kinase PERK9 OS=Arabidopsis thaliana GN=PERK9 PE=1 SV=1	gi|743838631|ref|XP_010936757.1| PREDICTED: proline-rich receptor-like protein kinase PERK8 [Elaeis guineensis]
cluster_contig132226	1.06	2.19	2.85	2.11	0.95	2.8	1526	GO:0044260;GO:0016301;GO:0044238	-	virNOG05074;COG0515	T	sp|P25848|PHY1_CERPU Light-sensor Protein kinase OS=Ceratodon purpureus GN=PHY1 PE=3 SV=3	gi|168045899|ref|XP_001775413.1| predicted protein [Physcomitrella patens] gi|162673216|gb|EDQ59742.1| predicted protein [Physcomitrella patens]
cluster_contig38674	7.75	6.51	11	3.68	2.02	4.6	4463	-	-	COG4886;virNOG10545	ST	sp|Q9FI14|TAO1_ARATH Disease resistance protein TAO1 OS=Arabidopsis thaliana GN=TAO1 PE=4 SV=1	gi|224284251|gb|ACN39861.1| unknown [Picea sitchensis]
Unigene94149	0.15	0.19	0.2	0.53	0.68	0.27	2296	GO:0005488	-	virNOG05135;COG0515	T	sp|Q9S9U1|LRK71_ARATH L-type lectin-domain containing receptor kinase VII.1 OS=Arabidopsis thaliana GN=LECRK71 PE=2 SV=1	gi|148906759|gb|ABR16526.1| unknown [Picea sitchensis]
cluster_contig76131	4.43	2.45	4.82	7.2	7.06	6.87	3848	GO:0006561;GO:0016310;GO:0004350;GO:0004349;GO:0055114;GO:0005737	-	virNOG08000;virNOG06699;COG0014	E	sp|O04226|P5CS1_ORYSJ Delta-1-pyrroline-5-carboxylate synthase 1 OS=Oryza sativa subsp. japonica GN=P5CS1 PE=2 SV=2	gi|641828999|gb|KDO48131.1| hypothetical protein CISIN_1g004665mg [Citrus sinensis]
Unigene226725	0.85	0.8	0.84	0.93	1.06	0.86	3455	GO:0009098;GO:0003852	-	virNOG02105;COG0119	E	sp|O04974|LEU1B_SOLPN 2-isopropylmalate synthase B OS=Solanum pennellii GN=IPMSB PE=2 SV=1	gi|697186810|ref|XP_009602443.1| PREDICTED: 2-isopropylmalate synthase B [Nicotiana tomentosiformis]
Unigene204178	0.26	1.27	0	0	0	0	553	GO:0005615;GO:0051603;GO:0004197;GO:0005764	-	virNOG09238;COG4870	O	sp|P82474|CPGP2_ZINOF Zingipain-2 OS=Zingiber officinale PE=1 SV=1	gi|156142226|gb|ABU51882.1| ervatamin-C precursor [Tabernaemontana divaricata]
cluster_contig153991	0.23	0.21	0	0.2	0.13	0.27	1241	GO:0005524;GO:0004674;GO:0006468;GO:0016021;GO:0016491	-	NOG14260;COG0515;virNOG09451	T	sp|Q9LT96|Y5977_ARATH Probable leucine-rich repeat receptor-like protein kinase At5g49770 OS=Arabidopsis thaliana GN=At5g49770 PE=2 SV=1	gi|390979606|dbj|BAM21554.1| hypothetical protein [Cryptomeria japonica]
cluster_contig27593	0.04	0.44	0.25	0.32	0.03	0.42	4667	-	-	COG2801;virNOG30511	RL	sp|P0CT43|TF28_SCHPO Transposon Tf2-8 polyprotein OS=Schizosaccharomyces pombe (strain 972 / ATCC 24843) GN=Tf2-8 PE=3 SV=1	gi|596024107|ref|XP_007219137.1| hypothetical protein PRUPE_ppa015965mg [Prunus persica] gi|462415599|gb|EMJ20336.1| hypothetical protein PRUPE_ppa015965mg [Prunus persica]
cluster_contig158115	0.38	0.12	0.11	0.73	0.97	0.73	5401	GO:0005524;GO:0006094;GO:0004612	K01610	COG1866;virNOG02962	C	sp|Q9T074|PCKA_ARATH Phosphoenolpyruvate carboxykinase (ATP) OS=Arabidopsis thaliana GN=PCKA PE=1 SV=1	gi|568823961|ref|XP_006466375.1| PREDICTED: phosphoenolpyruvate carboxykinase [ATP]-like [Citrus sinensis]
Unigene267066	18.52	16.8	17.61	4.28	1.19	5.6	664	GO:0048046;GO:0004553;GO:0016762;GO:0005618;GO:0010411;GO:0042546;GO:0071555	-	virNOG07037;COG2273	RG	sp|Q38907|XTH25_ARATH Probable xyloglucan endotransglucosylase/hydrolase protein 25 OS=Arabidopsis thaliana GN=XTH25 PE=2 SV=2	gi|62149368|dbj|BAD93484.1| pollen major allergen No.121 isoform 1 [Cryptomeria japonica]
Unigene185002	1.97	2.34	4.68	11.38	13.48	6.92	2010	GO:0003979;GO:0051287;GO:0055114	K00012	COG1004;virNOG12190	MG	sp|Q96558|UGDH1_SOYBN UDP-glucose 6-dehydrogenase 1 OS=Glycine max GN=UGD1 PE=2 SV=1	gi|806386937|dbj|BAR46023.1| UDP-glucose dehydrogenase [Larix gmelinii]
Unigene129107	13.45	6.62	9.15	2.08	3.48	7.33	673	GO:0016301	-	virNOG00307;COG0515	T	sp|Q9ZUI0|Y2241_ARATH Putative leucine-rich repeat receptor-like serine/threonine-protein kinase At2g24130 OS=Arabidopsis thaliana GN=At2g24130 PE=3 SV=1	gi|950973562|ref|XP_014500750.1| PREDICTED: putative leucine-rich repeat receptor-like serine/threonine-protein kinase At2g24130 [Vigna radiata var. radiata]
cluster_contig56670	0.21	0.31	0.19	0.34	0.31	0.3	5951	-	-	virNOG15777;COG2801;virNOG15679	RL	sp|Q7LHG5|YI31B_YEAST Transposon Ty3-I Gag-Pol polyprotein OS=Saccharomyces cerevisiae (strain ATCC 204508 / S288c) GN=TY3B-I PE=3 SV=2	gi|920707531|gb|KOM49528.1| hypothetical protein LR48_Vigan08g035500 [Vigna angularis]
Unigene11103	0.04	0.21	0.04	0.58	0.14	0.27	1810	GO:0016020;GO:0006810;GO:0000166;GO:0016887	-	virNOG01035;COG1132	QV	sp|Q9LHD1|AB15B_ARATH ABC transporter B family member 15 OS=Arabidopsis thaliana GN=ABCB15 PE=3 SV=1	gi|658059368|ref|XP_008365499.1| PREDICTED: ABC transporter B family member 15-like [Malus domestica]
cluster_contig119365	2.29	6.79	12.37	33.76	12.92	17.75	557	-	-	virNOG03420;virNOG13489;virNOG02387;virNOG00842;COG4886	STR	sp|Q9FI14|TAO1_ARATH Disease resistance protein TAO1 OS=Arabidopsis thaliana GN=TAO1 PE=4 SV=1	gi|321530320|gb|ADW94527.1| putative TIR-NBS-LRR protein [Pinus monticola]
Unigene50488	0	0.86	0	0	0.08	0.08	695	-	-	COG0477;NOG212307	G	sp|P36035|JEN1_YEAST Carboxylic acid transporter protein homolog OS=Saccharomyces cerevisiae (strain ATCC 204508 / S288c) GN=JEN1 PE=1 SV=1	gi|222616186|gb|EEE52318.1| hypothetical protein OsJ_34336 [Oryza sativa Japonica Group]
Unigene113732	0.4	0.33	0.43	0.85	0.72	1.11	1963	-	-	virNOG00419;COG0656;virNOG14256	R	sp|B4F9A4|DMAS1_MAIZE Deoxymugineic acid synthase 1 OS=Zea mays GN=DMAS1 PE=1 SV=1	gi|148910116|gb|ABR18140.1| unknown [Picea sitchensis]
cluster_contig59329	0.38	0.32	0.4	0.19	0.17	0.28	3605	GO:0003725	-	virNOG05883;COG0009	J	sp|P0AFR6|YCIO_SHIFL Uncharacterized protein YciO OS=Shigella flexneri GN=yciO PE=3 SV=1	gi|566152594|ref|XP_006369845.1| hypothetical protein POPTR_0001s33770g [Populus trichocarpa] gi|550348793|gb|ERP66414.1| hypothetical protein POPTR_0001s33770g [Populus trichocarpa]
Unigene260079	0.22	0.16	0.68	0.08	0.22	0.31	725	GO:0008422;GO:0005975;GO:0102483	-	virNOG00545;virNOG09822;COG2723	G	sp|Q7XSK0|BGL18_ORYSJ Beta-glucosidase 18 OS=Oryza sativa subsp. japonica GN=BGLU18 PE=3 SV=2	gi|657979253|ref|XP_008381586.1| PREDICTED: cyanogenic beta-glucosidase-like [Malus domestica]
cluster_contig27666	0.34	0.67	1.08	0.92	1.16	0.8	943	-	-	COG2124;poaNOG23047;virNOG02078	QR	sp|Q9LNJ4|C70A2_ARATH Cytochrome P450 703A2 OS=Arabidopsis thaliana GN=CYP703A2 PE=1 SV=1	gi|645243885|ref|XP_008228182.1| PREDICTED: cytochrome P450 71A1-like [Prunus mume]
Unigene167034	4.23	16.4	2.24	2.26	1	2.47	527	-	-	NOG71918;virNOG17380;COG5272;NOG66690;KOG0003	JO	sp|P40909|RL40_CRYNJ Ubiquitin-60S ribosomal protein L40 OS=Cryptococcus neoformans var. neoformans serotype D (strain JEC21 / ATCC MYA-565) GN=UBI1 PE=1 SV=2	gi|1026087184|ref|XP_016542733.1| PREDICTED: polyubiquitin 11-like isoform X1 [Capsicum annuum]
Unigene228523	0.41	0.81	0.75	0.22	0.58	0.4	1259	GO:0006457;GO:0005524;GO:0051082;GO:0006950	-	COG0326;virNOG09511	O	sp|P36181|HSP80_SOLLC Heat shock cognate protein 80 OS=Solanum lycopersicum GN=HSC80 PE=2 SV=1	gi|965609273|dbj|BAT95764.1| hypothetical protein VIGAN_08255800, partial [Vigna angularis var. angularis]
Unigene266508	0.18	1.14	1.18	5.15	0.73	4.3	994	GO:0016020;GO:0000166;GO:0004672	-	KOG1187;COG0515;virNOG08196;NOG131066	T	sp|P93604|LRK10_WHEAT Rust resistance kinase Lr10 OS=Triticum aestivum GN=LRK10 PE=2 SV=1	gi|566257020|ref|XP_006388404.1| hypothetical protein POPTR_0197s00240g, partial [Populus trichocarpa] gi|550310140|gb|ERP47318.1| hypothetical protein POPTR_0197s00240g, partial [Populus trichocarpa]
cluster_contig131240	0.19	0.17	0.23	0.2	0.22	0.16	5610	-	K21763	COG2319;virNOG14703	R	sp|Q6NS57|MABP1_MOUSE Mitogen-activated protein kinase-binding protein 1 OS=Mus musculus GN=Mapkbp1 PE=1 SV=1	gi|1026757890|gb|OAE20063.1| hypothetical protein AXG93_2584s1470 [Marchantia polymorpha subsp. polymorpha]
Unigene26920	2.56	1.71	3.73	3.06	3.47	3.07	3182	GO:0005840;GO:0006412;GO:0003735	-	virNOG00245;COG2007	J	sp|Q08069|RS8_MAIZE 40S ribosomal protein S8 OS=Zea mays GN=RPS8 PE=2 SV=2	gi|672138390|ref|XP_008792950.1| PREDICTED: 40S ribosomal protein S8 [Phoenix dactylifera]
cluster_contig28452	3.21	6.05	3.07	3.11	4.97	9.63	1799	GO:0016126;GO:0015936;GO:0055114;GO:0050661;GO:0016021;GO:0004420;GO:0016104;GO:0005789	-	virNOG07933;COG1257	I	sp|O64967|HMDH2_GOSHI 3-hydroxy-3-methylglutaryl-coenzyme A reductase 2 OS=Gossypium hirsutum GN=HMG2 PE=3 SV=1	gi|34809529|gb|AAQ82685.1| 3-hydroxy-3-methylglutaryl coenzyme A reductase [Taxus x media]
Unigene207025	1	0.81	1.36	2.94	3	2.07	5068	GO:0008295;GO:0004766	-	virNOG07546;COG0421	E	sp|Q96556|SPD1_DATST Spermidine synthase 1 OS=Datura stramonium PE=2 SV=1	gi|720051029|ref|XP_010271957.1| PREDICTED: spermidine synthase 1 [Nelumbo nucifera]
cluster_contig58870	1.68	0.97	0.39	0.18	0.19	0.51	1960	GO:0003677	-	virNOG17732;COG5147	K	sp|Q38850|MYB5_ARATH Transcription repressor MYB5 OS=Arabidopsis thaliana GN=MYB5 PE=1 SV=1	gi|148908301|gb|ABR17264.1| unknown [Picea sitchensis]
Unigene108379	1.95	0	0.06	0	0	0	842	-	-	virNOG03420;COG4886	ST	-	gi|743882672|ref|XP_011036816.1| PREDICTED: LOW QUALITY PROTEIN: disease resistance protein RPS6-like [Populus euphratica]
Unigene229103	1.79	1.72	1.74	2.16	2.52	2.02	3854	GO:1902600;GO:0035725;GO:0015385;GO:0016021;GO:0006885	-	COG0025;virNOG02169	P	sp|Q8RWU6|NHX6_ARATH Sodium/hydrogen exchanger 6 OS=Arabidopsis thaliana GN=NHX6 PE=1 SV=3	gi|116788446|gb|ABK24882.1| unknown [Picea sitchensis]
cluster_contig168599	0.32	0.22	0.19	0.13	0.4	0.16	6270	-	-	COG2801;virNOG30511	RL	sp|Q7LHG5|YI31B_YEAST Transposon Ty3-I Gag-Pol polyprotein OS=Saccharomyces cerevisiae (strain ATCC 204508 / S288c) GN=TY3B-I PE=3 SV=2	gi|596229119|ref|XP_007224256.1| hypothetical protein PRUPE_ppa018408mg, partial [Prunus persica] gi|462421192|gb|EMJ25455.1| hypothetical protein PRUPE_ppa018408mg, partial [Prunus persica]
Unigene185788	0.97	0	0	0	0.47	0	371	GO:0000166;GO:0004497;GO:0050662	-	COG2072;virNOG16775;virNOG09774	QP	sp|Q9FWW6|GSXL1_ARATH Flavin-containing monooxygenase FMO GS-OX-like 1 OS=Arabidopsis thaliana GN=At1g12160 PE=2 SV=1	gi|298204843|emb|CBI25788.3| unnamed protein product [Vitis vinifera]
cluster_contig147048	4.12	3.08	4.39	4.97	4.6	4.91	5625	GO:0005874;GO:0007017;GO:0005525;GO:0005200;GO:0003924	-	COG5023;virNOG28642	Z	sp|P25862|TBB1_AVESA Tubulin beta-1 chain (Fragment) OS=Avena sativa GN=TUBB1 PE=2 SV=1	gi|1009113519|ref|XP_015873189.1| PREDICTED: tubulin beta-4 chain-like, partial [Ziziphus jujuba]
cluster_contig101154	0.14	0.13	0.22	0.11	0.35	0.2	4083	GO:0016853;GO:0016117;GO:0055114;GO:0016491	-	COG1233;virNOG06569	HQ	sp|Q2VEX9|CRTSO_DAUCA Prolycopene isomerase, chloroplastic OS=Daucus carota GN=CRTISO PE=2 SV=1	gi|727604747|ref|XP_010475432.1| PREDICTED: prolycopene isomerase, chloroplastic-like [Camelina sativa]
cluster_contig136762	2.19	0.73	1.39	0.38	0.22	0.79	718	-	-	COG1028;NOG13165;COG0300	QRI	-	gi|116791171|gb|ABK25881.1| unknown [Picea sitchensis]
cluster_contig8581	4.14	2.49	3.45	4.18	3.89	3.95	1496	-	-	virNOG05472;virNOG09027;COG0515	T	sp|Q9CAL3|CRK2_ARATH Cysteine-rich receptor-like protein kinase 2 OS=Arabidopsis thaliana GN=CRK2 PE=2 SV=1	gi|731425119|ref|XP_010663140.1| PREDICTED: cysteine-rich receptor-like protein kinase 2 [Vitis vinifera]
cluster_contig22008	0.93	2.13	4.02	6.87	2.44	4.75	996	-	-	COG4886;virNOG13758	ST	sp|Q9LZ25|DRL30_ARATH Probable disease resistance protein At5g04720 OS=Arabidopsis thaliana GN=At5g04720 PE=2 SV=1	gi|67633936|gb|AAY78890.1| CC-NBS-LRR resistance-like protein [Pinus lambertiana]
cluster_contig46604	2.51	3.94	2.29	2.13	0.84	4.05	1834	GO:0055114;GO:0016491	-	COG0656;virNOG00419	R	sp|B4F9A4|DMAS1_MAIZE Deoxymugineic acid synthase 1 OS=Zea mays GN=DMAS1 PE=1 SV=1	gi|148910116|gb|ABR18140.1| unknown [Picea sitchensis]
cluster_contig176	0.82	0.31	0.47	0.14	0.08	0.16	4488	-	-	COG2801;virNOG15679	RL	sp|P20825|POL2_DROME Retrovirus-related Pol polyprotein from transposon 297 OS=Drosophila melanogaster GN=pol PE=3 SV=1	gi|1012323830|gb|KYP35909.1| Retrovirus-related Pol polyprotein from transposon 297 family [Cajanus cajan]
Unigene167389	0.22	1.3	0.51	4.52	4.22	4.15	863	-	-	virNOG03867;virNOG00307;COG0515	T	sp|Q9SD62|Y3471_ARATH Putative receptor-like protein kinase At3g47110 OS=Arabidopsis thaliana GN=At3g47110 PE=3 SV=1	gi|566171575|ref|XP_006383438.1| hypothetical protein POPTR_0005s15510g [Populus trichocarpa] gi|550339049|gb|ERP61235.1| hypothetical protein POPTR_0005s15510g [Populus trichocarpa]
cluster_contig119763	1.61	2.59	2.52	3.16	1.67	2.95	4631	GO:0003958;GO:0010181;GO:0016021;GO:0005789;GO:0055114	-	COG0369;virNOG08230	CP	sp|Q9SB48|NCPR1_ARATH NADPH--cytochrome P450 reductase 1 OS=Arabidopsis thaliana GN=ATR1 PE=1 SV=1	gi|413919767|gb|AFW59699.1| hypothetical protein ZEAMMB73_961001 [Zea mays]
Unigene1865	2.46	0.61	0	0	0	0	428	GO:0003755;GO:0005528;GO:0005789;GO:0061077	-	COG0545;virNOG00512	O	sp|Q4HZB8|FKBP_GIBZE FK506-binding protein 1 OS=Gibberella zeae (strain PH-1 / ATCC MYA-4620 / FGSC 9075 / NRRL 31084) GN=FPR1 PE=3 SV=2	gi|159470941|ref|XP_001693615.1| peptidyl-prolyl cis-trans isomerase, FKBP-type [Chlamydomonas reinhardtii] gi|158283118|gb|EDP08869.1| peptidyl-prolyl cis-trans isomerase, FKBP-type [Chlamydomonas reinhardtii]
Unigene28168	2	1.71	2.19	2.1	2.01	2.1	3504	-	-	COG1252;virNOG08238	C	sp|Q8GWA1|NDA1_ARATH Internal alternative NAD(P)H-ubiquinone oxidoreductase A1, mitochondrial OS=Arabidopsis thaliana GN=NDA1 PE=2 SV=1	gi|1009108863|ref|XP_015887071.1| PREDICTED: internal alternative NAD(P)H-ubiquinone oxidoreductase A2, mitochondrial-like [Ziziphus jujuba]
cluster_contig133916	0.19	0	0.1	2.04	0.65	0.5	637	-	-	COG2801;virNOG15679	RL	sp|P04323|POL3_DROME Retrovirus-related Pol polyprotein from transposon 17.6 OS=Drosophila melanogaster GN=pol PE=3 SV=1	gi|923560004|ref|XP_013738718.1| PREDICTED: uncharacterized protein LOC106441446 [Brassica napus]
cluster_contig120923	1.26	1.06	1.02	0.6	1.11	1.03	4291	-	-	COG1473;virNOG14477	E	sp|Q8VYX0|ILL6_ARATH IAA-amino acid hydrolase ILR1-like 6 OS=Arabidopsis thaliana GN=ILL6 PE=1 SV=2	gi|116787980|gb|ABK24715.1| unknown [Picea sitchensis]
Unigene10214	0.86	0.96	0.4	0.04	0.07	0.23	1911	GO:0016020;GO:0046872;GO:0016491	-	COG2124;virNOG05599;virNOG07580	Q	sp|Q50EK5|C72B2_PINTA Cytochrome P450 720B2 OS=Pinus taeda GN=CYP720B2 PE=2 SV=1	gi|672718698|gb|AIK01728.1| CYP720PB12 [Pinus banksiana]
Unigene205075	0.82	0.83	1.36	1.36	1.38	1.38	4594	-	-	COG0666;virNOG03143	OR	sp|Q94B55|XB31_ARATH Putative E3 ubiquitin-protein ligase XBAT31 OS=Arabidopsis thaliana GN=XBAT31 PE=2 SV=1	gi|719991194|ref|XP_010253196.1| PREDICTED: putative E3 ubiquitin-protein ligase XBAT31 [Nelumbo nucifera]
Unigene232627	2.9	2.21	3.02	1.67	1.85	1.96	2070	-	-	virNOG03420;COG4886	ST	sp|Q9FI14|TAO1_ARATH Disease resistance protein TAO1 OS=Arabidopsis thaliana GN=TAO1 PE=4 SV=1	gi|148907803|gb|ABR17027.1| unknown [Picea sitchensis]
Unigene82169	0	0	0	0	1.51	0	335	GO:0003824;GO:0050662	-	COG0451;virNOG11289	MG	sp|Q9ZUY6|AXS1_ARATH UDP-D-apiose/UDP-D-xylose synthase 1 OS=Arabidopsis thaliana GN=AXS1 PE=1 SV=1	gi|302796693|ref|XP_002980108.1| hypothetical protein SELMODRAFT_178068 [Selaginella moellendorffii] gi|302820494|ref|XP_002991914.1| hypothetical protein SELMODRAFT_134390 [Selaginella moellendorffii] gi|300140300|gb|EFJ07025.1| hypothetical protein SELMODRAFT_134390 [Selaginella moellendorffii] gi|300152335|gb|EFJ18978.1| hypothetical protein SELMODRAFT_178068 [Selaginella moellendorffii]
cluster_contig151287	1.28	2.85	3.56	7.59	1.84	7.8	3478	-	-	virNOG03867;virNOG00307;COG0515;virNOG29670	T	sp|Q9ZUI0|Y2241_ARATH Putative leucine-rich repeat receptor-like serine/threonine-protein kinase At2g24130 OS=Arabidopsis thaliana GN=At2g24130 PE=3 SV=1	gi|672133076|ref|XP_008790141.1| PREDICTED: putative leucine-rich repeat receptor-like serine/threonine-protein kinase At2g24130 isoform X1 [Phoenix dactylifera]
cluster_contig46186	0.84	0.73	0.69	0.43	0.52	0.63	4787	GO:0016567;GO:0004842;GO:0016874	-	COG5021;virNOG14446	O	sp|Q05086|UBE3A_HUMAN Ubiquitin-protein ligase E3A OS=Homo sapiens GN=UBE3A PE=1 SV=4	gi|1026765386|gb|OAE26105.1| hypothetical protein AXG93_4022s1170 [Marchantia polymorpha subsp. polymorpha]
cluster_contig99593	0.32	1.17	1.36	3.67	1.14	1.63	1327	-	-	COG4886;virNOG04791	ST	sp|Q9LHP4|RCH2_ARATH Receptor-like protein kinase 2 OS=Arabidopsis thaliana GN=RCH2 PE=1 SV=1	gi|802536397|ref|XP_012070256.1| PREDICTED: receptor-like protein kinase 2 [Jatropha curcas]
cluster_contig83178	0.56	0.53	0.64	0.58	0.68	0.51	4285	-	-	COG5076;virNOG00398	KB	sp|Q9LK27|GTE8_ARATH Transcription factor GTE8 OS=Arabidopsis thaliana GN=GTE8 PE=2 SV=2	gi|719977540|ref|XP_010248882.1| PREDICTED: transcription factor GTE10-like [Nelumbo nucifera] gi|719977544|ref|XP_010248883.1| PREDICTED: transcription factor GTE10-like [Nelumbo nucifera] gi|719977551|ref|XP_010248884.1| PREDICTED: transcription factor GTE10-like [Nelumbo nucifera]
Unigene49606	0	0	0	0.21	0.81	0.22	466	GO:0004553;GO:0005975	-	virNOG05680;virNOG11886;COG2723	G	sp|Q0J0G1|BGL33_ORYSJ Probable inactive beta-glucosidase 33 OS=Oryza sativa subsp. japonica GN=BGLU33 PE=2 SV=2	gi|695058810|ref|XP_009417732.1| PREDICTED: beta-glucosidase 22-like [Musa acuminata subsp. malaccensis]
Unigene40754	0.7	0.86	1.36	0.53	0.66	0.92	2532	-	-	COG5147;virNOG01356	K	sp|O80931|AS1_ARATH Transcription factor AS1 OS=Arabidopsis thaliana GN=AS1 PE=1 SV=1	gi|743787033|ref|XP_010922322.1| PREDICTED: transcription factor AS1-like [Elaeis guineensis] gi|743787037|ref|XP_010922323.1| PREDICTED: transcription factor AS1-like [Elaeis guineensis] gi|743787041|ref|XP_010922324.1| PREDICTED: transcription factor AS1-like [Elaeis guineensis] gi|743787047|ref|XP_010922325.1| PREDICTED: transcription factor AS1-like [Elaeis guineensis]
Unigene171465	2.46	3.67	4.34	1.38	0.83	1.25	674	-	-	virNOG07929;COG0436;virNOG14600	E	sp|Q9ST03|NAATB_HORVU Nicotianamine aminotransferase B OS=Hordeum vulgare GN=naat-B PE=1 SV=2	gi|116787629|gb|ABK24582.1| unknown [Picea sitchensis]
cluster_contig77441	0.18	0.15	0.25	0.29	0.32	0.24	4536	-	-	COG2801;virNOG13581	RL	sp|Q2HIM5|MMGT_ARATH Membrane magnesium transporter OS=Arabidopsis thaliana GN=At5g03345 PE=3 SV=1	gi|34761728|gb|AAQ82037.1| gag/pol polyprotein [Pisum sativum]
cluster_contig78691	0.66	0.59	1.39	1.03	1.59	1.87	1135	GO:0016021	-	virNOG10987;virNOG00890;COG0814	E	sp|F4JE35|AVT1B_ARATH Amino acid transporter AVT1B OS=Arabidopsis thaliana GN=AVT1B PE=3 SV=2	gi|758852244|gb|AJP06243.1| BEBT1 [Pinus tabuliformis]
Unigene283804	0.19	0.1	0.35	0.61	0.58	0.51	2508	GO:0016020;GO:0003723;GO:0006412;GO:0003735;GO:0015935	-	virNOG24817;COG0199	J	sp|Q5I7K3|RS29_WHEAT 40S ribosomal protein S29 OS=Triticum aestivum GN=RPS29 PE=1 SV=1	gi|920692999|gb|KOM36224.1| hypothetical protein LR48_Vigan02g237400 [Vigna angularis]
cluster_contig29624	0.17	0.13	0.07	0.26	0.22	0.2	2022	-	-	virNOG01173;COG0429	R	-	-
Unigene186255	1.19	1.23	1.44	1.67	1.85	1.84	4867	GO:0005783;GO:0016853;GO:0045454	-	COG0526;virNOG09353	O	sp|P38661|PDIA6_MEDSA Probable protein disulfide-isomerase A6 OS=Medicago sativa PE=2 SV=1	gi|116789846|gb|ABK25411.1| unknown [Picea sitchensis]
cluster_contig58664	0.53	0.48	0.36	0.23	0.21	0.28	5349	GO:0003725	-	virNOG05883;COG0009	J	sp|P45103|Y1198_HAEIN Uncharacterized protein HI_1198 OS=Haemophilus influenzae (strain ATCC 51907 / DSM 11121 / KW20 / Rd) GN=HI_1198 PE=3 SV=1	gi|566152594|ref|XP_006369845.1| hypothetical protein POPTR_0001s33770g [Populus trichocarpa] gi|550348793|gb|ERP66414.1| hypothetical protein POPTR_0001s33770g [Populus trichocarpa]
Unigene200669	0	0.06	0.55	0.6	0.98	0.25	822	GO:0006529;GO:0004066	-	COG0367;virNOG03325	E	sp|Q9LV77|ASNS2_ARATH Asparagine synthetase [glutamine-hydrolyzing] 2 OS=Arabidopsis thaliana GN=ASN2 PE=2 SV=1	gi|300432594|gb|ADK13052.1| asparagine synthetase [Pinus pinaster]
cluster_contig80101	0.99	0.12	0.31	0.23	0.04	0.16	1106	GO:0000166	-	virNOG03420;COG4886	ST	-	gi|168042655|ref|XP_001773803.1| predicted protein [Physcomitrella patens] gi|162674918|gb|EDQ61420.1| predicted protein [Physcomitrella patens]
Unigene44506	0.8	0.77	0.89	0.56	0.43	0.8	3705	GO:0004616;GO:0051287;GO:0055114	-	COG2084;virNOG02883	IR	sp|Q9LSV0|GLYR1_ARATH Glyoxylate/succinic semialdehyde reductase 1 OS=Arabidopsis thaliana GN=GLYR1 PE=1 SV=1	gi|720070800|ref|XP_010277859.1| PREDICTED: glyoxylate/succinic semialdehyde reductase 1 [Nelumbo nucifera]
cluster_contig83659	3.51	3.4	3.18	2.86	2.74	2.91	3614	GO:0000287;GO:0009658;GO:0006364;GO:0003924;GO:0009706;GO:0005525;GO:0009793;GO:0010027;GO:0009570	-	COG0536;virNOG01283	R	sp|Q8L7L0|OBGC_ARATH GTP-binding protein OBGC, chloroplastic OS=Arabidopsis thaliana GN=OBGL PE=2 SV=1	gi|720099175|ref|XP_010247862.1| PREDICTED: GTP-binding protein OBGC, chloroplastic [Nelumbo nucifera] gi|720099182|ref|XP_010247863.1| PREDICTED: GTP-binding protein OBGC, chloroplastic [Nelumbo nucifera]
cluster_contig92546	0.49	0.56	0.92	1.96	4.94	2.25	1178	GO:0046912;GO:0009082	-	virNOG02105;COG0119	E	sp|O04974|LEU1B_SOLPN 2-isopropylmalate synthase B OS=Solanum pennellii GN=IPMSB PE=2 SV=1	gi|629076033|gb|KCW44560.1| hypothetical protein EUGRSUZ_L01927 [Eucalyptus grandis]
Unigene262070	0	1.51	0.16	0.47	0	0.65	517	-	-	virNOG01494;COG4886;virNOG30149	SR	sp|Q6K4T4|SERK4_ORYSJ LRR receptor kinase SERK2 OS=Oryza sativa subsp. japonica GN=SERK4 PE=3 SV=1	gi|702428533|ref|XP_010068268.1| PREDICTED: probably inactive leucine-rich repeat receptor-like protein kinase At3g28040 [Eucalyptus grandis] gi|629097506|gb|KCW63271.1| hypothetical protein EUGRSUZ_G00897 [Eucalyptus grandis]
Unigene171930	1.45	1.1	2.16	0.83	0.41	1.27	1446	-	-	virNOG03420;COG4886;virNOG10545	ST	sp|Q9RBS2|POPC_RALSO Protein PopC OS=Ralstonia solanacearum (strain GMI1000) GN=popC PE=4 SV=2	gi|148907803|gb|ABR17027.1| unknown [Picea sitchensis]
Unigene208684	1.12	0.85	1.27	0.42	0.46	1.17	1330	GO:0016020	-	virNOG33727;virNOG10863;COG4886	ST	sp|C0LGH2|Y1561_ARATH Probable LRR receptor-like serine/threonine-protein kinase At1g56130 OS=Arabidopsis thaliana GN=At1g56130 PE=2 SV=2	gi|769801473|ref|XP_011626686.1| PREDICTED: probable LRR receptor-like serine/threonine-protein kinase At1g56140 [Amborella trichopoda]
Unigene77381	2.57	6.43	8.77	11.6	2.59	6.26	958	-	-	virNOG01494;COG4886	SR	sp|Q0JA29|FLS2_ORYSJ LRR receptor-like serine/threonine-protein kinase FLS2 OS=Oryza sativa subsp. japonica GN=FLS2 PE=1 SV=1	gi|1035910355|gb|OAY39950.1| hypothetical protein MANES_10G136800 [Manihot esculenta]
cluster_contig79410	0.43	0.66	0.46	0.19	0.56	0.24	1768	-	-	COG2801;virNOG30511	RL	-	gi|596229119|ref|XP_007224256.1| hypothetical protein PRUPE_ppa018408mg, partial [Prunus persica] gi|462421192|gb|EMJ25455.1| hypothetical protein PRUPE_ppa018408mg, partial [Prunus persica]
cluster_contig2516	3.05	3.13	4.94	4.31	4.76	4.44	5304	GO:0070181;GO:0005730;GO:0006412;GO:0022627;GO:0003735	K02953	virNOG02958;COG0184	J	sp|P62302|RS13_SOYBN 40S ribosomal protein S13 OS=Glycine max GN=RPS13 PE=2 SV=1	gi|116783993|gb|ABK23173.1| unknown [Picea sitchensis]
cluster_contig5977	1.37	1.56	1.41	0.54	0.74	1.68	713	-	-	virNOG06621;COG4886;virNOG03095	ST	sp|Q9FL28|FLS2_ARATH LRR receptor-like serine/threonine-protein kinase FLS2 OS=Arabidopsis thaliana GN=FLS2 PE=1 SV=1	gi|390979602|dbj|BAM21552.1| hypothetical protein [Cryptomeria japonica]
cluster_contig142318	0.28	0.67	0.48	14.32	78.98	5.1	1784	GO:0048046;GO:0004553;GO:0016762;GO:0005618;GO:0010411;GO:0042546;GO:0071555	-	virNOG03761;COG2273	RG	sp|Q8LF99|XTH6_ARATH Probable xyloglucan endotransglucosylase/hydrolase protein 6 OS=Arabidopsis thaliana GN=XTH6 PE=2 SV=2	gi|116780656|gb|ABK21757.1| unknown [Picea sitchensis]
cluster_contig57942	1.45	1.44	1.69	0.76	0.96	1.24	1225	GO:0008270;GO:0016021;GO:0055114;GO:0016491	-	virNOG11142;COG2130;virNOG06682	R	sp|Q39173|P2_ARATH NADP-dependent alkenal double bond reductase P2 OS=Arabidopsis thaliana GN=P2 PE=2 SV=2	gi|116792529|gb|ABK26403.1| unknown [Picea sitchensis]
cluster_contig22541	3.22	3.01	1.63	0.46	1.08	2.08	1630	GO:0004553;GO:0005975	-	virNOG09822;COG2723	G	sp|Q7XKV4|BGL12_ORYSJ Beta-glucosidase 12 OS=Oryza sativa subsp. japonica GN=BGLU12 PE=1 SV=2	gi|294463530|gb|ADE77294.1| unknown [Picea sitchensis]
Unigene113112	0.02	0.34	0.13	0.3	0.12	0.18	1529	GO:0006259;GO:0003676	-	COG2801;KOG0017;virNOG13581	RL	sp|P08361|POL_MLVCB Gag-Pol polyprotein (Fragment) OS=Cas-Br-E murine leukemia virus GN=gag-pol PE=3 SV=1	gi|764590431|ref|XP_011465143.1| PREDICTED: uncharacterized protein LOC101299390 [Fragaria vesca subsp. vesca]
Unigene207693	1.07	0.77	0.86	0.39	0.37	0.55	4113	-	-	COG2801;NOG138354;virNOG30511;virNOG25350	RL	-	gi|590601293|ref|XP_007019610.1| Uncharacterized protein TCM_035723 [Theobroma cacao] gi|508724938|gb|EOY16835.1| Uncharacterized protein TCM_035723 [Theobroma cacao]
Unigene168187	1.02	0.84	1.01	1.07	0.85	0.73	7608	GO:0046872	-	COG5084;virNOG03337	R	sp|Q3ED78|C3H7_ARATH Zinc finger CCCH domain-containing protein 7 OS=Arabidopsis thaliana GN=At1g21570 PE=1 SV=1	gi|902194834|gb|KNA12675.1| hypothetical protein SOVF_123740 [Spinacia oleracea]
cluster_contig60847	0.1	0.09	0.17	1	0.94	0.38	5726	GO:0046872;GO:0006470;GO:0004722	-	COG0631;virNOG03040	T	sp|Q7XR06|P2C45_ORYSJ Probable protein phosphatase 2C 45 OS=Oryza sativa subsp. japonica GN=Os04g0659500 PE=2 SV=2	gi|116789173|gb|ABK25144.1| unknown [Picea sitchensis] gi|224286593|gb|ACN41001.1| unknown [Picea sitchensis]
Unigene81574	0.93	0.72	0.9	0.86	0.53	0.73	8188	-	-	KOG0192;virNOG05074;COG0515	T	sp|P25848|PHY1_CERPU Light-sensor Protein kinase OS=Ceratodon purpureus GN=PHY1 PE=3 SV=3	gi|168056228|ref|XP_001780123.1| predicted protein [Physcomitrella patens] gi|162668435|gb|EDQ55042.1| predicted protein [Physcomitrella patens]
cluster_contig95946	0.82	0.05	0.22	2.7	0.19	1.44	1694	-	-	KOG4658;COG4886;virNOG13051	ST	sp|P26337|ESA8C_TRYEQ Putative adenylate cyclase regulatory protein OS=Trypanosoma equiperdum GN=ESAG8C PE=2 SV=1	gi|763753447|gb|KJB20835.1| hypothetical protein B456_003G167600 [Gossypium raimondii] gi|763753448|gb|KJB20836.1| hypothetical protein B456_003G167600 [Gossypium raimondii]
Unigene83271	0	1.53	5.08	5.63	1.32	0.97	377	-	-	virNOG03420;COG4886;virNOG10545	ST	sp|F4J339|RPP1_ARATH Probable disease resistance protein RPP1 OS=Arabidopsis thaliana GN=RPP1 PE=2 SV=1	gi|168064075|ref|XP_001783991.1| predicted protein [Physcomitrella patens] gi|162664498|gb|EDQ51216.1| predicted protein [Physcomitrella patens]
cluster_contig173361	0.46	0.38	0.54	0.45	0.38	0.57	3833	GO:0009089;GO:0008840	K01714	COG0329;virNOG00996	E	sp|Q9FVC8|DAPA2_ARATH 4-hydroxy-tetrahydrodipicolinate synthase 2, chloroplastic OS=Arabidopsis thaliana GN=DHDPS2 PE=1 SV=2	gi|148909264|gb|ABR17732.1| unknown [Picea sitchensis]
Unigene96035	0.19	0.27	0.14	0.23	0.14	0.05	1595	-	-	COG0464;virNOG00529	O	sp|Q9M0Y8|NSF_ARATH Vesicle-fusing ATPase OS=Arabidopsis thaliana GN=NSF PE=2 SV=2	gi|923597092|ref|XP_013739941.1| PREDICTED: vesicle-fusing ATPase-like [Brassica napus]
cluster_contig148419	0.16	0.36	0.24	0.08	0.23	0.18	1834	-	-	virNOG01267;COG0515;virNOG14775	T	sp|Q9LMN8|WAK3_ARATH Wall-associated receptor kinase 3 OS=Arabidopsis thaliana GN=WAK3 PE=2 SV=2	gi|1026760151|gb|OAE21922.1| hypothetical protein AXG93_242s1030 [Marchantia polymorpha subsp. polymorpha]
cluster_contig117608	0.34	0.3	0.32	0.27	0.25	0.28	5773	-	-	virNOG19041;virNOG00842;COG4886;NOG96741	STR	sp|Q40392|TMVRN_NICGU TMV resistance protein N OS=Nicotiana glutinosa GN=N PE=1 SV=1	gi|586671127|ref|XP_006837096.1| PREDICTED: TMV resistance protein N [Amborella trichopoda] gi|548839689|gb|ERM99949.1| hypothetical protein AMTR_s00110p00115240 [Amborella trichopoda]
Unigene34869	0	1.37	1.23	0	0	0	311	GO:0003779;GO:0005524;GO:0003774;GO:0016459	-	COG5022;virNOG00897	Z	sp|F4K5J1|MYO17_ARATH Myosin-17 OS=Arabidopsis thaliana GN=XI-K PE=1 SV=2	gi|703124628|ref|XP_010103104.1| Myosin-2 heavy chain [Morus notabilis] gi|587961013|gb|EXC46298.1| Myosin-2 heavy chain [Morus notabilis]
cluster_contig6919	1.76	0	0.27	0	0	0.01	2532	-	-	virNOG03420;virNOG13489;COG4886	ST	sp|Q40392|TMVRN_NICGU TMV resistance protein N OS=Nicotiana glutinosa GN=N PE=1 SV=1	gi|224284251|gb|ACN39861.1| unknown [Picea sitchensis]
cluster_contig174346	0.44	0.32	0.15	0	0.14	0.31	527	GO:0005840;GO:0006412;GO:0003735	-	virNOG19310;COG0255	J	sp|Q9LZ41|RL354_ARATH 60S ribosomal protein L35-4 OS=Arabidopsis thaliana GN=RPL35D PE=2 SV=1	gi|734328104|gb|KHN05939.1| 60S ribosomal protein L35 [Glycine soja]
cluster_contig9515	1.12	0.81	0.94	0.99	0.94	1.08	5791	GO:0005509	-	COG5126;virNOG00835	ZTD	sp|P27163|CALM2_PETHY Calmodulin-2 OS=Petunia hybrida GN=CAM72 PE=2 SV=2	gi|944086578|gb|KQK21930.1| hypothetical protein BRADI_1g64020 [Brachypodium distachyon]
Unigene264767	1.03	1.1	1.71	2.54	1.18	2.55	787	-	-	virNOG05344;virNOG03867;virNOG30260;virNOG14550;COG4886	ST	sp|C0LGT6|EFR_ARATH LRR receptor-like serine/threonine-protein kinase EFR OS=Arabidopsis thaliana GN=EFR PE=1 SV=1	gi|548843132|gb|ERN02891.1| hypothetical protein AMTR_s00135p00046620 [Amborella trichopoda]
cluster_contig116225	0.93	0.73	0.75	0.14	0.25	0.45	2194	-	-	COG2319;virNOG09345	R	sp|Q0J7U6|TPR2_ORYSJ Protein TPR2 OS=Oryza sativa subsp. japonica GN=TPR2 PE=1 SV=1	gi|168060004|ref|XP_001781989.1| predicted protein [Physcomitrella patens] gi|162666562|gb|EDQ53213.1| predicted protein [Physcomitrella patens]
Unigene71337	0	0	0	0	0	2.45	312	GO:0006413;GO:0003743	-	COG0361;virNOG17826	J	sp|P55877|IF1A_SCHPO Eukaryotic translation initiation factor 1A OS=Schizosaccharomyces pombe (strain 972 / ATCC 24843) GN=tif11 PE=2 SV=2	gi|971508885|dbj|GAQ89327.1| translation initiation factor 1A [Klebsormidium flaccidum]
Unigene83436	7.1	9.72	9.37	3.25	2.04	4.07	888	-	-	COG1028;virNOG04718;NOG13165;COG0300	QRI	sp|Q0WRJ2|TC10A_ARATH 3-dehydrosphinganine reductase TSC10A OS=Arabidopsis thaliana GN=TSC10A PE=1 SV=1	gi|116791171|gb|ABK25881.1| unknown [Picea sitchensis]
cluster_contig80235	0.68	0.02	0.25	0.4	0.63	0.55	2248	-	-	virNOG03420;COG4886	ST	sp|F4J339|RPP1_ARATH Probable disease resistance protein RPP1 OS=Arabidopsis thaliana GN=RPP1 PE=2 SV=1	gi|743943657|ref|XP_011016339.1| PREDICTED: protein SUPPRESSOR OF npr1-1, CONSTITUTIVE 1-like [Populus euphratica]
cluster_contig20314	0.06	0.12	0.26	0.44	0.34	0.32	6142	-	-	virNOG01494;COG4886;virNOG30149	SR	sp|Q7G768|BRL2_ORYSJ Brassinosteroid LRR receptor kinase BRL2 OS=Oryza sativa subsp. japonica GN=BRL2 PE=2 SV=1	gi|390979604|dbj|BAM21553.1| hypothetical protein, partial [Cryptomeria japonica]
cluster_contig65885	1.45	1.64	1.69	1.32	0.87	1.03	5594	-	-	virNOG03420;COG4886	ST	sp|Q9FI14|TAO1_ARATH Disease resistance protein TAO1 OS=Arabidopsis thaliana GN=TAO1 PE=4 SV=1	gi|224284251|gb|ACN39861.1| unknown [Picea sitchensis]
Unigene164086	1.91	0.26	0.49	0.25	0.47	0	445	GO:0008233	-	COG1404;virNOG12896;virNOG09151	O	sp|Q8GUK4|SBT3D_ARATH Subtilisin-like protease SBT3.13 OS=Arabidopsis thaliana GN=SBT3.13 PE=2 SV=1	gi|1483177|dbj|BAA13135.1| subtilisin-like protein [Picea abies]
Unigene67684	2.35	0	0	0	0	0	310	GO:0055085;GO:0005524;GO:0016021;GO:0042626	-	virNOG02613;COG1132	QV	sp|Q9LK64|AB3C_ARATH ABC transporter C family member 3 OS=Arabidopsis thaliana GN=ABCC3 PE=1 SV=1	gi|641843350|gb|KDO62251.1| hypothetical protein CISIN_1g0007552mg, partial [Citrus sinensis]
Unigene48015	0	0	0	0	3.67	0	322	GO:0015074;GO:0003964;GO:0006278;GO:0003676	-	COG2801;virNOG15679	RL	sp|P20825|POL2_DROME Retrovirus-related Pol polyprotein from transposon 297 OS=Drosophila melanogaster GN=pol PE=3 SV=1	gi|596229119|ref|XP_007224256.1| hypothetical protein PRUPE_ppa018408mg, partial [Prunus persica] gi|462421192|gb|EMJ25455.1| hypothetical protein PRUPE_ppa018408mg, partial [Prunus persica]
cluster_contig27422	0.45	0.25	0.7	4.96	3.81	2.2	1575	GO:0008233	-	virNOG04445;COG5206;virNOG06144	O	sp|P49046|LEGU_CANEN Legumain OS=Canavalia ensiformis PE=1 SV=1	gi|116789977|gb|ABK25457.1| unknown [Picea sitchensis]
Unigene42872	562.09	439.89	611.61	692.95	699.09	692.35	519	-	-	NOG00931;KOG0001;COG5272;virNOG06759	O	sp|P0CG83|UBIQP_HORVU Polyubiquitin (Fragment) OS=Hordeum vulgare PE=2 SV=1	gi|302143596|emb|CBI22349.3| unnamed protein product [Vitis vinifera]
cluster_contig5800	8.72	9.05	6.89	3.56	1.38	4.39	1465	GO:0016301	-	virNOG05344;COG4886;virNOG29670	ST	sp|Q9FL28|FLS2_ARATH LRR receptor-like serine/threonine-protein kinase FLS2 OS=Arabidopsis thaliana GN=FLS2 PE=1 SV=1	gi|720039752|ref|XP_010268403.1| PREDICTED: probable LRR receptor-like serine/threonine-protein kinase At3g47570 [Nelumbo nucifera]
Unigene7621	0	0	0	0.53	0	0.55	366	-	-	COG2801;virNOG15679	RL	-	gi|973605931|gb|KUM49048.1| hypothetical protein ABT39_MTgene4385 (mitochondrion) [Picea glauca]
Unigene40699	2.39	4.79	8.95	20	13.32	12.23	1094	-	-	COG0318;virNOG03868	I	sp|Q9SMT7|4CLLA_ARATH Oxalate--CoA ligase OS=Arabidopsis thaliana GN=AAE3 PE=1 SV=1	gi|380042376|gb|AFD33352.1| acyl-activating enzyme 8 [Cannabis sativa]
cluster_contig154905	0.29	0.13	0.39	0.15	0.4	0.15	1331	GO:0016020;GO:0046872;GO:0004497	-	COG2124;virNOG14861;virNOG15130	Q	sp|Q05047|C72A1_CATRO Secologanin synthase OS=Catharanthus roseus GN=CYP72A1 PE=2 SV=1	gi|116789139|gb|ABK25130.1| unknown [Picea sitchensis]
cluster_contig64810	0.67	0.25	0.55	0.64	0.33	0.42	1872	GO:0008270;GO:0055114;GO:0016491	-	COG0604;virNOG02722;virNOG00920	QC	sp|K4BW79|ENOX_SOLLC 2-methylene-furan-3-one reductase OS=Solanum lycopersicum GN=EO PE=1 SV=1	gi|116791542|gb|ABK26019.1| unknown [Picea sitchensis] gi|224285635|gb|ACN40536.1| unknown [Picea sitchensis]
Unigene186452	1.21	0.98	0.81	0.5	0.58	0.58	4066	-	-	virNOG03420;COG4886	ST	sp|Q40392|TMVRN_NICGU TMV resistance protein N OS=Nicotiana glutinosa GN=N PE=1 SV=1	gi|224284251|gb|ACN39861.1| unknown [Picea sitchensis]
Unigene125644	0.47	1.88	0.63	1.11	0.94	1.61	1721	-	-	COG5272;NOG66690	O	sp|P69317|UBIQ_LUPPO Ubiquitin OS=Lupinus polyphyllus PE=3 SV=2	gi|807066036|emb|CEO86981.1| ubiquitin, partial [Crotalaria spectabilis]
cluster_contig101173	2.88	8.95	10.89	17.98	6.58	10.06	5108	-	-	virNOG01494;COG4886	SR	sp|Q9C9H7|RLP12_ARATH Receptor-like protein 12 OS=Arabidopsis thaliana GN=RLP12 PE=2 SV=2	gi|720054873|ref|XP_010273195.1| PREDICTED: receptor-like protein 12 [Nelumbo nucifera]
cluster_contig85731	0	1.01	0.05	0.18	0.02	0.07	1636	GO:0003824	-	virNOG07037;COG2273;virNOG10808	SRG	sp|Q4WI46|CRF2_ASPFU Probable glycosidase crf2 OS=Neosartorya fumigata (strain ATCC MYA-4609 / Af293 / CBS 101355 / FGSC A1100) GN=crf2 PE=1 SV=1	gi|356530360|ref|XP_003533750.1| PREDICTED: xyloglucan endotransglucosylase/hydrolase 2 [Glycine max] gi|734411227|gb|KHN35839.1| Brassinosteroid-regulated protein BRU1 [Glycine soja] gi|947088713|gb|KRH37378.1| hypothetical protein GLYMA_09G062600 [Glycine max]
Unigene39314	0	0	0	0	1.79	0	615	GO:0003824	-	virNOG00280;COG1304	C	sp|P09437|CYB2_WICAO Cytochrome b2, mitochondrial OS=Wickerhamomyces anomalus GN=CYB2 PE=1 SV=2	gi|1025055052|ref|XP_016460524.1| PREDICTED: peroxisomal (S)-2-hydroxy-acid oxidase-like [Nicotiana tabacum] gi|1025055056|ref|XP_016460526.1| PREDICTED: peroxisomal (S)-2-hydroxy-acid oxidase-like [Nicotiana tabacum]
cluster_contig105105	7.8	0.05	2.74	0	0	0.05	1566	-	-	virNOG19692;COG0666;virNOG03553	R	sp|Q6GNY1|MIB1_XENLA E3 ubiquitin-protein ligase mib1 OS=Xenopus laevis GN=mib1 PE=2 SV=1	gi|255585399|ref|XP_002533395.1| PREDICTED: serine/threonine-protein phosphatase 6 regulatory ankyrin repeat subunit C isoform X2 [Ricinus communis] gi|223526769|gb|EEF28995.1| ankyrin repeat-containing protein, putative [Ricinus communis]
cluster_contig74381	4.65	2.61	4.39	4.91	5.69	4.84	2730	GO:0005525;GO:0003924	-	COG0699;virNOG06206	RU	sp|Q39828|SDL5A_SOYBN Dynamin-related protein 5A OS=Glycine max PE=2 SV=1	gi|148906865|gb|ABR16578.1| unknown [Picea sitchensis]
cluster_contig69253	0.03	0.01	0.04	0.53	0.34	0.56	2586	GO:0045490;GO:0045330;GO:0005618;GO:0043086;GO:0004857;GO:0030599;GO:0042545	-	COG4677;virNOG02047	G	sp|O04887|PME2_CITSI Pectinesterase 2 OS=Citrus sinensis GN=PECS-2.1 PE=2 SV=1	gi|453197236|gb|AGG23325.1| pectin methylesterase 1 [Musa acuminata AAA Group]
cluster_contig25003	5.59	5	4.62	3.45	3.38	5.12	1225	GO:0016020;GO:0016310;GO:0000166;GO:0004672	-	virNOG04808;COG4886	ST	sp|Q9SGP2|HSL1_ARATH Receptor-like protein kinase HSL1 OS=Arabidopsis thaliana GN=HSL1 PE=2 SV=1	gi|104642235|gb|ABF73316.1| clavata-like receptor [Picea glauca]
cluster_contig136407	1.58	0.92	0.78	1.19	0.99	1	6896	-	-	virNOG39505;COG1112;virNOG02650;NOG15334	RL	sp|Q8R151|ZNFX1_MOUSE NFX1-type zinc finger-containing protein 1 OS=Mus musculus GN=Znfx1 PE=1 SV=3	gi|302768273|ref|XP_002967556.1| hypothetical protein SELMODRAFT_408664 [Selaginella moellendorffii] gi|300164294|gb|EFJ30903.1| hypothetical protein SELMODRAFT_408664 [Selaginella moellendorffii]
cluster_contig79790	0.95	0.71	0.72	0.1	0.29	0.26	2809	-	-	virNOG03420;euNOG50484;COG4886;COG0515	STR	-	gi|224284251|gb|ACN39861.1| unknown [Picea sitchensis]
Unigene47413	133.37	155.14	158.25	324.92	313.35	254.92	737	GO:0005524	-	virNOG03266;COG0443;KOG0101	O	sp|Q9LHA8|MD37C_ARATH Probable mediator of RNA polymerase II transcription subunit 37c OS=Arabidopsis thaliana GN=MED37C PE=1 SV=1	gi|409893161|gb|AFV46216.1| hypothetical protein, partial [Scutellaria baicalensis]
cluster_contig41908	0.19	0.07	0.35	0.3	0.19	0.13	1709	GO:0005654;GO:0005643;GO:0006607;GO:0005829;GO:0008565;GO:0008139	-	virNOG09834;COG5064	U	sp|F4JL11|IMPA2_ARATH Importin subunit alpha-2 OS=Arabidopsis thaliana GN=IMPA2 PE=1 SV=1	gi|566185454|ref|XP_006380206.1| hypothetical protein POPTR_0008s22930g [Populus trichocarpa] gi|550333727|gb|ERP58003.1| hypothetical protein POPTR_0008s22930g [Populus trichocarpa]
cluster_contig111924	0.18	0.16	0.15	0.22	0.38	0.18	7339	GO:0005488	-	COG5126;virNOG01799	ZTD	sp|Q84SL0|CDPKK_ORYSJ Calcium-dependent protein kinase 20 OS=Oryza sativa subsp. japonica GN=CPK20 PE=2 SV=2	gi|675821933|dbj|BAP40603.1| hypothetical protein, partial [Taxodium distichum var. imbricarium]
Unigene93977	1.15	0.99	1.32	1.67	1.63	1.57	6001	GO:0005840;GO:0046872;GO:0006412;GO:0003735	K02978	COG2051;virNOG21240	J	sp|Q9M2F1|RS272_ARATH 40S ribosomal protein S27-2 OS=Arabidopsis thaliana GN=RPS27B PE=2 SV=2	gi|586752537|ref|XP_006852307.1| PREDICTED: 40S ribosomal protein S27-2 [Amborella trichopoda] gi|548855911|gb|ERN13774.1| hypothetical protein AMTR_s00049p00194290 [Amborella trichopoda]
Unigene265210	4.05	5.76	2.04	2.08	2.13	3.46	2842	GO:0004674;GO:0009506;GO:0006952;GO:0006468;GO:0005886	-	virNOG07148;virNOG12142;COG0515	T	sp|Q8GYA4|CRK10_ARATH Cysteine-rich receptor-like protein kinase 10 OS=Arabidopsis thaliana GN=CRK10 PE=1 SV=3	gi|116783191|gb|ABK22830.1| unknown [Picea sitchensis]
cluster_contig91973	0.84	0.33	0.56	0.03	0	0.02	2225	GO:0006810;GO:0016020	-	COG3104;virNOG02212	E	sp|Q93VV5|PTR16_ARATH Protein NRT1/ PTR FAMILY 4.3 OS=Arabidopsis thaliana GN=NPF4.3 PE=2 SV=1	gi|116789064|gb|ABK25104.1| unknown [Picea sitchensis]
cluster_contig136174	7.99	7.62	10.37	12.06	13.06	10.31	4090	GO:0005874;GO:0016021;GO:0007017;GO:0005525;GO:0005200;GO:0005737;GO:0003924	-	virNOG01909;COG5023	Z	sp|O22349|TBA3_ELEIN Tubulin alpha-3 chain OS=Eleusine indica GN=TUBA3 PE=2 SV=1	gi|657984673|ref|XP_008384431.1| PREDICTED: tubulin alpha-3 chain-like [Malus domestica]
Unigene202072	9.04	9.1	9.06	9.14	8.88	9.44	2106	GO:0005759;GO:0006457;GO:0000774;GO:0051087;GO:0042803;GO:0050790	K03687	virNOG07861;COG0576	O	sp|Q8LB47|MGE2_ARATH GrpE protein homolog 2, mitochondrial OS=Arabidopsis thaliana GN=Mge2 PE=1 SV=1	gi|116788847|gb|ABK25023.1| unknown [Picea sitchensis]
cluster_contig148697	0.47	0.07	0.41	0.14	0.98	0.49	767	GO:0016301	-	virNOG00307;COG4886	ST	sp|Q0JA29|FLS2_ORYSJ LRR receptor-like serine/threonine-protein kinase FLS2 OS=Oryza sativa subsp. japonica GN=FLS2 PE=1 SV=1	gi|148910650|gb|ABR18395.1| unknown [Picea sitchensis]
cluster_contig30697	0.42	0.34	0.36	0.49	0.69	0.55	2020	-	-	COG2801;virNOG26647;virNOG30511	RL	sp|Q99315|YG31B_YEAST Transposon Ty3-G Gag-Pol polyprotein OS=Saccharomyces cerevisiae (strain ATCC 204508 / S288c) GN=TY3B-G PE=1 SV=3	gi|596022357|ref|XP_007219089.1| hypothetical protein PRUPE_ppa015100mg, partial [Prunus persica] gi|462415551|gb|EMJ20288.1| hypothetical protein PRUPE_ppa015100mg, partial [Prunus persica]
cluster_contig24915	0.77	0.83	0.74	1.84	1.66	1.44	1892	-	-	virNOG01206;COG1028;virNOG16529;virNOG11185	QI	sp|Q9M2E2|SDR1_ARATH (+)-neomenthol dehydrogenase OS=Arabidopsis thaliana GN=SDR1 PE=1 SV=1	gi|719986243|ref|XP_010251642.1| PREDICTED: (+)-neomenthol dehydrogenase-like isoform X3 [Nelumbo nucifera] gi|719986246|ref|XP_010251643.1| PREDICTED: (+)-neomenthol dehydrogenase-like isoform X3 [Nelumbo nucifera]
Unigene14926	0	0.22	0.1	0.52	0.2	0	616	-	-	KOG0619;virNOG01494;COG0035;virNOG30149	FTR	sp|Q9C9H7|RLP12_ARATH Receptor-like protein 12 OS=Arabidopsis thaliana GN=RLP12 PE=2 SV=2	gi|1009129555|ref|XP_015881829.1| PREDICTED: receptor-like protein 12 [Ziziphus jujuba] gi|1009129557|ref|XP_015881830.1| PREDICTED: receptor-like protein 12 [Ziziphus jujuba]
Unigene258610	0.22	0	0.52	0	0.21	0.23	732	GO:0009736;GO:0009867;GO:0046982;GO:0005669;GO:0010104;GO:0006352	-	virNOG07035;COG5624	K	-	gi|255560645|ref|XP_002521336.1| PREDICTED: transcription initiation factor TFIID subunit 12b [Ricinus communis] gi|223539414|gb|EEF41004.1| protein with unknown function [Ricinus communis]
Unigene75641	0.85	0.78	0.79	0.46	0.59	0.69	3658	-	-	virNOG01608;COG5333	DKL	sp|Q2RAC5|CCT13_ORYSJ Cyclin-T1-3 OS=Oryza sativa subsp. japonica GN=CYCT1-3 PE=3 SV=2	gi|586769488|ref|XP_006856243.1| PREDICTED: cyclin-T1-3 [Amborella trichopoda] gi|769797921|ref|XP_011627746.1| PREDICTED: cyclin-T1-3 [Amborella trichopoda] gi|548860102|gb|ERN17710.1| hypothetical protein AMTR_s00059p00215360 [Amborella trichopoda]
cluster_contig7688	3.35	2.6	3.76	3.88	4.1	3.8	6145	GO:0005840;GO:0006412;GO:0016021;GO:0003735	K02927	COG1552;virNOG17380	J	sp|P49636|RL40_NICSY Ubiquitin-60S ribosomal protein L40 OS=Nicotiana sylvestris GN=UBICEP52-7 PE=2 SV=2	gi|567875139|ref|XP_006430159.1| hypothetical protein CICLE_v10013083mg [Citrus clementina] gi|557532216|gb|ESR43399.1| hypothetical protein CICLE_v10013083mg [Citrus clementina] gi|641851612|gb|KDO70482.1| hypothetical protein CISIN_1g032678mg [Citrus sinensis] gi|641851613|gb|KDO70483.1| hypothetical protein CISIN_1g032678mg [Citrus sinensis]
cluster_contig134891	0.27	0.16	0.29	0.33	0.34	0.24	6269	GO:0022625;GO:0002181;GO:0003735	K02877	virNOG05694;COG1632	J	sp|O65050|RL15A_PICMA 60S ribosomal protein L15-1 OS=Picea mariana GN=SB61 PE=2 SV=1	gi|6093871|sp|O65050.1|RL15A_PICMA RecName: Full=60S ribosomal protein L15-1 gi|2982249|gb|AAC32112.1| probable 60S ribosomal protein L15 [Picea mariana] gi|116781829|gb|ABK22257.1| unknown [Picea sitchensis]
cluster_contig146358	2.03	0.72	6.15	0.62	0.24	0.77	1769	GO:0006529;GO:0004066	-	COG0367;virNOG03325	E	sp|P49091|ASNS_BRAOL Asparagine synthetase [glutamine-hydrolyzing] OS=Brassica oleracea PE=2 SV=2	gi|719993108|ref|XP_010253782.1| PREDICTED: asparagine synthetase [glutamine-hydrolyzing] [Nelumbo nucifera]
Unigene188127	0.9	0.67	0.69	0.21	0.2	0.39	5635	-	-	virNOG03420;COG4886	ST	sp|Q9FI14|TAO1_ARATH Disease resistance protein TAO1 OS=Arabidopsis thaliana GN=TAO1 PE=4 SV=1	gi|566169181|ref|XP_006382564.1| resistance family protein [Populus trichocarpa] gi|550337927|gb|ERP60361.1| resistance family protein [Populus trichocarpa]
Unigene80619	0.07	0.34	0.56	1.54	0.45	1.23	1526	GO:0003872;GO:0046872;GO:0006002;GO:0005524;GO:0005737;GO:0061615	-	COG0205;virNOG02541	G	sp|Q94AA4|PFKA3_ARATH ATP-dependent 6-phosphofructokinase 3 OS=Arabidopsis thaliana GN=PFK3 PE=1 SV=1	gi|148908163|gb|ABR17197.1| unknown [Picea sitchensis]
Unigene37510	0	0	0	0	1.01	1.15	316	GO:0046872	-	COG2801;virNOG30511	RL	sp|P04323|POL3_DROME Retrovirus-related Pol polyprotein from transposon 17.6 OS=Drosophila melanogaster GN=pol PE=3 SV=1	gi|91795223|gb|ABE60891.1| putative polyprotein [Oryza sativa Japonica Group]
cluster_contig96462	2.06	3.08	4.15	11.67	4.08	6.16	1918	GO:0000166	-	virNOG19041;virNOG39343;COG4886;virNOG10093	STR	sp|F4J339|RPP1_ARATH Probable disease resistance protein RPP1 OS=Arabidopsis thaliana GN=RPP1 PE=2 SV=1	gi|224284598|gb|ACN40032.1| unknown [Picea sitchensis]
Unigene29901	1.89	2.11	1.89	1.75	1.55	1.83	1690	GO:0006810;GO:0016020	-	COG3104;virNOG24912;virNOG02212	E	sp|P91679|PEPT1_DROME Peptide transporter family 1 OS=Drosophila melanogaster GN=yin PE=1 SV=2	gi|168024039|ref|XP_001764544.1| predicted protein [Physcomitrella patens] gi|162684122|gb|EDQ70526.1| predicted protein [Physcomitrella patens]
cluster_contig96278	2.58	3.98	5.69	12.38	5.14	7.77	1573	-	-	NOG205551;COG4886;NOG203251;virNOG13051;NOG211217	STU	sp|P26337|ESA8C_TRYEQ Putative adenylate cyclase regulatory protein OS=Trypanosoma equiperdum GN=ESAG8C PE=2 SV=1	gi|1029006770|ref|XP_016667231.1| PREDICTED: protein SUPPRESSOR OF npr1-1, CONSTITUTIVE 1-like [Gossypium hirsutum]
cluster_contig19488	0.77	0.56	0.7	0.63	0.68	0.69	2966	GO:0005634;GO:0003677;GO:0005524;GO:0009411;GO:0009408;GO:0032508;GO:0004003;GO:0006289	-	COG1199;virNOG03307	L	sp|Q8W4M7|ERCC2_ARATH DNA repair helicase XPD OS=Arabidopsis thaliana GN=XPD PE=1 SV=1	gi|695073715|ref|XP_009384033.1| PREDICTED: DNA repair helicase UVH6 [Musa acuminata subsp. malaccensis]
cluster_contig6029	5.4	7.97	8.93	6.2	2.38	4.47	555	GO:0016301	-	virNOG06621;COG4886;virNOG39467;virNOG29670	STR	sp|Q8VZG8|MIK2_ARATH MDIS1-interacting receptor like kinase 2 OS=Arabidopsis thaliana GN=MIK2 PE=1 SV=3	gi|148910650|gb|ABR18395.1| unknown [Picea sitchensis]
cluster_contig8909	0.82	0.74	0.64	0.6	0.57	0.64	4159	-	-	COG0842;virNOG02670	QV	sp|Q8GU88|AB39G_ORYSJ ABC transporter G family member 39 OS=Oryza sativa subsp. japonica GN=ABCG39 PE=3 SV=1	gi|672192803|ref|XP_008775867.1| PREDICTED: pleiotropic drug resistance protein TUR2-like isoform X2 [Phoenix dactylifera]
cluster_contig154726	3.79	2.72	3.64	1.92	4.37	1.69	2805	-	-	virNOG03420;COG4886;virNOG10545	ST	sp|Q9FI14|TAO1_ARATH Disease resistance protein TAO1 OS=Arabidopsis thaliana GN=TAO1 PE=4 SV=1	gi|148907803|gb|ABR17027.1| unknown [Picea sitchensis]
cluster_contig75289	0.51	0.15	0.33	0.05	0.27	0.19	965	GO:0006807;GO:0016746;GO:0016810	-	virNOG01387;COG0388	RE	sp|Q8RUF8|NILP3_ARATH Omega-amidase, chloroplastic OS=Arabidopsis thaliana GN=NLP3 PE=1 SV=1	gi|1002298743|ref|XP_015612795.1| PREDICTED: uncharacterized protein LOC107278970 [Oryza sativa Japonica Group]
Unigene30179	16.8	27.65	17.95	23.91	18.31	24.7	1530	GO:0006457;GO:0005524;GO:0051082;GO:0006950	-	COG0326;virNOG09511	O	sp|P55737|HS902_ARATH Heat shock protein 90-2 OS=Arabidopsis thaliana GN=HSP90-2 PE=1 SV=1	gi|25992539|gb|AAN77149.1| fiber protein Fb9 [Gossypium barbadense]
cluster_contig39260	0.03	0.34	0.29	1.63	0.31	1.25	4714	GO:0004805;GO:0005992;GO:0016311	-	virNOG12017;virNOG05679;COG1877	G	sp|Q67XC9|TPPD_ARATH Probable trehalose-phosphate phosphatase D OS=Arabidopsis thaliana GN=TPPD PE=2 SV=1	gi|802569022|ref|XP_012067842.1| PREDICTED: probable trehalose-phosphate phosphatase C [Jatropha curcas] gi|643734690|gb|KDP41360.1| hypothetical protein JCGZ_15767 [Jatropha curcas]
cluster_contig60871	0.15	0.3	0.32	0.43	0.37	0.43	2129	-	-	virNOG05472;COG0515	T	sp|Q93YN1|CRPK1_ARATH Cold-responsive protein kinase 1 OS=Arabidopsis thaliana GN=CRPK1 PE=1 SV=1	gi|1021474297|ref|XP_016203483.1| PREDICTED: cysteine-rich receptor-like protein kinase 3 [Arachis ipaensis]
cluster_contig66696	1.45	1.09	1.01	0.68	1.1	1.05	3801	GO:0004820;GO:0005524;GO:0006426;GO:0005737	-	virNOG03205;COG0423	J	sp|O23627|SYGM1_ARATH Glycine--tRNA ligase, mitochondrial 1 OS=Arabidopsis thaliana GN=At1g29880 PE=1 SV=1	gi|224285368|gb|ACN40407.1| unknown [Picea sitchensis]
Unigene211104	0	0	0	1.01	0	0.52	505	GO:0006457;GO:0003755;GO:0000413;GO:0042277;GO:0005737	-	virNOG03949;COG0652	O	sp|P17742|PPIA_MOUSE Peptidyl-prolyl cis-trans isomerase A OS=Mus musculus GN=Ppia PE=1 SV=2	gi|976908798|gb|KVH96003.1| Cyclophilin-like peptidyl-prolyl cis-trans isomerase domain-containing protein [Cynara cardunculus var. scolymus]
cluster_contig79397	0.19	0.13	0.22	0.2	0.35	0.33	5106	GO:0006857;GO:0016021;GO:0005215	-	COG3104;virNOG29352;virNOG02212	PE	sp|P46032|PTR2_ARATH Protein NRT1/ PTR FAMILY 8.3 OS=Arabidopsis thaliana GN=NPF8.3 PE=1 SV=1	gi|703130678|ref|XP_010104684.1| Peptide transporter [Morus notabilis] gi|587913687|gb|EXC01490.1| Peptide transporter [Morus notabilis]
cluster_contig147307	2.25	6.29	3.07	7.3	2.68	9.65	957	GO:0016301	-	virNOG01267;virNOG27935;COG0515	T	sp|Q9C9L5|WAKLH_ARATH Wall-associated receptor kinase-like 9 OS=Arabidopsis thaliana GN=WAKL9 PE=2 SV=1	gi|703154788|ref|XP_010111033.1| Wall-associated receptor kinase-like 2 [Morus notabilis] gi|587943375|gb|EXC29895.1| Wall-associated receptor kinase-like 2 [Morus notabilis]
cluster_contig64395	0.07	0.28	0.18	0.42	0.18	0.49	2542	-	-	virNOG13489;COG4886	ST	sp|Q40392|TMVRN_NICGU TMV resistance protein N OS=Nicotiana glutinosa GN=N PE=1 SV=1	gi|645279972|ref|XP_008244976.1| PREDICTED: TMV resistance protein N-like [Prunus mume]
Unigene31726	0.96	0.97	0.86	1.03	0.81	1.04	4927	-	-	virNOG05074;COG0515	T	sp|P25848|PHY1_CERPU Light-sensor Protein kinase OS=Ceratodon purpureus GN=PHY1 PE=3 SV=3	gi|168045899|ref|XP_001775413.1| predicted protein [Physcomitrella patens] gi|162673216|gb|EDQ59742.1| predicted protein [Physcomitrella patens]
cluster_contig47584	70.29	92.08	105.11	94.39	172.83	118.45	3203	GO:0006979;GO:0020037;GO:0046872;GO:0004096;GO:0098869;GO:0042744;GO:0055114	-	COG0753;virNOG08201	P	sp|Q9M5L6|CATA_CAPAN Catalase OS=Capsicum annuum GN=CAT PE=2 SV=1	gi|116787290|gb|ABK24449.1| unknown [Picea sitchensis]
cluster_contig131934	0.23	0.36	0.27	0.11	0.14	0.11	2230	GO:0006520;GO:0042802;GO:0004069;GO:0009058;GO:0080130;GO:0005507;GO:0005739;GO:0030170	-	COG1448;virNOG03514	E	sp|P46643|AAT1_ARATH Aspartate aminotransferase, mitochondrial OS=Arabidopsis thaliana GN=ASP1 PE=1 SV=1	gi|116786924|gb|ABK24301.1| unknown [Picea sitchensis]
Unigene9019	51.61	48.23	42.64	19.92	20.34	30.47	543	GO:0006979;GO:0020037;GO:0046872;GO:0004096;GO:0098869;GO:0042744;GO:0055114	-	COG0753;virNOG08201	P	sp|P25890|CATA_PEA Catalase OS=Pisum sativum PE=2 SV=1	gi|922384115|ref|XP_013462278.1| catalase heme-binding enzyme [Medicago truncatula] gi|657396197|gb|KEH36313.1| catalase heme-binding enzyme [Medicago truncatula]
cluster_contig27761	63.08	60.2	79.05	56.94	56.2	47.83	780	-	-	COG2124;virNOG31631;virNOG16506;virNOG04813;virNOG00928	Q	sp|Q6WNQ8|C81E8_MEDTR Cytochrome P450 81E8 OS=Medicago truncatula GN=CYP81E8 PE=2 SV=1	gi|702361005|ref|XP_010059868.1| PREDICTED: isoflavone 2&apos;-hydroxylase-like [Eucalyptus grandis]
Unigene48163	9.91	8.19	9.42	22.24	20.84	25.75	320	GO:0003677;GO:0009506;GO:0046982;GO:0006334;GO:0009579;GO:0005774;GO:0005730;GO:0005829;GO:0005886;GO:0009507;GO:0000786	-	virNOG19486;COG2036	B	sp|P0CG89|H4_SOYBN Histone H4 OS=Glycine max PE=3 SV=1	gi|195617544|gb|ACG30602.1| histone H4 [Zea mays]
Unigene25509	27.29	43.44	29.29	9.43	6.17	19.55	1171	GO:0003677	K09422	COG5147;virNOG01797;virNOG05612	K	sp|Q9SZP1|MYB4_ARATH Transcription repressor MYB4 OS=Arabidopsis thaliana GN=MYB4 PE=1 SV=1	gi|743762986|ref|XP_010910804.1| PREDICTED: myb-related protein 308-like [Elaeis guineensis]
cluster_contig120022	0.16	0.42	0.53	0.37	0.3	0.24	1465	GO:0004674;GO:0005524;GO:0016021;GO:0006468	-	NOG128511;virNOG30196;virNOG04804;COG0515	T	sp|Q9LFH9|LRK81_ARATH L-type lectin-domain containing receptor kinase VIII.1 OS=Arabidopsis thaliana GN=LECRK81 PE=2 SV=1	gi|326514314|dbj|BAJ96144.1| predicted protein, partial [Hordeum vulgare subsp. vulgare]
Unigene78323	1.44	0.71	1.25	7.45	10.38	4.72	2116	GO:0016614;GO:0016021;GO:0050660;GO:0055114	-	virNOG05540;COG0277	CR	sp|P93472|DIM_PEA Delta(24)-sterol reductase OS=Pisum sativum GN=DIM PE=1 SV=1	gi|302792825|ref|XP_002978178.1| hypothetical protein SELMODRAFT_417880 [Selaginella moellendorffii] gi|300154199|gb|EFJ20835.1| hypothetical protein SELMODRAFT_417880 [Selaginella moellendorffii]
Unigene222595	0.73	0.09	0.08	0.17	0.55	0.43	690	-	-	KOG0619;virNOG32883;COG4886;virNOG12729	STR	sp|Q9C7S5|PSYR1_ARATH Tyrosine-sulfated glycopeptide receptor 1 OS=Arabidopsis thaliana GN=PSY1R PE=1 SV=1	gi|1035954762|gb|OAY76719.1| hypothetical protein ACMD2_24850 [Ananas comosus]
Unigene199223	12.26	10.54	14.01	11.5	13.73	12.47	1869	GO:0016021;GO:0005789	K13989	virNOG02714;COG5291	S	sp|Q9ZS88|DER22_ARATH Derlin-2.2 OS=Arabidopsis thaliana GN=DER2.2 PE=2 SV=1	gi|763790709|gb|KJB57705.1| hypothetical protein B456_009G177200 [Gossypium raimondii]
Unigene80952	8.26	18.82	21.86	60.37	36.83	28.36	687	GO:0048046;GO:0004553;GO:0016762;GO:0005618;GO:0010411;GO:0042546;GO:0071555	-	virNOG07037;COG2273	RG	sp|P35694|XTH2_SOYBN Xyloglucan endotransglucosylase/hydrolase 2 OS=Glycine max PE=2 SV=1	gi|62149368|dbj|BAD93484.1| pollen major allergen No.121 isoform 1 [Cryptomeria japonica]
Unigene91211	0.29	0.41	0.46	0.16	0.25	0.5	2038	-	-	COG1739;virNOG08126	S	sp|P32438|YPOL_THETH IMPACT family member in pol 5&apos;region (Fragment) OS=Thermus thermophilus PE=3 SV=1	gi|947049926|gb|KRG99454.1| hypothetical protein GLYMA_18G146100 [Glycine max]
Unigene262288	23.33	19.12	17.52	11.89	15.91	17.19	678	-	-	COG4826;virNOG03694	OV	sp|Q9S7T8|SPZX_ARATH Serpin-ZX OS=Arabidopsis thaliana GN=At1g47710 PE=1 SV=1	gi|148908810|gb|ABR17511.1| unknown [Picea sitchensis]
cluster_contig155486	6.1	9.28	8.05	8.47	6.97	10.62	1407	GO:0006457;GO:0005524;GO:0051082;GO:0006950	-	COG0326;virNOG09511	O	sp|P51818|HS903_ARATH Heat shock protein 90-3 OS=Arabidopsis thaliana GN=HSP90-3 PE=1 SV=2	gi|197307118|gb|ACH59910.1| heat shock protein 90 kDa, partial [Pseudotsuga menziesii] gi|197307120|gb|ACH59911.1| heat shock protein 90 kDa, partial [Pseudotsuga menziesii] gi|197307122|gb|ACH59912.1| heat shock protein 90 kDa, partial [Pseudotsuga menziesii] gi|197307124|gb|ACH59913.1| heat shock protein 90 kDa, partial [Pseudotsuga menziesii] gi|197307126|gb|ACH59914.1| heat shock protein 90 k…
Unigene259908	0.93	1.9	2.64	5.8	4.82	5.86	612	-	-	virNOG03420;COG4886	ST	sp|F4J339|RPP1_ARATH Probable disease resistance protein RPP1 OS=Arabidopsis thaliana GN=RPP1 PE=2 SV=1	gi|148907803|gb|ABR17027.1| unknown [Picea sitchensis]
Unigene14718	4.56	8.5	14.82	23.89	14.18	15.02	499	-	-	virNOG03420;COG4886	ST	sp|F4J339|RPP1_ARATH Probable disease resistance protein RPP1 OS=Arabidopsis thaliana GN=RPP1 PE=2 SV=1	gi|148907803|gb|ABR17027.1| unknown [Picea sitchensis]
cluster_contig154625	0.54	0.21	0.44	0.45	0.04	0.61	1702	-	-	virNOG03420;COG4886	ST	sp|Q9FI14|TAO1_ARATH Disease resistance protein TAO1 OS=Arabidopsis thaliana GN=TAO1 PE=4 SV=1	gi|148907803|gb|ABR17027.1| unknown [Picea sitchensis]
Unigene38246	0	1.41	0	0	0	0	352	GO:0015074;GO:0008270;GO:0003676	-	COG2801;virNOG30511	RL	sp|Q99315|YG31B_YEAST Transposon Ty3-G Gag-Pol polyprotein OS=Saccharomyces cerevisiae (strain ATCC 204508 / S288c) GN=TY3B-G PE=1 SV=3	gi|595851814|ref|XP_007210190.1| hypothetical protein PRUPE_ppa017790mg [Prunus persica] gi|462405925|gb|EMJ11389.1| hypothetical protein PRUPE_ppa017790mg [Prunus persica]
Unigene14146	0.65	0.23	0.66	1.17	1.11	0.83	738	-	-	COG2801;virNOG30511	RL	sp|Q7LHG5|YI31B_YEAST Transposon Ty3-I Gag-Pol polyprotein OS=Saccharomyces cerevisiae (strain ATCC 204508 / S288c) GN=TY3B-I PE=3 SV=2	gi|590600507|ref|XP_007019474.1| Uncharacterized protein TCM_035549 [Theobroma cacao] gi|508724802|gb|EOY16699.1| Uncharacterized protein TCM_035549 [Theobroma cacao]
cluster_contig49195	2.37	2.08	2.58	2.56	4.15	2.67	3671	GO:0008152;GO:0004314	K00645	virNOG04207;COG0331	I	sp|Q8R3F5|FABD_MOUSE Malonyl-CoA-acyl carrier protein transacylase, mitochondrial OS=Mus musculus GN=Mcat PE=1 SV=3	gi|148906255|gb|ABR16283.1| unknown [Picea sitchensis]
cluster_contig116259	0.33	0.37	0.19	0.35	0.42	0.51	1948	-	-	virNOG27758;virNOG02613;COG1132;virNOG07655	QV	sp|Q8VZZ4|AB6C_ARATH ABC transporter C family member 6 OS=Arabidopsis thaliana GN=ABCC6 PE=2 SV=3	gi|548841654|gb|ERN01707.1| hypothetical protein AMTR_s00090p00174380 [Amborella trichopoda]
Unigene77192	0	0	4.12	0	0	0	305	-	-	COG2801;virNOG15679	RL	sp|P92523|M860_ARATH Uncharacterized mitochondrial protein AtMg00860 OS=Arabidopsis thaliana GN=AtMg00860 PE=4 SV=1	gi|595811935|ref|XP_007203318.1| hypothetical protein PRUPE_ppa019964mg, partial [Prunus persica] gi|462398849|gb|EMJ04517.1| hypothetical protein PRUPE_ppa019964mg, partial [Prunus persica]
cluster_contig179069	0.4	0.29	0.96	2.07	1.96	1.84	545	GO:0005840;GO:0006412;GO:0003735	-	COG0103;virNOG17639	J	sp|P16149|RS16_LUPPO 40S ribosomal protein S16 OS=Lupinus polyphyllus GN=RPS16 PE=2 SV=1	gi|1012334208|gb|KYP45576.1| 40S ribosomal protein S16 [Cajanus cajan]
cluster_contig8582	1.58	0.76	1.29	1.43	1.04	1.38	2200	GO:0004674;GO:0005886	-	virNOG10863;COG0515;virNOG32655	T	sp|Q93YN1|CRPK1_ARATH Cold-responsive protein kinase 1 OS=Arabidopsis thaliana GN=CRPK1 PE=1 SV=1	gi|148906804|gb|ABR16548.1| unknown [Picea sitchensis]
cluster_contig135736	0.34	0.23	0.3	0.13	0.29	0.24	4829	GO:0003824	-	virNOG00484;COG1902	C	sp|Q8GYB8|OPR2_ARATH 12-oxophytodienoate reductase 2 OS=Arabidopsis thaliana GN=OPR2 PE=1 SV=2	gi|1024019185|gb|KZV37323.1| hypothetical protein F511_01191 [Dorcoceras hygrometricum]
Unigene8794	0.28	0.28	0.31	0.14	0.1	0.06	1796	GO:0008233;GO:0016021;GO:0006465	-	virNOG07320;COG0681	U	sp|Q9WTR7|SC11C_RAT Signal peptidase complex catalytic subunit SEC11C OS=Rattus norvegicus GN=Sec11c PE=2 SV=3	gi|641825969|gb|KDO45217.1| hypothetical protein CISIN_1g030248mg [Citrus sinensis] gi|641825970|gb|KDO45218.1| hypothetical protein CISIN_1g030248mg [Citrus sinensis]
cluster_contig76665	0.17	0	0.09	1.56	2.81	2.15	673	GO:0016705;GO:0020037;GO:0005506;GO:0016021;GO:0004497;GO:0055114	-	COG2124;virNOG06071	Q	sp|Q8VWZ7|C76B6_CATRO Geraniol 8-hydroxylase OS=Catharanthus roseus GN=CYP76B6 PE=1 SV=1	gi|821372391|gb|AKH41023.1| cytochrome P450 CYP76AA23 [Thuja plicata]
cluster_contig48021	0.92	0.74	0.95	0.74	1.05	0.79	3221	GO:0016021;GO:0005789	K13989	virNOG02714;COG5291	S	sp|Q9ZS88|DER22_ARATH Derlin-2.2 OS=Arabidopsis thaliana GN=DER2.2 PE=2 SV=1	gi|763790709|gb|KJB57705.1| hypothetical protein B456_009G177200 [Gossypium raimondii]
Unigene45823	0.4	0.22	0	0	0.59	0.64	469	GO:0016301	-	virNOG03867;virNOG09916;COG4886	ST	sp|C0LGT6|EFR_ARATH LRR receptor-like serine/threonine-protein kinase EFR OS=Arabidopsis thaliana GN=EFR PE=1 SV=1	gi|1021050508|gb|KZN08286.1| hypothetical protein DCAR_000832 [Daucus carota subsp. sativus]
cluster_contig38194	5.26	4.06	6.81	2.75	1.26	2.81	3591	-	-	COG4886;virNOG10545	ST	sp|Q9FI14|TAO1_ARATH Disease resistance protein TAO1 OS=Arabidopsis thaliana GN=TAO1 PE=4 SV=1	gi|224284251|gb|ACN39861.1| unknown [Picea sitchensis]
Unigene263620	6.17	6.42	9.25	6.99	6.55	7.86	359	-	-	COG5272;virNOG06759	O	sp|P0CG83|UBIQP_HORVU Polyubiquitin (Fragment) OS=Hordeum vulgare PE=2 SV=1	gi|319996466|dbj|BAJ61942.1| ubiquitin [Nymphaea hybrid cultivar]
cluster_contig112936	5.78	4.91	6.76	5.97	6.93	6.99	2115	GO:0016021;GO:0005789	K13989	virNOG02714;COG5291	S	sp|Q9ZS88|DER22_ARATH Derlin-2.2 OS=Arabidopsis thaliana GN=DER2.2 PE=2 SV=1	gi|763790709|gb|KJB57705.1| hypothetical protein B456_009G177200 [Gossypium raimondii]
cluster_contig173855	18.09	18.6	23.36	13.52	12.11	14.99	4141	GO:0005524	-	virNOG11526;COG5078	O	sp|P25866|UBC2_WHEAT Ubiquitin-conjugating enzyme E2 2 OS=Triticum aestivum GN=UBC2 PE=1 SV=1	gi|763783607|gb|KJB50678.1| hypothetical protein B456_008G182300 [Gossypium raimondii]
cluster_contig8933	1.26	0.97	1.2	0.57	0.76	0.68	1009	GO:0006810;GO:0005524;GO:0016021;GO:0016887	-	NOG06685;virNOG02670;COG0465	OQR	sp|Q7PC86|AB35G_ARATH ABC transporter G family member 35 OS=Arabidopsis thaliana GN=ABCG35 PE=2 SV=1	gi|302780771|ref|XP_002972160.1| ATP-binding cassette transporter [Selaginella moellendorffii] gi|300160459|gb|EFJ27077.1| ATP-binding cassette transporter [Selaginella moellendorffii]
Unigene27208	0.45	0.19	0.45	2.43	3.23	1.64	2018	GO:0016614;GO:0016021;GO:0050660;GO:0055114	-	virNOG05540;COG0277	CR	sp|P93472|DIM_PEA Delta(24)-sterol reductase OS=Pisum sativum GN=DIM PE=1 SV=1	gi|302765931|ref|XP_002966386.1| hypothetical protein SELMODRAFT_144134 [Selaginella moellendorffii] gi|300165806|gb|EFJ32413.1| hypothetical protein SELMODRAFT_144134 [Selaginella moellendorffii]
cluster_contig46860	0.78	0.38	0.55	2.05	3.86	1.58	3750	GO:0016020	-	COG0679;virNOG02711	SR	sp|Q9LZN2|PILS6_ARATH Protein PIN-LIKES 6 OS=Arabidopsis thaliana GN=PILS6 PE=2 SV=1	gi|695059009|ref|XP_009417845.1| PREDICTED: uncharacterized protein LOC103998178 [Musa acuminata subsp. malaccensis] gi|695059011|ref|XP_009417846.1| PREDICTED: uncharacterized protein LOC103998178 [Musa acuminata subsp. malaccensis]
Unigene171996	2.66	1.15	3.59	2.51	1.35	3.92	603	GO:0016020;GO:0046872;GO:0016491	-	virNOG08600;COG2124;virNOG01211	Q	sp|H2DH21|C7A29_PANGI Cytochrome P450 CYP72A219 OS=Panax ginseng PE=2 SV=1	gi|116789139|gb|ABK25130.1| unknown [Picea sitchensis]
cluster_contig9855	0.59	0.42	0.4	0.37	0.61	0.36	10371	-	-	virNOG32026;COG0473;virNOG00761	CE	sp|O81796|IDH3_ARATH Isocitrate dehydrogenase [NAD] regulatory subunit 3, mitochondrial OS=Arabidopsis thaliana GN=IDH3 PE=1 SV=1	gi|1021039188|gb|KZM96969.1| hypothetical protein DCAR_015669 [Daucus carota subsp. sativus]
cluster_contig124917	4.11	2.76	2.82	2.19	2.01	4.1	3039	GO:0008152;GO:0003824	-	virNOG01655;COG1022	I	sp|Q8LKS5|LACS7_ARATH Long chain acyl-CoA synthetase 7, peroxisomal OS=Arabidopsis thaliana GN=LACS7 PE=1 SV=2	gi|672126920|ref|XP_008786918.1| PREDICTED: long chain acyl-CoA synthetase 6, peroxisomal-like [Phoenix dactylifera]
cluster_contig153229	0.4	0.34	0.61	0.3	0.42	0.39	1809	GO:0000166	-	virNOG13489;virNOG19041;COG4886;virNOG10093;virNOG38372	STR	-	gi|34099697|gb|AAQ57147.1| putative NBS-LRR protein G6229 [Pinus monticola]
cluster_contig135982	4.5	3.47	3.95	3.74	2.8	2.91	2020	-	-	virNOG03420;COG4886	ST	sp|Q9RBS2|POPC_RALSO Protein PopC OS=Ralstonia solanacearum (strain GMI1000) GN=popC PE=4 SV=2	gi|148907803|gb|ABR17027.1| unknown [Picea sitchensis]
Unigene7593	0.58	0.5	0.57	0.17	0.29	0.55	1395	-	-	COG1266;virNOG11515	SR	-	gi|548838671|gb|ERM99024.1| hypothetical protein AMTR_s00101p00054450 [Amborella trichopoda]
cluster_contig45049	0.35	0.41	0.31	0.4	0.42	0.46	5074	GO:0005685;GO:0071004;GO:0006376;GO:0003729	-	COG5200;virNOG10330	A	sp|Q9NQ29|LUC7L_HUMAN Putative RNA-binding protein Luc7-like 1 OS=Homo sapiens GN=LUC7L PE=1 SV=1	gi|294462962|gb|ADE77020.1| unknown [Picea sitchensis]
cluster_contig138013	2.75	2.36	2.58	1.73	1.77	2.34	2681	GO:0008270;GO:0055114;GO:0016491	-	COG1064;virNOG39678	QC	sp|P9WQC1|ADHA_MYCTU Probable alcohol dehydrogenase AdhA OS=Mycobacterium tuberculosis (strain ATCC 25618 / H37Rv) GN=adhA PE=1 SV=1	gi|294462848|gb|ADE76966.1| unknown [Picea sitchensis]
cluster_contig101172	3.64	10.78	6.49	8.26	4.73	8	2437	-	-	virNOG01494;virNOG05699;COG4886	STR	sp|G9LZD7|XIAO_ORYSJ Probable inactive leucine-rich repeat receptor kinase XIAO OS=Oryza sativa subsp. japonica GN=XIAO PE=2 SV=1	gi|672175127|ref|XP_008807618.1| PREDICTED: LRR receptor-like serine/threonine-protein kinase GSO2 [Phoenix dactylifera]
Unigene12148	1.12	0	0	0	0	0.6	359	GO:0005524;GO:0019538	-	virNOG04497;COG0542	O	sp|P42730|CLPB1_ARATH Chaperone protein ClpB1 OS=Arabidopsis thaliana GN=CLPB1 PE=1 SV=2	gi|46318049|gb|AAS87594.1| putative heat shock protein [Solanum phureja]
Unigene170550	2.04	2.36	1.76	6.01	12.44	4.96	1240	GO:0006536;GO:0004351;GO:0030170	-	COG0076;virNOG02184	E	sp|Q42521|DCE1_ARATH Glutamate decarboxylase 1 OS=Arabidopsis thaliana GN=GAD1 PE=1 SV=2	gi|947082105|gb|KRH30894.1| hypothetical protein GLYMA_11G213000 [Glycine max]
cluster_contig122232	0.29	0.25	0.06	0.3	0.14	0.28	1335	-	-	NOG178312;COG4886;virNOG13758	STR	-	gi|719997529|ref|XP_010255125.1| PREDICTED: probable disease resistance protein At5g66900 [Nelumbo nucifera]
Unigene266869	0.7	0.31	1.15	1.88	1.24	1.29	1755	-	-	virNOG03420;COG4886	ST	sp|Q9FI14|TAO1_ARATH Disease resistance protein TAO1 OS=Arabidopsis thaliana GN=TAO1 PE=4 SV=1	gi|21655201|gb|AAM28915.1| NBS [Pinus taeda]
Unigene8835	0.17	0.38	0	0.36	0.17	0.18	494	GO:0016740	-	virNOG05344;virNOG09916;COG4886	ST	sp|C0LGT6|EFR_ARATH LRR receptor-like serine/threonine-protein kinase EFR OS=Arabidopsis thaliana GN=EFR PE=1 SV=1	gi|769825920|ref|XP_011623144.1| PREDICTED: LOW QUALITY PROTEIN: probable LRR receptor-like serine/threonine-protein kinase At3g47570 [Amborella trichopoda]
Unigene202600	68.8	151.3	6.13	1.95	0.37	10.43	394	-	-	COG0775;virNOG08224;virNOG01737	FR	-	gi|55776199|gb|AAV65286.1| bark protein-like protein [Thuja occidentalis]
cluster_contig123616	0.62	0.45	0.53	0.21	0	0.05	895	GO:0016020;GO:0016757;GO:0009987	-	COG1215;virNOG09811	SM	sp|Q651X7|CSLE1_ORYSJ Cellulose synthase-like protein E1 OS=Oryza sativa subsp. japonica GN=CSLE1 PE=2 SV=2	gi|148905742|gb|ABR16035.1| unknown [Picea sitchensis]
Unigene12168	0	2.11	0	7.38	4.32	0.97	326	GO:0004674;GO:0005524;GO:0016021;GO:0006468;GO:0048544	-	virNOG04953;COG0515	T	sp|O64477|Y2913_ARATH G-type lectin S-receptor-like serine/threonine-protein kinase At2g19130 OS=Arabidopsis thaliana GN=At2g19130 PE=2 SV=1	gi|302765118|ref|XP_002965980.1| hypothetical protein SELMODRAFT_84378, partial [Selaginella moellendorffii] gi|300166794|gb|EFJ33400.1| hypothetical protein SELMODRAFT_84378, partial [Selaginella moellendorffii]
Unigene164079	2.35	8.39	2.5	0	2.22	3.81	310	-	-	COG1132;virNOG02862	QV	sp|Q9FNU2|AB25B_ORYSJ ABC transporter B family member 25 OS=Oryza sativa subsp. japonica GN=OsABCB25 PE=2 SV=1	gi|302781024|ref|XP_002972286.1| ATP-binding cassette transporter [Selaginella moellendorffii] gi|300159753|gb|EFJ26372.1| ATP-binding cassette transporter [Selaginella moellendorffii]
cluster_contig102737	5.36	4.53	5.07	4.91	4.71	5.55	3851	-	-	virNOG08914;COG5272	O	sp|P46379|BAG6_HUMAN Large proline-rich protein BAG6 OS=Homo sapiens GN=BAG6 PE=1 SV=2	gi|720089366|ref|XP_010244741.1| PREDICTED: large proline-rich protein BAG6-like isoform X1 [Nelumbo nucifera]
cluster_contig64352	41.16	36.93	32.93	42.39	44.25	41.79	3187	GO:0016020;GO:0000166	-	COG0842;virNOG02670	QV	sp|Q8GU88|AB39G_ORYSJ ABC transporter G family member 39 OS=Oryza sativa subsp. japonica GN=ABCG39 PE=3 SV=1	gi|302780803|ref|XP_002972176.1| ATP-binding cassette transporter [Selaginella moellendorffii] gi|300160475|gb|EFJ27093.1| ATP-binding cassette transporter [Selaginella moellendorffii]
Unigene13757	5.02	4.35	5.16	5.18	5.54	5.28	3943	GO:0003824	-	virNOG08466;virNOG30394;KOG1329;COG1502	I	sp|P93733|PLDB1_ARATH Phospholipase D beta 1 OS=Arabidopsis thaliana GN=PLDBETA1 PE=1 SV=4	gi|672195319|ref|XP_008776523.1| PREDICTED: phospholipase D beta 1-like, partial [Phoenix dactylifera]
cluster_contig28101	1.53	2.48	1.19	0.79	0.19	0.49	6018	GO:0016021;GO:0071805;GO:0015079	-	virNOG11043;COG3158;virNOG02130	P	sp|Q5ZC87|HAK3_ORYSJ Probable potassium transporter 3 OS=Oryza sativa subsp. japonica GN=HAK3 PE=2 SV=1	gi|590591052|ref|XP_007016907.1| Potassium transporter 1 isoform 1 [Theobroma cacao] gi|508787270|gb|EOY34526.1| Potassium transporter 1 isoform 1 [Theobroma cacao]
cluster_contig173557	0.18	0.06	0.24	1.19	2.5	0.83	5299	GO:0016614;GO:0016021;GO:0050660;GO:0055114	-	virNOG05540;COG0277	CR	sp|P93472|DIM_PEA Delta(24)-sterol reductase OS=Pisum sativum GN=DIM PE=1 SV=1	gi|302765931|ref|XP_002966386.1| hypothetical protein SELMODRAFT_144134 [Selaginella moellendorffii] gi|300165806|gb|EFJ32413.1| hypothetical protein SELMODRAFT_144134 [Selaginella moellendorffii]
Unigene230722	0.6	1.5	1.06	1.47	0.33	1.79	1358	GO:0003958;GO:0055114;GO:0009737;GO:0010181;GO:0005829;GO:0016021;GO:0016747;GO:0005789;GO:0009698	-	COG0369;virNOG08230	CP	sp|Q9SB48|NCPR1_ARATH NADPH--cytochrome P450 reductase 1 OS=Arabidopsis thaliana GN=ATR1 PE=1 SV=1	gi|902186594|gb|KNA10719.1| hypothetical protein SOVF_141530 [Spinacia oleracea]
Unigene202699	1.94	1.57	1.97	1.28	1.47	1.38	1513	GO:0016021	-	COG2801;virNOG15679	RL	sp|P92523|M860_ARATH Uncharacterized mitochondrial protein AtMg00860 OS=Arabidopsis thaliana GN=AtMg00860 PE=4 SV=1	gi|294464873|gb|ADE77942.1| unknown [Picea sitchensis]
cluster_contig115868	1.16	0.83	1.23	1.08	1.54	1.1	1702	GO:0005840;GO:0006412;GO:0003735	-	COG0096;virNOG17552;virNOG31988	J	sp|Q9AT34|RS15A_DAUCA 40S ribosomal protein S15a OS=Daucus carota GN=RPS15A PE=2 SV=3	gi|593782249|ref|XP_007154165.1| hypothetical protein PHAVU_003G095800g [Phaseolus vulgaris] gi|561027519|gb|ESW26159.1| hypothetical protein PHAVU_003G095800g [Phaseolus vulgaris]
Unigene7246	7.2	7.57	8.13	4.27	5.05	8.01	1262	GO:0016709;GO:0020037;GO:0005506;GO:0044550;GO:0016021;GO:0055114	-	COG2124;virNOG11761	Q	sp|Q9SBQ9|F3PH_PETHY Flavonoid 3&apos;-monooxygenase OS=Petunia hybrida GN=CYP75B2 PE=2 SV=1	gi|148907374|gb|ABR16821.1| unknown [Picea sitchensis]
cluster_contig100383	23.69	21.33	34.57	43.93	33.73	41.85	1478	GO:0003677;GO:0005634;GO:0046982;GO:0000786	K11253	COG2036;virNOG17611	B	sp|Q71H73|H33_VITVI Histone H3.3 OS=Vitis vinifera PE=2 SV=3	gi|296083584|emb|CBI23573.3| unnamed protein product [Vitis vinifera]
cluster_contig124098	29.81	25.05	36.67	32.25	32.47	35.77	1417	-	K08515	virNOG03877;COG5143	U	sp|O49377|VA711_ARATH Vesicle-associated membrane protein 711 OS=Arabidopsis thaliana GN=VAMP711 PE=1 SV=2	gi|769797263|ref|XP_011627858.1| PREDICTED: vesicle-associated membrane protein 711 [Amborella trichopoda] gi|769797265|ref|XP_011627859.1| PREDICTED: vesicle-associated membrane protein 711 [Amborella trichopoda]
Unigene220674	0.23	0.13	0.22	0.2	0.28	0.21	2509	-	-	COG2801;virNOG30511	RL	sp|Q9UR07|TF211_SCHPO Transposon Tf2-11 polyprotein OS=Schizosaccharomyces pombe (strain 972 / ATCC 24843) GN=Tf2-11 PE=3 SV=1	gi|596024107|ref|XP_007219137.1| hypothetical protein PRUPE_ppa015965mg [Prunus persica] gi|462415599|gb|EMJ20336.1| hypothetical protein PRUPE_ppa015965mg [Prunus persica]
cluster_contig112777	5.03	3.49	4.07	1.54	0.87	1.82	5694	GO:0003779;GO:0005524;GO:0003774;GO:0016459;GO:0016021	-	virNOG11645;COG5022;virNOG00897	Z	sp|F4IRU3|MYO12_ARATH Myosin-12 OS=Arabidopsis thaliana GN=XI-F PE=2 SV=1	gi|901815870|gb|KMZ70179.1| hypothetical protein ZOSMA_1G01510 [Zostera marina]
cluster_contig83817	4.89	4.05	4.57	4.32	5.12	4.86	2158	-	-	virNOG11526;virNOG34118;COG5078	O	sp|P25866|UBC2_WHEAT Ubiquitin-conjugating enzyme E2 2 OS=Triticum aestivum GN=UBC2 PE=1 SV=1	gi|294462731|gb|ADE76910.1| unknown [Picea sitchensis]
Unigene223765	0.73	0	0.76	0	0	0	340	GO:0030246;GO:0004674;GO:0005524;GO:0016021;GO:0006468	-	virNOG00169;COG0515;virNOG29598	T	sp|Q9M345|LRK42_ARATH L-type lectin-domain containing receptor kinase IV.2 OS=Arabidopsis thaliana GN=LECRK42 PE=2 SV=1	gi|116787627|gb|ABK24581.1| unknown [Picea sitchensis]
Unigene261561	3.61	3.46	3.6	2.09	2.34	1.85	1907	-	-	virNOG11526;virNOG34118;COG5078	O	sp|P25866|UBC2_WHEAT Ubiquitin-conjugating enzyme E2 2 OS=Triticum aestivum GN=UBC2 PE=1 SV=1	gi|294462731|gb|ADE76910.1| unknown [Picea sitchensis]
Unigene206942	0.18	0.19	0.16	0.72	0.69	0.27	1484	-	-	COG4886;virNOG00650;virNOG03095;virNOG29670	ST	sp|Q9LHP4|RCH2_ARATH Receptor-like protein kinase 2 OS=Arabidopsis thaliana GN=RCH2 PE=1 SV=1	gi|390979602|dbj|BAM21552.1| hypothetical protein [Cryptomeria japonica]
Unigene109822	0.23	0	0.48	0	0.17	0.24	834	-	-	virNOG05074;COG0515	T	sp|A0A0K3AV08|MLK1_CAEEL Mitogen-activated protein kinase kinase kinase mlk-1 OS=Caenorhabditis elegans GN=mlk-1 PE=1 SV=1	gi|971508983|dbj|GAQ89216.1| ATMRK serine/threonine protein kinase-like [Klebsormidium flaccidum]
Unigene10029	0	0	0	1.44	0	0	402	GO:0006457;GO:0005524;GO:0051082;GO:0006950	-	COG0326;virNOG09511	O	sp|Q07078|HSP83_ORYSJ Heat shock protein 81-3 OS=Oryza sativa subsp. japonica GN=HSP81-3 PE=1 SV=2	gi|326502504|dbj|BAJ95315.1| predicted protein [Hordeum vulgare subsp. vulgare]
cluster_contig25133	0.72	0.27	0.42	0.06	0.15	0.2	2295	-	-	virNOG03420;virNOG19041;COG4886	STR	-	gi|702333273|ref|XP_010054941.1| PREDICTED: TMV resistance protein N-like [Eucalyptus grandis]
cluster_contig8583	0.55	0.72	0.8	0.14	0.16	0.35	4087	GO:0016020;GO:0004672;GO:0006468	-	virNOG05472;virNOG03265;COG0515	T	sp|C0LGH2|Y1561_ARATH Probable LRR receptor-like serine/threonine-protein kinase At1g56130 OS=Arabidopsis thaliana GN=At1g56130 PE=2 SV=2	gi|802615164|ref|XP_012075040.1| PREDICTED: putative serine/threonine-protein kinase [Jatropha curcas]
Unigene22614	0.71	0.55	0.83	0	0	0	617	-	-	COG2801;virNOG30511	RL	sp|P20825|POL2_DROME Retrovirus-related Pol polyprotein from transposon 297 OS=Drosophila melanogaster GN=pol PE=3 SV=1	gi|89179458|gb|ABD63193.1| gag-pol polyprotein, putative [Asparagus officinalis]
cluster_contig173860	15.98	16.92	21.39	11.92	10.8	12.97	4668	GO:0005524	-	virNOG11526;COG5078	O	sp|P25866|UBC2_WHEAT Ubiquitin-conjugating enzyme E2 2 OS=Triticum aestivum GN=UBC2 PE=1 SV=1	gi|763783607|gb|KJB50678.1| hypothetical protein B456_008G182300 [Gossypium raimondii]
Unigene75350	0.3	0.24	0.4	0.64	0.78	0.37	4523	GO:0016020	-	COG5505;virNOG05853	S	sp|O31634|YJCL_BACSU Uncharacterized membrane protein YjcL OS=Bacillus subtilis (strain 168) GN=yjcL PE=4 SV=1	gi|168037515|ref|XP_001771249.1| predicted protein [Physcomitrella patens] gi|162677490|gb|EDQ63960.1| predicted protein [Physcomitrella patens]
cluster_contig102103	0.93	0.42	0.49	0.5	1.2	0.95	3135	GO:0008270;GO:0032259;GO:0003871;GO:0009086	-	virNOG03217;COG0620	E	sp|Q2QLY5|METE1_ORYSJ 5-methyltetrahydropteroyltriglutamate--homocysteine methyltransferase 1 OS=Oryza sativa subsp. japonica GN=Os12g0623900 PE=2 SV=1	gi|148905946|gb|ABR16134.1| unknown [Picea sitchensis]
cluster_contig9082	0.3	0.36	0.4	0.24	0.27	0.35	4832	-	-	virNOG03420;COG4886	ST	sp|Q9FI14|TAO1_ARATH Disease resistance protein TAO1 OS=Arabidopsis thaliana GN=TAO1 PE=4 SV=1	gi|21655262|gb|AAM28908.1| putative TIR/NBS/LRR disease resistance protein, partial [Pinus taeda]
cluster_contig4790	0.38	0.62	0.5	0.44	0.5	0.66	1347	-	-	COG2801;virNOG30511;NOG138354;virNOG25350	RL	-	gi|1027113399|ref|XP_016651921.1| PREDICTED: uncharacterized protein LOC107881759 [Prunus mume]
Unigene79939	0.62	0.53	0.43	0.13	0.05	0.14	1462	-	-	KOG0017;virNOG08281;COG1132	RV	sp|P10978|POLX_TOBAC Retrovirus-related Pol polyprotein from transposon TNT 1-94 OS=Nicotiana tabacum PE=2 SV=1	gi|965615090|dbj|BAU00723.1| hypothetical protein VIGAN_10233900, partial [Vigna angularis var. angularis]
cluster_contig111123	0.17	0.18	0.16	0.29	0.16	0.2	3967	GO:0015074;GO:0003676	-	COG2801;virNOG28873	RL	sp|Q7LHG5|YI31B_YEAST Transposon Ty3-I Gag-Pol polyprotein OS=Saccharomyces cerevisiae (strain ATCC 204508 / S288c) GN=TY3B-I PE=3 SV=2	gi|89179406|gb|ABD63142.1| Retrotransposon gag protein [Asparagus officinalis]
Unigene208188	3.66	3.21	5.98	11.91	14.23	13.27	802	GO:0016020;GO:0016705;GO:0020037;GO:0005506;GO:0055114	-	COG2124;virNOG12341;KOG0156;virNOG02078	Q	sp|Q50EK4|C75A1_PINTA Cytochrome P450 750A1 OS=Pinus taeda GN=CYP750A1 PE=2 SV=1	gi|743892312|ref|XP_010911520.1| PREDICTED: cytochrome P450 71A9-like, partial [Elaeis guineensis]
cluster_contig169093	0.17	0.53	0.53	0.63	0.47	0.45	4194	GO:0003824	-	COG0631;virNOG01791	T	sp|Q9LNP9|P2C07_ARATH Protein phosphatase 2C 7 OS=Arabidopsis thaliana GN=HAB2 PE=1 SV=2	gi|283462584|gb|ADB22517.1| protein phosphtase 2C [Marchantia polymorpha]
cluster_contig21748	0.25	0.2	0.23	0.33	0.94	0.34	9982	-	-	COG2801;virNOG13581	RL	sp|P04323|POL3_DROME Retrovirus-related Pol polyprotein from transposon 17.6 OS=Drosophila melanogaster GN=pol PE=3 SV=1	gi|702252331|ref|XP_010064923.1| PREDICTED: uncharacterized protein LOC104452092 [Eucalyptus grandis]
Unigene205504	2.12	1.73	1.76	2.82	3.06	2.54	4336	GO:0044260;GO:0005524;GO:0000502;GO:0044238	-	COG0464;virNOG11835	O	sp|Q07590|SAV_SULAC Protein SAV OS=Sulfolobus acidocaldarius (strain ATCC 33909 / DSM 639 / JCM 8929 / NBRC 15157 / NCIMB 11770) GN=sav PE=3 SV=2	gi|1026769019|gb|OAE29028.1| hypothetical protein AXG93_146s1020 [Marchantia polymorpha subsp. polymorpha]
Unigene6694	1.04	0.99	0.87	0.52	0.49	0.85	2313	-	-	virNOG08896;COG0116	RL	sp|A1S601|RLMKL_SHEAM Ribosomal RNA large subunit methyltransferase K/L OS=Shewanella amazonensis (strain ATCC BAA-1098 / SB2B) GN=rlmL PE=3 SV=1	gi|148906782|gb|ABR16537.1| unknown [Picea sitchensis]
Unigene223852	9.28	8.3	10.04	14.39	10.12	13.92	1014	GO:0008270;GO:0016567;GO:0005680;GO:0004842	K03358	virNOG21274;COG5194	OD	sp|Q9M9L0|APC11_ARATH Anaphase-promoting complex subunit 11 OS=Arabidopsis thaliana GN=APC11 PE=1 SV=3	gi|116783412|gb|ABK22931.1| unknown [Picea sitchensis]
cluster_contig148155	0.87	1.61	2.38	10.6	7.94	4.36	936	-	-	virNOG05344;virNOG03867;COG4886	ST	sp|Q1MX30|XA21_ORYSI Receptor kinase-like protein Xa21 OS=Oryza sativa subsp. indica GN=XA21 PE=1 SV=1	gi|672207589|ref|XP_008779756.1| PREDICTED: probable LRR receptor-like serine/threonine-protein kinase At3g47570 [Phoenix dactylifera]
cluster_contig154778	0.7	0.08	0.8	0.08	0.3	0.08	704	GO:0016705;GO:0020037;GO:0005506;GO:0016021;GO:0004497;GO:0055114	-	COG2124;virNOG14861;virNOG15130	Q	sp|B9X287|C7346_ORYSJ Cytochrome P450 734A6 OS=Oryza sativa subsp. japonica GN=CYP734A6 PE=2 SV=1	gi|116789139|gb|ABK25130.1| unknown [Picea sitchensis]
cluster_contig110672	0.5	0.43	0.58	0.63	0.65	0.66	10383	GO:0004674;GO:0005524;GO:0005509;GO:0005886;GO:0046777	-	virNOG01799;COG5126;virNOG30673;KOG0032	ZTD	sp|Q8LPZ7|CDPK3_ORYSJ Calcium-dependent protein kinase 3 OS=Oryza sativa subsp. japonica GN=CPK3 PE=2 SV=1	gi|224284387|gb|ACN39928.1| unknown [Picea sitchensis]
cluster_contig169390	1.1	1.92	2.02	3.24	4.06	4.05	4382	GO:0003824	-	COG0631;virNOG01791	T	sp|Q9LNP9|P2C07_ARATH Protein phosphatase 2C 7 OS=Arabidopsis thaliana GN=HAB2 PE=1 SV=2	gi|283462584|gb|ADB22517.1| protein phosphtase 2C [Marchantia polymorpha]
Unigene266871	0.93	2.57	3.98	2.45	0.56	2.02	1408	-	-	virNOG03420;virNOG31330;COG4886;virNOG13041	STR	sp|F4J339|RPP1_ARATH Probable disease resistance protein RPP1 OS=Arabidopsis thaliana GN=RPP1 PE=2 SV=1	gi|629120538|gb|KCW85028.1| hypothetical protein EUGRSUZ_B01867 [Eucalyptus grandis]
Unigene50320	15.68	12.52	15.84	20.84	23.97	24.34	1133	GO:0016020;GO:0016757;GO:0009987	-	COG1215;virNOG10711	MG	sp|Q0WVN5|CSLG3_ARATH Cellulose synthase-like protein G3 OS=Arabidopsis thaliana GN=CSLG3 PE=2 SV=2	gi|148905742|gb|ABR16035.1| unknown [Picea sitchensis]
Unigene34411	0	4.88	0	0	0	0	302	-	-	COG0667;virNOG30705;virNOG02502;virNOG31053	C	sp|Q09923|YAKC_SCHPO Aldo-keto reductase yakc [NADP(+)] OS=Schizosaccharomyces pombe (strain 972 / ATCC 24843) GN=yakc PE=1 SV=1	gi|1000936205|ref|XP_015584266.1| PREDICTED: probable aldo-keto reductase 2, partial [Ricinus communis]
cluster_contig120093	0.41	0.44	0.56	0.18	0.27	0.52	2121	-	-	virNOG02777;COG5209;virNOG37072	R	sp|Q6P819|CNOT9_XENTR CCR4-NOT transcription complex subunit 9 OS=Xenopus tropicalis GN=cnot9 PE=2 SV=1	gi|720039779|ref|XP_010268411.1| PREDICTED: cell differentiation protein rcd1-like isoform X1 [Nelumbo nucifera]
Unigene187959	4.78	3.79	5.7	4.13	4.62	3.94	2118	GO:0008233;GO:0016021;GO:0006465	-	virNOG07320;COG0681	U	sp|Q5RC30|SC11C_PONAB Signal peptidase complex catalytic subunit SEC11C OS=Pongo abelii GN=SEC11C PE=2 SV=3	gi|566161127|ref|XP_006385502.1| hypothetical protein POPTR_0003s06120g, partial [Populus trichocarpa] gi|550342524|gb|ERP63299.1| hypothetical protein POPTR_0003s06120g, partial [Populus trichocarpa]
cluster_contig39376	1.41	1.81	2.26	1.5	1.36	1.47	2070	GO:0003677;GO:0005634;GO:0046982;GO:0000786	-	virNOG17611;COG2036	B	sp|Q71H73|H33_VITVI Histone H3.3 OS=Vitis vinifera PE=2 SV=3	gi|947056457|gb|KRH05910.1| hypothetical protein GLYMA_17G255600 [Glycine max]
cluster_contig90333	1.97	1.64	1.93	3.07	4.46	2.95	1423	GO:0046872;GO:0020037	K00326	COG5274;virNOG00845	CI	sp|Q9LXD1|RLF_ARATH Cytochrome b5 domain-containing protein RLF OS=Arabidopsis thaliana GN=RLF PE=2 SV=1	gi|294464394|gb|ADE77709.1| unknown [Picea sitchensis]
cluster_contig78743	1.03	1.84	2.73	4.26	2.84	3.83	1648	GO:0005488	-	virNOG00491;COG4886;COG0515;virNOG07594	ST	sp|Q9FGL5|CEPR1_ARATH Receptor protein-tyrosine kinase CEPR1 OS=Arabidopsis thaliana GN=CEPR1 PE=1 SV=1	gi|596295492|ref|XP_007227013.1| hypothetical protein PRUPE_ppa001184mg [Prunus persica] gi|462423949|gb|EMJ28212.1| hypothetical protein PRUPE_ppa001184mg [Prunus persica]
cluster_contig27395	1.05	0.91	0.98	0.87	0.79	0.79	7330	GO:0006886;GO:0030127;GO:0008270;GO:0006888	-	virNOG39283;virNOG00965;COG5047	U	sp|Q54T59|SEC23_DICDI Protein transport protein SEC23 OS=Dictyostelium discoideum GN=sec23 PE=3 SV=2	gi|641833825|gb|KDO52831.1| hypothetical protein CISIN_1g0042382mg, partial [Citrus sinensis]
Unigene257589	0.78	0.97	0.69	0.15	0.11	0.44	2339	-	-	virNOG10806;COG2072	SP	-	gi|1026758161|gb|OAE20277.1| hypothetical protein AXG93_4010s1140 [Marchantia polymorpha subsp. polymorpha]
Unigene14497	1.1	1.19	1.84	1.19	0.54	1.23	754	-	-	virNOG06080;KOG2410;COG0405	E	-	gi|218187538|gb|EEC69965.1| hypothetical protein OsI_00425 [Oryza sativa Indica Group]
Unigene107057	1.54	0.85	1.71	1.94	1.91	1.64	4167	GO:0005874;GO:0007017;GO:0005525;GO:0005200;GO:0005737;GO:0003924	-	virNOG01709;COG5023;virNOG28642	Z	sp|P25862|TBB1_AVESA Tubulin beta-1 chain (Fragment) OS=Avena sativa GN=TUBB1 PE=2 SV=1	gi|729382702|ref|XP_010550770.1| PREDICTED: tubulin beta-8 chain-like [Tarenaya hassleriana]
Unigene205050	0.19	0.15	0.27	0.1	0.27	0.1	2696	-	-	virNOG09666;COG0800	SG	sp|O68283|ALKD_PSEAE 2-dehydro-3-deoxy-phosphogluconate aldolase OS=Pseudomonas aeruginosa (strain ATCC 15692 / DSM 22644 / CIP 104116 / JCM 14847 / LMG 12228 / 1C / PRS 101 / PAO1) GN=eda PE=3 SV=2	gi|1029079397|ref|XP_016699839.1| PREDICTED: KHG/KDPG aldolase-like isoform X2 [Gossypium hirsutum]
Unigene37121	0	0	0	0	2.59	0	301	GO:0006457;GO:0005524;GO:0051082;GO:0006950	-	COG0326;virNOG09511	O	sp|P20147|HSP90_PLAFP Heat shock 90 kDa protein homolog (Fragment) OS=Plasmodium falciparum (isolate Palo Alto / Uganda) PE=2 SV=1	gi|99646754|emb|CAK22426.1| heat shock protein 83, partial [Beta vulgaris]
cluster_contig58335	9.07	9.11	14.27	13.31	10.19	14.27	1562	GO:0005840;GO:0046872;GO:0006412;GO:0003735	K02978	COG2051;virNOG21240	J	sp|Q9M2F1|RS272_ARATH 40S ribosomal protein S27-2 OS=Arabidopsis thaliana GN=RPS27B PE=2 SV=2	gi|586752537|ref|XP_006852307.1| PREDICTED: 40S ribosomal protein S27-2 [Amborella trichopoda] gi|548855911|gb|ERN13774.1| hypothetical protein AMTR_s00049p00194290 [Amborella trichopoda]
Unigene274984	0.24	0.77	0.12	1.33	0.11	0.75	576	GO:1902600;GO:0005770;GO:0016021;GO:0006885;GO:0015299	-	virNOG05203;COG0475	P	sp|Q9LUN4|CHX19_ARATH Cation/H(+) antiporter 19 OS=Arabidopsis thaliana GN=CHX19 PE=2 SV=1	gi|769815235|ref|XP_011622251.1| PREDICTED: cation/H(+) antiporter 19 isoform X2 [Amborella trichopoda]
cluster_contig123150	8.36	9.11	10.73	28.14	44.22	15.26	2250	GO:0000287;GO:0004749;GO:0009116;GO:0009506;GO:0009165;GO:0016757;GO:0005829;GO:0005886	-	COG0462;virNOG06374	FE	sp|Q8S2E5|KPRS3_ORYSJ Ribose-phosphate pyrophosphokinase 3, chloroplastic OS=Oryza sativa subsp. japonica GN=Os01g0723600 PE=2 SV=1	gi|695054599|ref|XP_009415434.1| PREDICTED: ribose-phosphate pyrophosphokinase 4 isoform X1 [Musa acuminata subsp. malaccensis]
Unigene204448	0	1.87	0.56	0	0.53	0	361	GO:0016301	-	virNOG16204;COG4886;virNOG09096	ST	sp|Q9LP24|Y1571_ARATH Probable leucine-rich repeat receptor-like protein kinase At1g35710 OS=Arabidopsis thaliana GN=At1g35710 PE=2 SV=1	gi|698456988|ref|XP_009780740.1| PREDICTED: probable leucine-rich repeat receptor-like protein kinase At1g35710 [Nicotiana sylvestris]
Unigene85136	0	0	1.19	0	0	1.21	313	-	-	virNOG09450;COG0446;virNOG04868	CR	sp|Q10499|AIF1_SCHPO Apoptosis-inducing factor 1 OS=Schizosaccharomyces pombe (strain 972 / ATCC 24843) GN=aif1 PE=3 SV=3	gi|545359000|ref|XP_005645006.1| monodehydroascorbate reductase [Coccomyxa subellipsoidea C-169] gi|384246974|gb|EIE20462.1| monodehydroascorbate reductase [Coccomyxa subellipsoidea C-169]
Unigene92677	2.8	2.34	1.56	1.29	1.64	2.19	1044	GO:0055085;GO:0005524;GO:0016021;GO:0042626	-	virNOG02613;COG1132	QV	sp|Q9LK64|AB3C_ARATH ABC transporter C family member 3 OS=Arabidopsis thaliana GN=ABCC3 PE=1 SV=1	gi|641843350|gb|KDO62251.1| hypothetical protein CISIN_1g0007552mg, partial [Citrus sinensis]
Unigene63644	0.28	0.21	0.15	0.27	0.23	0.26	4056	GO:0046872;GO:0016491	-	COG2124;virNOG08244	Q	sp|H1A988|C7254_GLYUR 11-oxo-beta-amyrin 30-oxidase OS=Glycyrrhiza uralensis GN=CYP72A154 PE=1 SV=1	gi|168009730|ref|XP_001757558.1| predicted protein [Physcomitrella patens] gi|162691252|gb|EDQ77615.1| predicted protein, partial [Physcomitrella patens]
cluster_contig80934	0.4	1.56	1.46	3.49	1.43	2.53	3200	-	-	COG2124;virNOG07882	Q	sp|Q50LE0|C85A3_SOLLC Cytochrome P450 85A3 OS=Solanum lycopersicum GN=CYP85A3 PE=2 SV=1	gi|116793922|gb|ABK26932.1| unknown [Picea sitchensis]
cluster_contig25935	0.65	0.48	1.05	0.67	0.74	0.63	6726	GO:0008236	-	COG1404;virNOG01263	O	sp|Q9FGU3|SBT44_ARATH Subtilisin-like protease SBT4.4 OS=Arabidopsis thaliana GN=SBT4.4 PE=2 SV=1	gi|743879789|ref|XP_011036040.1| PREDICTED: cucumisin-like [Populus euphratica]
Unigene76647	0	0	1.25	0	0	0	353	-	-	COG2801;virNOG15679	RL	sp|P10394|POL4_DROME Retrovirus-related Pol polyprotein from transposon 412 OS=Drosophila melanogaster GN=POL PE=3 SV=1	gi|147816265|emb|CAN77445.1| hypothetical protein VITISV_023296 [Vitis vinifera]
Unigene49426	3.13	2.29	2.54	2.16	2.59	2.03	647	-	-	virNOG33727;virNOG10863;COG4886	ST	sp|C0LGH2|Y1561_ARATH Probable LRR receptor-like serine/threonine-protein kinase At1g56130 OS=Arabidopsis thaliana GN=At1g56130 PE=2 SV=2	gi|1000946373|ref|XP_002529290.2| PREDICTED: probable LRR receptor-like serine/threonine-protein kinase At1g56140 isoform X2 [Ricinus communis]
cluster_contig59874	0.09	0.15	0.21	0.54	0.63	0.28	5417	GO:0008270;GO:0055114;GO:0016491	-	COG1062;virNOG12359	QC	sp|P14675|ADH3_SOLTU Alcohol dehydrogenase 3 OS=Solanum tuberosum GN=ADH3 PE=2 SV=1	gi|116788588|gb|ABK24931.1| unknown [Picea sitchensis]
Unigene171055	1.31	1.13	1.44	0.27	0.08	0.5	1001	-	-	virNOG01267;COG0515;virNOG12155	T	sp|Q7X8C5|WAKLB_ARATH Wall-associated receptor kinase-like 2 OS=Arabidopsis thaliana GN=WAKL2 PE=2 SV=1	gi|764566591|ref|XP_011462001.1| PREDICTED: wall-associated receptor kinase 3-like [Fragaria vesca subsp. vesca]
cluster_contig86393	1.09	0	0.13	0	0	0.01	2461	-	-	virNOG13489;COG4886;virNOG10093	ST	sp|F4JNA9|RPP4_ARATH Disease resistance protein RPP4 OS=Arabidopsis thaliana GN=RPP4 PE=1 SV=1	gi|224284251|gb|ACN39861.1| unknown [Picea sitchensis]
Unigene105084	19.5	21.28	21.34	22.09	20.69	27.69	2179	GO:0006457;GO:0005524;GO:1901671;GO:0046914;GO:0005737	K04078	COG0234;virNOG08313	O	sp|O65282|CH20_ARATH 20 kDa chaperonin, chloroplastic OS=Arabidopsis thaliana GN=CPN20 PE=1 SV=2	gi|116784611|gb|ABK23407.1| unknown [Picea sitchensis] gi|224284442|gb|ACN39955.1| unknown [Picea sitchensis]
Unigene93470	0.35	0.27	0.23	0.09	0.08	0.09	5292	-	-	COG2801;virNOG26647	RL	sp|P20825|POL2_DROME Retrovirus-related Pol polyprotein from transposon 297 OS=Drosophila melanogaster GN=pol PE=3 SV=1	gi|89887334|gb|ABD78322.1| polyprotein [Primula vulgaris]
Unigene119873	1.71	1.19	2.28	2.02	2.3	2.61	1521	-	K08515	virNOG03877;COG5143	U	sp|O49377|VA711_ARATH Vesicle-associated membrane protein 711 OS=Arabidopsis thaliana GN=VAMP711 PE=1 SV=2	gi|769797263|ref|XP_011627858.1| PREDICTED: vesicle-associated membrane protein 711 [Amborella trichopoda] gi|769797265|ref|XP_011627859.1| PREDICTED: vesicle-associated membrane protein 711 [Amborella trichopoda]
cluster_contig153269	0	0.3	0.03	0.32	0	0.5	1365	-	-	virNOG06621;COG4886;virNOG05699	ST	sp|Q42371|ERECT_ARATH LRR receptor-like serine/threonine-protein kinase ERECTA OS=Arabidopsis thaliana GN=ERECTA PE=1 SV=1	gi|1026046217|ref|XP_016569288.1| PREDICTED: LOW QUALITY PROTEIN: probable leucine-rich repeat receptor-like protein kinase At1g35710 [Capsicum annuum]
cluster_contig165465	7.44	8.16	5.12	2.23	1.98	4.08	1717	GO:0055085;GO:0005524;GO:0016021;GO:0042626	-	virNOG05516;COG1132	QV	sp|Q9SYI2|AB3B_ARATH ABC transporter B family member 3 OS=Arabidopsis thaliana GN=ABCB3 PE=3 SV=1	gi|110226564|gb|ABG56414.1| MDR-like ABC transporter [Taxus cuspidata]
Unigene208093	0.28	0.53	0.37	1.19	0.7	0.65	6766	-	-	virNOG14680;virNOG04295;virNOG06910;virNOG19692;COG0666	MR	sp|Q01484|ANK2_HUMAN Ankyrin-2 OS=Homo sapiens GN=ANK2 PE=1 SV=4	gi|390979608|dbj|BAM21555.1| hypothetical protein [Cryptomeria japonica]
Unigene62690	0.6	0.27	1.06	1.51	1.3	1.58	3207	GO:0006541;GO:0005524;GO:0044210;GO:0005829;GO:0003883	K01937	COG0504;virNOG03792	F	sp|Q6PEI7|PYRG1_DANRE CTP synthase 1 OS=Danio rerio GN=ctps1 PE=1 SV=1	gi|225462352|ref|XP_002265957.1| PREDICTED: CTP synthase [Vitis vinifera] gi|297736081|emb|CBI24119.3| unnamed protein product [Vitis vinifera]
Unigene279347	0.6	0.38	0.69	1.08	1	0.71	3531	-	-	virNOG00842;COG4886	ST	sp|Q9RBS2|POPC_RALSO Protein PopC OS=Ralstonia solanacearum (strain GMI1000) GN=popC PE=4 SV=2	gi|148907803|gb|ABR17027.1| unknown [Picea sitchensis]
Unigene231174	5.27	4.4	5.45	3.02	2.32	4.41	5593	GO:0023014;GO:0006355;GO:0005622;GO:0042803;GO:0018298;GO:0000155;GO:0009585;GO:0017006;GO:0000160;GO:0009584;GO:0009881	-	COG4251;virNOG07563	TK	sp|Q40762|PHY_PICAB Phytochrome OS=Picea abies PE=2 SV=1	gi|848267583|gb|AKN34478.1| phytochrome, partial [Cephalotaxus harringtonia]
cluster_contig78563	0.44	0.41	0.43	0.36	0.28	0.3	2568	GO:0016705;GO:0020037;GO:0005506;GO:0016021;GO:0004497;GO:0055114	-	COG2124;virNOG02078	Q	sp|Q9STL2|C71AL_ARATH Cytochrome P450 71A21 OS=Arabidopsis thaliana GN=CYP71A21 PE=2 SV=1	gi|116787514|gb|ABK24537.1| unknown [Picea sitchensis]
cluster_contig153191	0.23	0.29	0.43	0.33	0.51	0.43	3291	GO:0000166	-	virNOG13489;virNOG19041;COG4886;virNOG10093;virNOG38372	STR	-	gi|34099697|gb|AAQ57147.1| putative NBS-LRR protein G6229 [Pinus monticola]
Unigene98571	9.32	8.69	12.23	17.86	22.22	13.24	1240	GO:0005524	-	virNOG03266;COG0443	O	sp|P22953|MD37E_ARATH Probable mediator of RNA polymerase II transcription subunit 37e OS=Arabidopsis thaliana GN=MED37E PE=1 SV=3	gi|920683122|gb|KOM29894.1| hypothetical protein LR48_Vigan831s001200 [Vigna angularis] gi|965671012|dbj|BAT85619.1| hypothetical protein VIGAN_04318600 [Vigna angularis var. angularis]
Unigene266393	1.81	1.71	1.36	1.94	1.23	1.56	2868	GO:0004672	-	virNOG07148;virNOG33727;COG0515	T	sp|C0LGH2|Y1561_ARATH Probable LRR receptor-like serine/threonine-protein kinase At1g56130 OS=Arabidopsis thaliana GN=At1g56130 PE=2 SV=2	gi|720060030|ref|XP_010274747.1| PREDICTED: putative receptor-like protein kinase At4g00960 [Nelumbo nucifera]
cluster_contig19554	2.84	3.73	2.6	2.51	2.7	2.98	804	-	-	virNOG01494;NOG18815;COG4886	SR	sp|C0LGQ5|GSO1_ARATH LRR receptor-like serine/threonine-protein kinase GSO1 OS=Arabidopsis thaliana GN=GSO1 PE=1 SV=1	gi|390979604|dbj|BAM21553.1| hypothetical protein, partial [Cryptomeria japonica]
cluster_contig77256	6.27	12	14.62	123.37	31.81	78.26	769	GO:0008152;GO:0003824;GO:0009987	-	COG2273;virNOG07037	RG	sp|P35694|XTH2_SOYBN Xyloglucan endotransglucosylase/hydrolase 2 OS=Glycine max PE=2 SV=1	gi|62149368|dbj|BAD93484.1| pollen major allergen No.121 isoform 1 [Cryptomeria japonica]
Unigene9018	20.32	22.13	17.68	10.44	11.32	15.84	2164	GO:0006979;GO:0020037;GO:0046872;GO:0004096;GO:0098869;GO:0042744;GO:0055114	-	COG0753;virNOG08201	P	sp|P30567|CATA2_GOSHI Catalase isozyme 2 OS=Gossypium hirsutum GN=CAT2 PE=2 SV=1	gi|170181039|gb|ACB11496.1| catalase [Pinus sylvestris]
Unigene126800	1.05	1.99	2.48	4.94	2.34	3.86	1708	GO:0004674;GO:0005524;GO:0006468;GO:0005886	-	virNOG00223;COG0515	T	sp|Q8GXZ3|PBL8_ARATH Probable serine/threonine-protein kinase PBL8 OS=Arabidopsis thaliana GN=PBL8 PE=1 SV=1	gi|148906235|gb|ABR16273.1| unknown [Picea sitchensis]
cluster_contig79390	1.61	0	0.48	0.02	0	0.06	1983	-	-	virNOG03420;COG4886;virNOG10545	ST	sp|Q9FI14|TAO1_ARATH Disease resistance protein TAO1 OS=Arabidopsis thaliana GN=TAO1 PE=4 SV=1	gi|21655195|gb|AAM28912.1| NBS/LRR [Pinus taeda]
Unigene68358	4.11	4.37	6.14	6.02	5.65	6.53	1426	GO:0006754;GO:1902600;GO:0005524;GO:0016021;GO:0008553	-	virNOG04331;COG0474	P	sp|Q9M2A0|PMA8_ARATH ATPase 8, plasma membrane-type OS=Arabidopsis thaliana GN=AHA8 PE=3 SV=1	gi|586669797|ref|XP_006836570.1| PREDICTED: ATPase 10, plasma membrane-type [Amborella trichopoda] gi|548839109|gb|ERM99423.1| hypothetical protein AMTR_s00131p00073280 [Amborella trichopoda]
cluster_contig136828	0.84	0.14	0.31	3.68	10.09	2.11	3219	GO:0006636;GO:0016021;GO:0055114;GO:0031969;GO:0016717	-	COG3239;virNOG00362	I	sp|P48618|FAD3C_BRANA Omega-3 fatty acid desaturase, chloroplastic (Fragment) OS=Brassica napus GN=FAD7 PE=2 SV=1	gi|408490|gb|AAA61774.1| omega-3 fatty acid desaturase [Brassica napus]
cluster_contig147684	2.39	1.96	3.18	1.65	1.61	1.96	4005	GO:0005634;GO:0046872;GO:0006355;GO:0003746;GO:0006414	-	COG4888;virNOG23182;virNOG24960	SRK	sp|Q8LHP0|ELOF1_ORYSJ Transcription elongation factor 1 homolog OS=Oryza sativa subsp. japonica GN=Os07g0631100 PE=3 SV=1	gi|195652947|gb|ACG45941.1| transcription elongation factor 1 [Zea mays]
Unigene50965	0	4.79	0	0	0	0	303	GO:0010181;GO:0051539;GO:0051287;GO:0008137;GO:0055114	-	COG1894;virNOG01084	C	sp|P24917|NDUV1_NEUCR NADH-ubiquinone oxidoreductase 51 kDa subunit, mitochondrial OS=Neurospora crassa (strain ATCC 24698 / 74-OR23-1A / CBS 708.71 / DSM 1257 / FGSC 987) GN=nuo-51 PE=2 SV=2	gi|388507134|gb|AFK41633.1| unknown [Medicago truncatula]
Unigene43546	3.45	8.51	4.59	1.44	0.68	4.07	402	-	-	virNOG06621;virNOG01494;COG4886	STR	sp|Q9LP24|Y1571_ARATH Probable leucine-rich repeat receptor-like protein kinase At1g35710 OS=Arabidopsis thaliana GN=At1g35710 PE=2 SV=1	gi|629087949|gb|KCW54202.1| hypothetical protein EUGRSUZ_I00188 [Eucalyptus grandis]
cluster_contig21745	0.49	0.44	0.57	0.27	0.17	0.39	10836	-	-	virNOG12913;virNOG10863;virNOG10541;COG0515	T	sp|C0LGH3|Y5614_ARATH Probable LRR receptor-like serine/threonine-protein kinase At1g56140 OS=Arabidopsis thaliana GN=At1g56140 PE=2 SV=2	gi|702383377|ref|XP_010064057.1| PREDICTED: probable LRR receptor-like serine/threonine-protein kinase At1g56130 isoform X3 [Eucalyptus grandis]
cluster_contig69758	1.18	0.64	0.84	0.8	0.63	0.55	3898	-	K20027	COG5273;virNOG09072	R	sp|Q8L5Y5|ZDH17_ARATH Probable protein S-acyltransferase 19 OS=Arabidopsis thaliana GN=PAT19 PE=2 SV=1	gi|769826535|ref|XP_011628961.1| PREDICTED: probable protein S-acyltransferase 19 [Amborella trichopoda]
Unigene81488	0.12	0.81	0.13	0	0	0.13	564	GO:0008233	-	virNOG30374;virNOG09238;COG4870;virNOG01052	O	sp|Q9LT78|RD21C_ARATH Probable cysteine protease RD21C OS=Arabidopsis thaliana GN=RD21C PE=1 SV=1	gi|374530932|gb|AEP83812.2| cysteine endopeptidase EP8 [Secale cereale x Triticum turgidum subsp. durum]
cluster_contig113773	0.47	0.51	0.62	2.23	1.39	1.41	6433	GO:0055114;GO:0016491	-	COG1252;virNOG08238	C	sp|Q8GWA1|NDA1_ARATH Internal alternative NAD(P)H-ubiquinone oxidoreductase A1, mitochondrial OS=Arabidopsis thaliana GN=NDA1 PE=2 SV=1	gi|1035961302|gb|OAY82075.1| Internal alternative NAD(P)H-ubiquinone oxidoreductase A1, mitochondrial [Ananas comosus]
Unigene112875	34.92	38.44	27.32	26.32	9.26	14.4	574	-	-	virNOG06621;COG4886	ST	sp|Q9LP24|Y1571_ARATH Probable leucine-rich repeat receptor-like protein kinase At1g35710 OS=Arabidopsis thaliana GN=At1g35710 PE=2 SV=1	gi|1026046217|ref|XP_016569288.1| PREDICTED: LOW QUALITY PROTEIN: probable leucine-rich repeat receptor-like protein kinase At1g35710 [Capsicum annuum]
cluster_contig60035	0.03	0.15	0.21	0.1	0.3	0.25	1181	-	-	COG2801;virNOG15679	RL	sp|P04323|POL3_DROME Retrovirus-related Pol polyprotein from transposon 17.6 OS=Drosophila melanogaster GN=pol PE=3 SV=1	gi|89179406|gb|ABD63142.1| Retrotransposon gag protein [Asparagus officinalis]
Unigene26586	6.51	5.67	4.81	4.55	4.16	6.21	3337	GO:0005524;GO:0004386;GO:0003676	-	COG0513;NOG14338;virNOG10524	AL	sp|Q9FNM7|RH26_ARATH DEAD-box ATP-dependent RNA helicase 26 OS=Arabidopsis thaliana GN=RH26 PE=1 SV=2	gi|586672784|ref|XP_006837444.1| PREDICTED: DEAD-box ATP-dependent RNA helicase 31 [Amborella trichopoda] gi|548840085|gb|ERN00298.1| hypothetical protein AMTR_s00107p00082420 [Amborella trichopoda]
Unigene64208	1.42	0.97	1.08	1.53	0.62	1.05	1533	-	-	COG0842;virNOG02670;virNOG32430	QV	sp|O24367|TUR2_SPIPO Pleiotropic drug resistance protein TUR2 OS=Spirodela polyrhiza GN=TUR2 PE=1 SV=1	gi|698521329|ref|XP_009757475.1| PREDICTED: pleiotropic drug resistance protein 1-like, partial [Nicotiana sylvestris]
Unigene229201	22.02	18.12	29.91	34.54	34.16	35.2	906	GO:0003677;GO:0005634;GO:0046982;GO:0000786	K11253	COG2036;virNOG17611	B	sp|Q71H73|H33_VITVI Histone H3.3 OS=Vitis vinifera PE=2 SV=3	gi|145334271|ref|NP_001078516.1| Histone H3.3 [Arabidopsis thaliana] gi|332661756|gb|AEE87156.1| Histone H3.3 [Arabidopsis thaliana]
cluster_contig154724	0.64	2.32	3.77	3.08	1.14	2.82	929	-	-	virNOG03420;COG4886;virNOG10545	ST	sp|Q9BTT6|LRRC1_HUMAN Leucine-rich repeat-containing protein 1 OS=Homo sapiens GN=LRRC1 PE=1 SV=1	gi|168068939|ref|XP_001786264.1| predicted protein [Physcomitrella patens] gi|162661795|gb|EDQ48924.1| predicted protein, partial [Physcomitrella patens]
cluster_contig24863	3.81	2.1	2.4	0.15	0.3	0.88	3016	-	-	virNOG28448;COG4886;NOG96741	SOR	sp|Q9CAK1|RLM1B_ARATH Disease resistance protein RML1B OS=Arabidopsis thaliana GN=RLM1B PE=2 SV=1	gi|224284251|gb|ACN39861.1| unknown [Picea sitchensis]
cluster_contig20308	1.88	0.7	0.64	4.26	4.61	1.34	412	-	-	virNOG03420;COG4886	ST	-	gi|294464172|gb|ADE77602.1| unknown [Picea sitchensis]
Unigene42341	0.35	0.22	0.24	0.23	0.16	0.12	2865	GO:0016020;GO:0006810;GO:0000166;GO:0016887	-	virNOG01035;COG1132	QV	sp|Q9LSJ5|AB18B_ARATH ABC transporter B family member 18 OS=Arabidopsis thaliana GN=ABCB18 PE=3 SV=1	gi|357496181|ref|XP_003618379.1| ABC transporter B family-like protein [Medicago truncatula] gi|355493394|gb|AES74597.1| ABC transporter B family-like protein [Medicago truncatula]
Unigene95557	1.85	0.07	1.88	1.56	1.69	0.08	1779	GO:0008270;GO:0055114;GO:0016491	-	virNOG02608;COG1064	QC	sp|Q9CAI3|CADH1_ARATH Probable cinnamyl alcohol dehydrogenase 1 OS=Arabidopsis thaliana GN=CAD1 PE=2 SV=1	gi|116778920|gb|ABK21056.1| unknown [Picea sitchensis]
Unigene282130	0.33	0.22	0.26	0.23	0.19	0.12	4519	-	-	virNOG39505;COG1112;virNOG09594;NOG15334	ORL	sp|Q8R151|ZNFX1_MOUSE NFX1-type zinc finger-containing protein 1 OS=Mus musculus GN=Znfx1 PE=1 SV=3	gi|302768273|ref|XP_002967556.1| hypothetical protein SELMODRAFT_408664 [Selaginella moellendorffii] gi|300164294|gb|EFJ30903.1| hypothetical protein SELMODRAFT_408664 [Selaginella moellendorffii]
Unigene90872	2.06	1.34	2.67	5.15	5.39	4.82	2122	GO:0005524	-	virNOG31226;COG5277	Z	sp|P24902|ACT_PINCO Actin (Fragment) OS=Pinus contorta PE=3 SV=1	gi|669034079|gb|AIH15194.1| actin 2, partial [Hedychium coronarium]
Unigene280403	33.87	24.78	45.95	42.89	42.5	46.5	1205	GO:0003723;GO:0006412;GO:0003735;GO:0015935	K02958	COG0185;virNOG17738	J	sp|O65059|RS15_PICMA 40S ribosomal protein S15 OS=Picea mariana GN=RPS15 PE=2 SV=1	gi|27923848|sp|O65059.1|RS15_PICMA RecName: Full=40S ribosomal protein S15 gi|2982268|gb|AAC32121.1| probable 40S ribosomal protein S15 [Picea mariana] gi|116778880|gb|ABK21037.1| unknown [Picea sitchensis] gi|116790999|gb|ABK25817.1| unknown [Picea sitchensis] gi|116793646|gb|ABK26826.1| unknown [Picea sitchensis] gi|224284325|gb|ACN39898.1| unknown [Picea sitchensis]
cluster_contig176049	1.47	1.61	1.9	0.26	0.25	0.68	2371	GO:0003824	K05894	COG1902;virNOG14216	C	sp|Q9FEW9|OPR3_SOLLC 12-oxophytodienoate reductase 3 OS=Solanum lycopersicum GN=OPR3 PE=1 SV=1	gi|703075667|ref|XP_010090135.1| 12-oxophytodienoate reductase 3 [Morus notabilis] gi|587848673|gb|EXB38932.1| 12-oxophytodienoate reductase 3 [Morus notabilis]
Unigene80622	4.24	3.72	3.64	5.44	0.83	5.21	498	-	-	virNOG05344;virNOG30260;COG4886;COG0515;virNOG03095	ST	sp|Q9FL28|FLS2_ARATH LRR receptor-like serine/threonine-protein kinase FLS2 OS=Arabidopsis thaliana GN=FLS2 PE=1 SV=1	gi|548843132|gb|ERN02891.1| hypothetical protein AMTR_s00135p00046620 [Amborella trichopoda]
Unigene9899	0.92	0	0.12	0.24	0.34	0.24	582	GO:0005488;GO:0016491	-	COG2124;virNOG15171;virNOG00971;virNOG09201	Q	sp|O49394|C82C2_ARATH Cytochrome P450 82C2 OS=Arabidopsis thaliana GN=CYP82C2 PE=2 SV=2	gi|548836847|gb|ERM97889.1| hypothetical protein AMTR_s05472p00006060, partial [Amborella trichopoda]
Unigene231336	1.19	1.15	0.92	0.9	0.94	0.89	4395	GO:0003779;GO:0005524;GO:0003774;GO:0016459	-	COG5022;virNOG00897	Z	sp|F4HWY6|MYO11_ARATH Myosin-11 OS=Arabidopsis thaliana GN=XI-E PE=3 SV=1	gi|641846239|gb|KDO65123.1| hypothetical protein CISIN_1g0004211mg, partial [Citrus sinensis] gi|641846240|gb|KDO65124.1| hypothetical protein CISIN_1g0004211mg, partial [Citrus sinensis] gi|641846241|gb|KDO65125.1| hypothetical protein CISIN_1g0004211mg, partial [Citrus sinensis]
Unigene255534	0.26	0.11	0.53	0.1	0.05	0.22	897	-	-	COG3491;virNOG02493	QR	sp|Q7XKU5|DAO_ORYSJ 2-oxoglutarate-dependent dioxygenase DAO OS=Oryza sativa subsp. japonica GN=DAO PE=2 SV=2	gi|116781706|gb|ABK22210.1| unknown [Picea sitchensis]
Unigene208452	0.92	0.82	0.38	0.08	0.24	0.49	1517	GO:0016020;GO:0008152;GO:0044464;GO:0016798	-	COG1501;virNOG00843	G	sp|O04931|AGLU_BETVU Alpha-glucosidase OS=Beta vulgaris PE=1 SV=1	gi|567912827|ref|XP_006448727.1| hypothetical protein CICLE_v10017610mg, partial [Citrus clementina] gi|557551338|gb|ESR61967.1| hypothetical protein CICLE_v10017610mg, partial [Citrus clementina]
Unigene167274	0.59	0.32	0.6	0.15	0.2	0.21	5077	GO:0004674;GO:0005524;GO:0016021;GO:0006468	-	COG0515;virNOG09061	T	sp|Q84M95|PBL28_ARATH Probable serine/threonine-protein kinase PBL28 OS=Arabidopsis thaliana GN=PBL28 PE=2 SV=1	gi|356565912|ref|XP_003551180.1| PREDICTED: serine/threonine-protein kinase PBS1-like isoform X2 [Glycine max] gi|947049743|gb|KRG99271.1| hypothetical protein GLYMA_18G134100 [Glycine max]
cluster_contig7835	4.84	4.18	8.26	13.46	6.48	6.47	6084	-	-	virNOG03420;COG4886	ST	sp|Q9FI14|TAO1_ARATH Disease resistance protein TAO1 OS=Arabidopsis thaliana GN=TAO1 PE=4 SV=1	gi|224284251|gb|ACN39861.1| unknown [Picea sitchensis]
cluster_contig172907	0.23	0.19	0.24	0.18	0.15	0.27	7528	GO:0042409;GO:0032259	-	virNOG06566;COG4122	QR	sp|O24144|CAMT1_TOBAC Caffeoyl-CoA O-methyltransferase 1 OS=Nicotiana tabacum GN=CCOAOMT1 PE=1 SV=1	gi|425856896|gb|AFX98064.1| caffeoyl-CoA O-methyltransferase [Cunninghamia lanceolata]
cluster_contig167244	1.52	2.42	2	0.62	0.3	1.39	1477	-	-	virNOG07888;virNOG15924;COG0515;virNOG01855	T	sp|C0LGI2|Y1677_ARATH Probable LRR receptor-like serine/threonine-protein kinase At1g67720 OS=Arabidopsis thaliana GN=At1g67720 PE=2 SV=1	gi|758852400|gb|AJP06318.1| LRK1 [Pinus tabuliformis]
cluster_contig134087	9.11	15.11	10.88	19.82	12.8	12.99	933	GO:0005737	-	COG5272;virNOG06759	O	sp|P0CH33|UBQ11_ARATH Polyubiquitin 11 OS=Arabidopsis thaliana GN=UBQ11 PE=2 SV=1	gi|721666586|ref|XP_010235843.1| PREDICTED: polyubiquitin 11 isoform X1 [Brachypodium distachyon] gi|944065274|gb|KQK00865.1| hypothetical protein BRADI_3g52300 [Brachypodium distachyon]
Unigene119896	1.9	1.9	2.08	2.46	3.88	2.89	777	GO:0005840;GO:0006412;GO:0003735	-	COG2451;virNOG19518	J	sp|Q9C912|R35A3_ARATH 60S ribosomal protein L35a-3 OS=Arabidopsis thaliana GN=RPL35AC PE=3 SV=1	gi|116778559|gb|ABK20910.1| unknown [Picea sitchensis] gi|116789528|gb|ABK25279.1| unknown [Picea sitchensis]
Unigene231435	0.73	0.52	0.64	0.55	1.25	0.78	3335	GO:0008270;GO:0032259;GO:0003871;GO:0009086	-	virNOG03217;COG0620	E	sp|Q2QLY4|METE2_ORYSJ 5-methyltetrahydropteroyltriglutamate--homocysteine methyltransferase 2 OS=Oryza sativa subsp. japonica GN=Os12g0624000 PE=2 SV=1	gi|148905946|gb|ABR16134.1| unknown [Picea sitchensis]
cluster_contig22796	0.83	0.54	0.79	0.93	0.47	0.84	3236	-	-	virNOG05344;COG4886	ST	sp|Q9ZUI0|Y2241_ARATH Putative leucine-rich repeat receptor-like serine/threonine-protein kinase At2g24130 OS=Arabidopsis thaliana GN=At2g24130 PE=3 SV=1	gi|567887930|ref|XP_006436487.1| hypothetical protein CICLE_v10033505mg [Citrus clementina] gi|557538683|gb|ESR49727.1| hypothetical protein CICLE_v10033505mg [Citrus clementina]
cluster_contig79387	0.76	0.43	0.5	0.21	0.2	0.34	3980	GO:0005524	-	virNOG00261;COG5078	O	sp|Q8S920|UBC5A_ORYSJ Ubiquitin-conjugating enzyme E2 5A OS=Oryza sativa subsp. japonica GN=UBC5A PE=2 SV=1	gi|116779737|gb|ABK21411.1| unknown [Picea sitchensis] gi|116782144|gb|ABK22385.1| unknown [Picea sitchensis] gi|224284788|gb|ACN40124.1| unknown [Picea sitchensis] gi|224285370|gb|ACN40408.1| unknown [Picea sitchensis]
cluster_contig113600	0.57	0.25	0.32	0	0.06	0.24	1359	-	-	COG1252;virNOG08238	C	sp|O80874|NDA2_ARATH Internal alternative NAD(P)H-ubiquinone oxidoreductase A2, mitochondrial OS=Arabidopsis thaliana GN=NDA2 PE=1 SV=1	gi|1035961302|gb|OAY82075.1| Internal alternative NAD(P)H-ubiquinone oxidoreductase A1, mitochondrial [Ananas comosus]
cluster_contig178065	7.35	6.41	8.15	9.86	9.22	9.43	2414	-	K12193	virNOG06183;COG5491	NU	sp|Q9FFB3|VP241_ARATH Vacuolar protein sorting-associated protein 24 homolog 1 OS=Arabidopsis thaliana GN=VPS24-1 PE=1 SV=1	gi|694415591|ref|XP_009335972.1| PREDICTED: vacuolar protein sorting-associated protein 24 homolog 1-like [Pyrus x bretschneideri]
Unigene117220	0.11	0.17	0.53	0.53	0.5	0.45	2169	-	-	virNOG01494;COG4886;virNOG08985;virNOG08047	STR	sp|Q9FZ59|PEPR2_ARATH Leucine-rich repeat receptor-like protein kinase PEPR2 OS=Arabidopsis thaliana GN=PEPR2 PE=1 SV=1	gi|955375226|ref|XP_014624274.1| PREDICTED: leucine-rich repeat receptor protein kinase EMS1-like [Glycine max]
cluster_contig116005	60.45	53.98	77.56	80.32	78.05	84.34	1756	GO:0005840;GO:0006412;GO:0003735	K02957	COG0096;virNOG17552;virNOG31988	J	sp|Q9AT34|RS15A_DAUCA 40S ribosomal protein S15a OS=Daucus carota GN=RPS15A PE=2 SV=3	gi|743780258|ref|XP_011024999.1| PREDICTED: 40S ribosomal protein S15a-like isoform X1 [Populus euphratica]
cluster_contig157175	0.68	0.46	0.36	0.66	0.61	0.73	2573	GO:0006810;GO:0020037;GO:0005506;GO:0055114;GO:0016705;GO:0016021;GO:0004497;GO:0005215	-	COG1914;virNOG05785	P	sp|Q9S9N8|NRAM6_ARATH Metal transporter Nramp6 OS=Arabidopsis thaliana GN=NRAMP6 PE=2 SV=2	gi|302807722|ref|XP_002985555.1| hypothetical protein SELMODRAFT_122391, partial [Selaginella moellendorffii] gi|300146761|gb|EFJ13429.1| hypothetical protein SELMODRAFT_122391, partial [Selaginella moellendorffii]
Unigene277205	0.23	0	0.12	0.12	0.66	0.36	587	-	-	COG1503;virNOG10744	JR	sp|Q2QWE9|SGS3_ORYSJ Protein SUPPRESSOR OF GENE SILENCING 3 homolog OS=Oryza sativa subsp. japonica GN=SGS3 PE=3 SV=1	gi|758852466|gb|AJP06351.1| SGS3 [Pinus tabuliformis]
cluster_contig115705	1.5	1.39	1.65	1.46	1.29	1.76	2547	GO:0043565	-	COG2178;virNOG10285	JR	sp|Q9JHB5|TSNAX_RAT Translin-associated protein X OS=Rattus norvegicus GN=Tsnax PE=1 SV=1	gi|116784075|gb|ABK23203.1| unknown [Picea sitchensis]
cluster_contig101210	0.1	0.28	0.37	0.47	0.3	0.16	902	-	-	virNOG01494;COG4886	SR	sp|P93194|RPK1_IPONI Receptor-like protein kinase OS=Ipomoea nil GN=INRPK1 PE=2 SV=2	gi|641806085|gb|KDO36067.1| hypothetical protein CISIN_1g047203mg, partial [Citrus sinensis]
Unigene83557	0	6.13	2.75	0	2.51	0.94	328	-	-	virNOG05135;COG0515	T	sp|Q9S9U1|LRK71_ARATH L-type lectin-domain containing receptor kinase VII.1 OS=Arabidopsis thaliana GN=LECRK71 PE=2 SV=1	gi|743846796|ref|XP_011027823.1| PREDICTED: L-type lectin-domain containing receptor kinase VII.1-like isoform X1 [Populus euphratica]
cluster_contig134890	0.4	0.21	0.11	0.22	0.22	0.21	3313	GO:0006401;GO:0003723;GO:0005524;GO:0003724	-	virNOG05478;COG4581	AL	sp|F4JAA5|SKI2_ARATH DExH-box ATP-dependent RNA helicase DExH11 OS=Arabidopsis thaliana GN=SKI2 PE=1 SV=1	gi|297745957|emb|CBI16013.3| unnamed protein product [Vitis vinifera]
Unigene205112	11.83	10.44	12.22	11.52	12.17	10.88	1601	GO:0004364;GO:0006749;GO:0005737;GO:0010731	-	virNOG10970;COG0625	O	sp|Q8H8U5|IN21B_ORYSJ Protein IN2-1 homolog B OS=Oryza sativa subsp. japonica GN=GSTZ5 PE=2 SV=1	gi|428233257|gb|AFZ39126.1| lambda class glutathione S-transferase [Physcomitrella patens]
cluster_contig190	3.95	5.98	9.7	2.34	2.52	3.64	1157	GO:0055114;GO:0016491	-	COG0656;virNOG00419	R	sp|A0A1X9QHJ0|DMS1D_WHEAT Deoxymugineic acid synthase 1-D OS=Triticum aestivum GN=DMAS1-D PE=2 SV=1	gi|116782517|gb|ABK22537.1| unknown [Picea sitchensis]
cluster_contig104699	1.11	1.05	1.22	0.84	1.09	1	2692	-	-	virNOG34093;virNOG00379;COG0531	E	sp|B9EXZ6|BAT1_ORYSJ Amino-acid permease BAT1 homolog OS=Oryza sativa subsp. japonica GN=BAT1 PE=2 SV=1	gi|719961527|ref|XP_010277892.1| PREDICTED: amino-acid permease BAT1 homolog isoform X1 [Nelumbo nucifera]
Unigene169281	4.03	1.12	7.54	28.73	34.23	18.8	920	-	-	COG0367;virNOG03325	E	sp|P19252|ASNS2_PEA Asparagine synthetase, root [glutamine-hydrolyzing] OS=Pisum sativum GN=AS2 PE=2 SV=3	gi|148907704|gb|ABR16980.1| unknown [Picea sitchensis]
cluster_contig173405	2.62	2.15	2.44	2.91	2.71	3.07	4249	-	-	virNOG06301;COG5601	K	sp|Q52JK6|VIP2_NICBE Probable NOT transcription complex subunit VIP2 (Fragment) OS=Nicotiana benthamiana GN=VIP2 PE=1 SV=1	gi|731392381|ref|XP_010651077.1| PREDICTED: probable NOT transcription complex subunit VIP2 isoform X3 [Vitis vinifera] gi|731392383|ref|XP_010651078.1| PREDICTED: probable NOT transcription complex subunit VIP2 isoform X3 [Vitis vinifera] gi|297746154|emb|CBI16210.3| unnamed protein product [Vitis vinifera]
Unigene128954	0.51	0.89	2.88	7.13	3.53	3.41	789	-	-	virNOG03420;COG4886	ST	sp|Q9LVT1|DRL39_ARATH Putative disease resistance protein At5g47280 OS=Arabidopsis thaliana GN=At5g47280 PE=3 SV=1	gi|224284251|gb|ACN39861.1| unknown [Picea sitchensis]
cluster_contig166984	0.34	0.24	0.23	0.27	0.19	0.31	2869	GO:0016311;GO:0016791	-	virNOG14392;COG2453	TV	sp|Q16690|DUS5_HUMAN Dual specificity protein phosphatase 5 OS=Homo sapiens GN=DUSP5 PE=1 SV=2	gi|224286748|gb|ACN41077.1| unknown [Picea sitchensis]
cluster_contig92255	1.03	1.92	2.09	0.4	0.19	0.46	1528	GO:0016020;GO:0016310;GO:0004674;GO:0000166	-	virNOG00169;COG0515	T	sp|O81292|LRK43_ARATH L-type lectin-domain containing receptor kinase IV.3 OS=Arabidopsis thaliana GN=LECRK43 PE=2 SV=1	gi|148906759|gb|ABR16526.1| unknown [Picea sitchensis]
Unigene82351	0.18	0.38	0.06	1.86	0.17	0.68	825	GO:0016020;GO:0000166;GO:0004672	-	virNOG12183;virNOG04804;COG0515	T	sp|Q9LXA5|LRK91_ARATH L-type lectin-domain containing receptor kinase IX.1 OS=Arabidopsis thaliana GN=LECRK91 PE=1 SV=1	gi|586770733|ref|XP_006856579.1| PREDICTED: L-type lectin-domain containing receptor kinase IX.1 [Amborella trichopoda] gi|548860460|gb|ERN18046.1| hypothetical protein AMTR_s00046p00196610 [Amborella trichopoda]
cluster_contig131783	0.92	1.02	1.22	1.01	0.55	1.03	3404	-	-	virNOG05074;COG0515	T	sp|P25848|PHY1_CERPU Light-sensor Protein kinase OS=Ceratodon purpureus GN=PHY1 PE=3 SV=3	gi|567904794|ref|XP_006444885.1| hypothetical protein CICLE_v10023409mg [Citrus clementina] gi|568876332|ref|XP_006491235.1| PREDICTED: mitogen-activated protein kinase kinase kinase 7 [Citrus sinensis] gi|557547147|gb|ESR58125.1| hypothetical protein CICLE_v10023409mg [Citrus clementina] gi|641867720|gb|KDO86404.1| hypothetical protein CISIN_1g038696mg [Citrus sinensis]
cluster_contig61272	0.41	0.42	0.5	0.54	0.78	1.03	2204	-	-	COG2801;virNOG30511	RL	-	gi|596022357|ref|XP_007219089.1| hypothetical protein PRUPE_ppa015100mg, partial [Prunus persica] gi|462415551|gb|EMJ20288.1| hypothetical protein PRUPE_ppa015100mg, partial [Prunus persica]
cluster_contig57694	3.56	4.26	5.78	13.05	9.46	7.39	4543	GO:0005634;GO:0005524;GO:0009738;GO:0035556;GO:0005737;GO:0046777;GO:0018105;GO:0004683;GO:0005509;GO:0009931;GO:0005516	-	COG5126;virNOG01312	ZTD	sp|Q5VQQ5|CDPK2_ORYSJ Calcium-dependent protein kinase 2 OS=Oryza sativa subsp. japonica GN=CPK2 PE=2 SV=1	gi|659097477|ref|XP_008449648.1| PREDICTED: calcium-dependent protein kinase 34 [Cucumis melo]
cluster_contig6455	5.29	3.53	5.02	6.39	7.09	6.01	3600	GO:0005840;GO:0006412;GO:0003735	-	virNOG17735;COG2163	J	sp|Q8LCL3|RL272_ARATH 60S ribosomal protein L27-2 OS=Arabidopsis thaliana GN=RPL27B PE=2 SV=2	gi|294462766|gb|ADE76927.1| unknown [Picea sitchensis]
Unigene43919	0	2.8	0	0	0	0	310	-	-	COG2801;virNOG36622;KOG0017;virNOG33817	RL	-	gi|1025255916|ref|XP_016489856.1| PREDICTED: uncharacterized protein LOC107809704 [Nicotiana tabacum]
cluster_contig18748	0	0.06	0	1.6	0.22	1.95	1370	-	-	virNOG12867;virNOG03656;COG3491	QR	sp|Q8W2X5|FL3H2_ORYSJ Flavanone 3-dioxygenase 2 OS=Oryza sativa subsp. japonica GN=F3H-2 PE=1 SV=1	gi|567858010|ref|XP_006421688.1| hypothetical protein CICLE_v10005149mg [Citrus clementina] gi|557523561|gb|ESR34928.1| hypothetical protein CICLE_v10005149mg [Citrus clementina]
Unigene30638	0	1.19	0	0	0	0	319	GO:0005739	-	COG2801;virNOG15679	RL	sp|P04323|POL3_DROME Retrovirus-related Pol polyprotein from transposon 17.6 OS=Drosophila melanogaster GN=pol PE=3 SV=1	gi|973605930|gb|KUM49047.1| hypothetical protein ABT39_MTgene4384 (mitochondrion) [Picea glauca]
cluster_contig133989	0.22	0.19	0.23	1.02	0.88	0.65	3949	GO:0005524	-	COG0464;virNOG09594	O	sp|P27643|SP5K_BACSU Stage V sporulation protein K OS=Bacillus subtilis (strain 168) GN=spoVK PE=2 SV=3	gi|116789157|gb|ABK25136.1| unknown [Picea sitchensis]
Unigene14911	0.09	0.91	0.19	0	0	0.59	641	-	-	virNOG00023;COG4886;virNOG06761	ST	sp|Q9SGP2|HSL1_ARATH Receptor-like protein kinase HSL1 OS=Arabidopsis thaliana GN=HSL1 PE=2 SV=1	gi|1009106574|ref|XP_015875191.1| PREDICTED: receptor-like protein kinase HSL1 [Ziziphus jujuba]
cluster_contig154668	0.8	0.44	0.37	0.17	0.07	0.35	1544	-	-	COG5147;virNOG29589;virNOG19002;virNOG30596	K	sp|Q96276|MYB23_ARATH Transcription factor MYB23 OS=Arabidopsis thaliana GN=MYB23 PE=1 SV=1	gi|727519046|ref|XP_010435913.1| PREDICTED: transcription factor MYB23-like [Camelina sativa]
cluster_contig132144	5.49	2.58	1.42	0.17	0.23	0.46	1198	-	-	virNOG03883;virNOG03279;COG1404;virNOG16894	O	sp|Q9FLI4|SBT13_ARATH Subtilisin-like protease SBT1.3 OS=Arabidopsis thaliana GN=SBT1.3 PE=2 SV=1	gi|920666949|gb|AKZ18516.1| SDD1 protein, partial [Pinus thunbergii]
cluster_contig99735	0.35	0.48	0.48	0.15	0.29	0.17	2101	GO:0044710;GO:0016491	-	COG0654;virNOG30817;virNOG13306	HC	-	gi|224285334|gb|ACN40391.1| unknown [Picea sitchensis]
Unigene89896	3.19	5.53	2.59	2	1.15	2.5	2038	-	K04708	COG1028;virNOG04718;NOG13165;COG0300	QIR	sp|Q0WRJ2|TC10A_ARATH 3-dehydrosphinganine reductase TSC10A OS=Arabidopsis thaliana GN=TSC10A PE=1 SV=1	gi|116791171|gb|ABK25881.1| unknown [Picea sitchensis]
cluster_contig56853	1.1	1.07	0.97	1.09	0.87	0.85	5466	GO:0006813;GO:0098655;GO:0016021;GO:0008324	-	COG1226;virNOG06829	SP	sp|Q6RHR6|DMI1_MEDTR Ion channel DMI1 OS=Medicago truncatula GN=DMI1 PE=1 SV=1	gi|1024013924|gb|KZV34805.1| hypothetical protein F511_00707 [Dorcoceras hygrometricum]
cluster_contig148950	2.32	1.28	2.14	0.69	1.01	0.68	3182	GO:0004022;GO:0008270;GO:0055114	-	COG1062;virNOG12359	QC	sp|Q2R8Z5|ADH1_ORYSJ Alcohol dehydrogenase 1 OS=Oryza sativa subsp. japonica GN=ADH1 PE=2 SV=2	gi|116786155|gb|ABK24000.1| unknown [Picea sitchensis]
cluster_contig1845	0.17	0.16	0.13	0.32	0.32	0.33	3997	-	-	COG2801;virNOG15679	RL	sp|P03554|POL_CAMVS Enzymatic polyprotein OS=Cauliflower mosaic virus (strain Strasbourg) GN=ORF V PE=3 SV=1	gi|147791774|emb|CAN66051.1| hypothetical protein VITISV_018870 [Vitis vinifera]
Unigene57750	0	0.04	0.04	1.42	0.12	1.25	1042	GO:0016787	-	COG0631;virNOG01720;virNOG30427	T	sp|O80871|P2C25_ARATH Probable protein phosphatase 2C 25 OS=Arabidopsis thaliana GN=At2g30020 PE=1 SV=1	gi|148906112|gb|ABR16214.1| unknown [Picea sitchensis]
Unigene126666	3	0.39	4.57	8.2	3.24	1.31	1547	GO:0020037;GO:0005506;GO:0004129;GO:0009060;GO:0006119;GO:0022900;GO:1902600;GO:0005507;GO:0016021;GO:0005743;GO:0070469;GO:0005886	K02256	virNOG11095;COG0843	C	sp|P24794|COX1_BETVU Cytochrome c oxidase subunit 1 OS=Beta vulgaris GN=COX1 PE=3 SV=2	gi|937408985|ref|YP_009167250.1| cytochrome c oxidase subunit 1 (mitochondrion) [Ginkgo biloba] gi|761232265|gb|AJP33463.1| cytochrome c oxidase subunit 1 (mitochondrion) [Ginkgo biloba]
cluster_contig67767	0.16	0.65	0.21	0.16	0.04	0.04	1061	GO:0005524	-	virNOG08149;COG0443;NOG01174	O	sp|F4HQD4|HSP7P_ARATH Heat shock 70 kDa protein 15 OS=Arabidopsis thaliana GN=HSP70-15 PE=1 SV=1	gi|901790936|gb|KMZ56466.1| Heat shock 70 kDa protein 14 [Zostera marina]
Unigene279652	0.84	0.99	0.92	0.76	0.69	0.98	3995	GO:0005525;GO:0009507	-	COG1160;virNOG05060	JR	sp|Q3M929|DER_ANAVT GTPase Der OS=Anabaena variabilis (strain ATCC 29413 / PCC 7937) GN=der PE=3 SV=1	gi|743877240|ref|XP_010907852.1| PREDICTED: uncharacterized protein LOC105034405 isoform X1 [Elaeis guineensis]
Unigene64082	2.65	2.43	2.02	3.07	3.28	4.72	2169	GO:0030151;GO:0003824;GO:0030170	-	COG3217;virNOG07574	R	sp|Q5VT66|MARC1_HUMAN Mitochondrial amidoxime-reducing component 1 OS=Homo sapiens GN=MARC1 PE=1 SV=1	gi|116780456|gb|ABK21688.1| unknown [Picea sitchensis]
cluster_contig119908	1.83	4.94	2.62	21.03	9.32	17.29	396	GO:0004674;GO:0005524;GO:0016021;GO:0006468;GO:0048544;GO:0005886	-	virNOG04953;COG0515	T	sp|O64477|Y2913_ARATH G-type lectin S-receptor-like serine/threonine-protein kinase At2g19130 OS=Arabidopsis thaliana GN=At2g19130 PE=2 SV=1	gi|566257458|ref|XP_006388572.1| hypothetical protein POPTR_0151s00200g [Populus trichocarpa] gi|550310420|gb|ERP47486.1| hypothetical protein POPTR_0151s00200g [Populus trichocarpa]
cluster_contig109426	0	0.66	0.59	0	0	0	357	-	-	COG2801;virNOG30511	RL	-	gi|823145097|ref|XP_012472412.1| PREDICTED: uncharacterized protein LOC105789586 [Gossypium raimondii]
cluster_contig57722	0.42	0.45	0.42	0.93	1.94	0.64	5431	-	-	COG0462;KOG1448;virNOG06374	FE	sp|Q8S2E5|KPRS3_ORYSJ Ribose-phosphate pyrophosphokinase 3, chloroplastic OS=Oryza sativa subsp. japonica GN=Os01g0723600 PE=2 SV=1	gi|1002838397|ref|XP_006646275.2| PREDICTED: ribose-phosphate pyrophosphokinase 3, chloroplastic [Oryza brachyantha]
cluster_contig171224	22.3	22.43	20.32	17.98	20.16	20.91	2620	GO:0046872;GO:0055114;GO:0016491	-	virNOG04153;virNOG03989;COG3491;virNOG07799	QR	sp|Q39224|SRG1_ARATH Protein SRG1 OS=Arabidopsis thaliana GN=SRG1 PE=2 SV=1	gi|116794322|gb|ABK27094.1| unknown [Picea sitchensis]
Unigene188387	1.06	0.29	0.42	0.13	0.14	0.22	5074	GO:0043622;GO:0055028;GO:0005524;GO:0004674;GO:0006468	-	virNOG02967;COG0515	T	sp|Q0WPH8|NEK5_ARATH Serine/threonine-protein kinase Nek5 OS=Arabidopsis thaliana GN=NEK5 PE=1 SV=1	gi|1027087644|ref|XP_008246018.2| PREDICTED: serine/threonine-protein kinase Nek5-like [Prunus mume]
cluster_contig117341	1.67	0.38	0.77	0.82	1.4	0.93	12794	-	-	COG2801;virNOG30511	RL	-	gi|596024107|ref|XP_007219137.1| hypothetical protein PRUPE_ppa015965mg [Prunus persica] gi|462415599|gb|EMJ20336.1| hypothetical protein PRUPE_ppa015965mg [Prunus persica]
Unigene266423	0.22	0.73	0.15	0.05	0.06	0.05	3348	-	-	virNOG00477;COG0004	P	-	gi|148909476|gb|ABR17836.1| unknown [Picea sitchensis]
Unigene65634	0.1	0.44	0.73	1.04	0.59	0.11	617	GO:0016021;GO:0042773;GO:0005739;GO:0008137	-	virNOG39612;virNOG13391;COG1007	C	sp|O05000|NU2M_ARATH NADH-ubiquinone oxidoreductase chain 2 OS=Arabidopsis thaliana GN=ND2 PE=2 SV=2	gi|761232218|gb|AJP33436.1| NADH dehydrogenase subunit 2 (mitochondrion) [Araucaria heterophylla]
cluster_contig134298	17.6	18.02	16.54	12.17	10.07	11.82	594	GO:0005737	-	COG5272;virNOG06759	O	sp|Q1EC66|UBQ3_ARATH Polyubiquitin 3 OS=Arabidopsis thaliana GN=UBQ3 PE=2 SV=1	gi|297809843|ref|XP_002872805.1| hypothetical protein ARALYDRAFT_490270 [Arabidopsis lyrata subsp. lyrata] gi|297318642|gb|EFH49064.1| hypothetical protein ARALYDRAFT_490270, partial [Arabidopsis lyrata subsp. lyrata]
cluster_contig27555	5.73	6.83	6.17	6.34	3.67	8.89	935	GO:0005488;GO:0016491	-	COG2124;virNOG14028	Q	sp|Q50EK4|C75A1_PINTA Cytochrome P450 750A1 OS=Pinus taeda GN=CYP750A1 PE=2 SV=1	gi|224285879|gb|ACN40653.1| unknown [Picea sitchensis]
cluster_contig151127	0.25	0.18	0.47	0.34	0	0.87	1039	GO:0016310;GO:0000166;GO:0004672	-	virNOG05344;virNOG03867;COG0515	T	sp|Q9SD62|Y3471_ARATH Putative receptor-like protein kinase At3g47110 OS=Arabidopsis thaliana GN=At3g47110 PE=3 SV=1	gi|672181220|ref|XP_008810821.1| PREDICTED: probable LRR receptor-like serine/threonine-protein kinase At3g47570 [Phoenix dactylifera]
Unigene14109	2.89	1.27	3.13	1.76	1.17	2.62	1644	GO:0005488;GO:0016491	-	COG2124;virNOG12341	Q	sp|Q50EK4|C75A1_PINTA Cytochrome P450 750A1 OS=Pinus taeda GN=CYP750A1 PE=2 SV=1	gi|294461646|gb|ADE76383.1| unknown [Picea sitchensis]
cluster_contig25228	0.11	0.05	0.05	0.21	0.47	0.13	7297	-	-	COG3491;virNOG08693	QR	-	gi|566215002|ref|XP_002325021.2| hypothetical protein POPTR_0018s094001g, partial [Populus trichocarpa] gi|550318392|gb|EEF03586.2| hypothetical protein POPTR_0018s094001g, partial [Populus trichocarpa]
cluster_contig166256	0.63	0.23	0.14	0.07	0.07	0.3	746	GO:0003899;GO:0032549;GO:0003677;GO:0016021;GO:0006351	-	COG0085;virNOG06903	K	sp|Q9LK40|NRPD2_ARATH DNA-directed RNA polymerases IV and V subunit 2 OS=Arabidopsis thaliana GN=NRPD2 PE=1 SV=1	gi|67626014|gb|AAY78476.1| RNA polymerase IV second largest subunit [Ginkgo biloba]
cluster_contig13719	0	0	0.26	0.53	0	0.55	553	GO:0005634;GO:0015238;GO:0042787;GO:0005737;GO:0004842;GO:0016874;GO:0016021;GO:0015297;GO:0006855	-	COG5021;virNOG03723	O	sp|Q92462|PUB1_SCHPO E3 ubiquitin-protein ligase pub1 OS=Schizosaccharomyces pombe (strain 972 / ATCC 24843) GN=pub1 PE=1 SV=2	gi|168047871|ref|XP_001776392.1| predicted protein [Physcomitrella patens] gi|162672236|gb|EDQ58776.1| predicted protein [Physcomitrella patens]
Unigene7092	0.75	0.87	0.29	0.43	0.23	0.45	1706	-	-	virNOG03420;COG4886	ST	-	gi|148907432|gb|ABR16849.1| unknown [Picea sitchensis]
Unigene258839	0.66	1.89	2.7	6.55	7.39	6.06	730	-	-	NOG00931;COG5272;virNOG06759	O	sp|P0CG83|UBIQP_HORVU Polyubiquitin (Fragment) OS=Hordeum vulgare PE=2 SV=1	gi|920692927|gb|KOM36152.1| hypothetical protein LR48_Vigan02g230200 [Vigna angularis]
Unigene12793	1.84	1.23	1.81	1.35	1.28	1.54	5575	GO:0016740	-	virNOG01679;COG2940	KRB	sp|Q9EQQ0|SUV92_MOUSE Histone-lysine N-methyltransferase SUV39H2 OS=Mus musculus GN=Suv39h2 PE=1 SV=1	gi|1026757749|gb|OAE19953.1| hypothetical protein AXG93_1520s1270 [Marchantia polymorpha subsp. polymorpha]
cluster_contig154689	7.35	13.43	26.66	28.17	10.73	15.78	1175	GO:0000166	-	virNOG13489;COG4886;virNOG10093	ST	sp|Q40392|TMVRN_NICGU TMV resistance protein N OS=Nicotiana glutinosa GN=N PE=1 SV=1	gi|21655189|gb|AAM28909.1| NBS/LRR [Pinus taeda]
Unigene61929	1.16	1.33	0.89	0.77	0.4	0.85	1987	-	K09419	COG5169;virNOG08850	K	sp|Q652B0|HFB2C_ORYSJ Heat stress transcription factor B-2c OS=Oryza sativa subsp. japonica GN=HSFB2C PE=2 SV=1	gi|720073097|ref|XP_010278594.1| PREDICTED: heat stress transcription factor B-2b-like [Nelumbo nucifera]
Unigene73420	0.88	0.24	0.68	0	0	0.23	456	-	-	COG5049;virNOG34545;COG0639	ATDRL	sp|Q9LMT7|MAIN_ARATH Protein MAINTENANCE OF MERISTEMS OS=Arabidopsis thaliana GN=MAIN PE=1 SV=1	gi|470111066|ref|XP_004291774.1| PREDICTED: serine/threonine-protein phosphatase 7 long form homolog [Fragaria vesca subsp. vesca]
Unigene224855	3.88	4.56	6.23	17.33	8.45	9.12	4140	-	-	COG5126;virNOG01799;NOG05794	ZTD	sp|Q84SL0|CDPKK_ORYSJ Calcium-dependent protein kinase 20 OS=Oryza sativa subsp. japonica GN=CPK20 PE=2 SV=2	gi|743817769|ref|XP_010931028.1| PREDICTED: calcium-dependent protein kinase 32 [Elaeis guineensis]
Unigene258777	1.14	1.22	1.82	2.15	2.07	1.56	1573	GO:0004721;GO:0006470	-	virNOG00325;COG0639	T	sp|Q06009|PP2A_MEDSA Serine/threonine-protein phosphatase PP2A catalytic subunit OS=Medicago sativa GN=PP2A PE=2 SV=1	gi|1009161385|ref|XP_015898868.1| PREDICTED: serine/threonine-protein phosphatase PP2A-3 catalytic subunit [Ziziphus jujuba]
cluster_contig157318	0.26	0.53	0.39	5.31	5.24	3.91	1807	GO:0003677	-	COG5147;virNOG03364;virNOG08752	K	sp|Q10MB4|MYB2_ORYSJ Transcription factor MYB2 OS=Oryza sativa subsp. japonica GN=MYB2 PE=2 SV=1	gi|148906631|gb|ABR16467.1| unknown [Picea sitchensis]
Unigene200922	0.62	1.07	1.15	3.41	3.25	2.29	3227	GO:0055085;GO:0016021	-	virNOG05848;NOG25643;COG1297	SP	sp|Q6H7J6|YSL14_ORYSJ Probable metal-nicotianamine transporter YSL14 OS=Oryza sativa subsp. japonica GN=YSL14 PE=2 SV=1	gi|769810197|ref|XP_011623983.1| PREDICTED: probable metal-nicotianamine transporter YSL12 [Amborella trichopoda]
cluster_contig75723	1.25	2.32	1.78	2.77	1.89	3.44	1295	GO:0016021;GO:0055114;GO:0006629;GO:0016717	-	COG3239;virNOG00362	I	sp|P48620|FAD3C_SESIN Omega-3 fatty acid desaturase, chloroplastic OS=Sesamum indicum GN=FAD7 PE=2 SV=1	gi|146218708|emb|CAM96526.1| putative chloroplast omega-3 fatty acid desaturase [Larix sibirica]
cluster_contig62221	0.23	0.16	0.34	0.42	0.68	0.39	3503	GO:0016021;GO:0016192	-	COG5120;virNOG18375	PU	sp|Q6NMM1|GOT1_ARATH Vesicle transport protein GOT1 OS=Arabidopsis thaliana GN=GOT1 PE=1 SV=1	gi|672130451|ref|XP_008788758.1| PREDICTED: vesicle transport protein GOT1B-like, partial [Phoenix dactylifera]
cluster_contig158322	0	0.13	0.17	0.37	0.73	0.42	2470	GO:0055114;GO:0016491	-	virNOG03656;COG3491	QR	sp|Q9ZSA7|DLO2_ARATH Protein DMR6-LIKE OXYGENASE 2 OS=Arabidopsis thaliana GN=DLO2 PE=2 SV=1	gi|383133791|gb|AFG47849.1| hypothetical protein 0_12981_01, partial [Pinus taeda] gi|383133793|gb|AFG47850.1| hypothetical protein 0_12981_01, partial [Pinus taeda] gi|383133795|gb|AFG47851.1| hypothetical protein 0_12981_01, partial [Pinus taeda] gi|383133797|gb|AFG47852.1| hypothetical protein 0_12981_01, partial [Pinus taeda] gi|383133799|gb|AFG47853.1| hypothetical protein 0_12981_01, partia…
Unigene9913	0.85	0.41	0.1	0	0	0.1	637	-	-	virNOG03420;COG4886	ST	sp|F4J339|RPP1_ARATH Probable disease resistance protein RPP1 OS=Arabidopsis thaliana GN=RPP1 PE=2 SV=1	gi|168041264|ref|XP_001773112.1| predicted protein [Physcomitrella patens] gi|162675659|gb|EDQ62152.1| predicted protein [Physcomitrella patens]
cluster_contig163875	0.67	0.72	0.77	0.99	2.14	0.68	2133	GO:0016620;GO:0055114	K12355	COG1012;virNOG13473;virNOG03113	C	sp|Q9SU63|AL2B4_ARATH Aldehyde dehydrogenase family 2 member B4, mitochondrial OS=Arabidopsis thaliana GN=ALDH2B4 PE=1 SV=1	gi|148906672|gb|ABR16485.1| unknown [Picea sitchensis]
cluster_contig167302	0.21	0.19	0.47	0.18	0.27	0.33	1162	GO:0046872;GO:0016491	-	COG2132;virNOG02241;virNOG07733	Q	-	gi|641827845|gb|KDO47018.1| hypothetical protein CISIN_1g007890mg [Citrus sinensis]
Unigene171223	4.99	5.35	3.18	0.21	0.25	2.18	907	GO:0003677	K09422	COG5147;virNOG29589;virNOG19002;virNOG19543;virNOG30596	K	sp|Q96276|MYB23_ARATH Transcription factor MYB23 OS=Arabidopsis thaliana GN=MYB23 PE=1 SV=1	gi|936293918|gb|ALH21138.1| R2R3 MYB transcriptional regulator [Prunus avium]
Unigene80042	232.45	262.33	228.87	225.14	180.45	219.54	511	-	-	COG5272;KOG0001;virNOG06759	O	sp|P0CH33|UBQ11_ARATH Polyubiquitin 11 OS=Arabidopsis thaliana GN=UBQ11 PE=2 SV=1	gi|1025036193|ref|XP_016443954.1| PREDICTED: polyubiquitin 11, partial [Nicotiana tabacum]
Unigene285046	0.31	0.18	0.27	0.2	0.11	0.24	2912	GO:1901363;GO:0097159;GO:0043167	-	COG1112;virNOG01036	AL	sp|Q9FJR0|RENT1_ARATH Regulator of nonsense transcripts 1 homolog OS=Arabidopsis thaliana GN=UPF1 PE=1 SV=2	gi|661882822|emb|CDP13413.1| unnamed protein product [Coffea canephora]
Unigene47326	0.14	0.57	0.29	1.02	0.84	0.47	1383	-	-	virNOG35799;virNOG06621;virNOG05699;COG4886	STR	sp|Q9LP24|Y1571_ARATH Probable leucine-rich repeat receptor-like protein kinase At1g35710 OS=Arabidopsis thaliana GN=At1g35710 PE=2 SV=1	gi|595884996|ref|XP_007213080.1| hypothetical protein PRUPE_ppa021211mg [Prunus persica] gi|462408945|gb|EMJ14279.1| hypothetical protein PRUPE_ppa021211mg [Prunus persica]
cluster_contig169665	12.6	11.04	9.96	2.49	2.05	6.41	5533	-	-	virNOG11169;COG0666	R	sp|Q6AWW5|Y5262_ARATH Ankyrin repeat-containing protein At5g02620 OS=Arabidopsis thaliana GN=At5g02620 PE=1 SV=1	gi|971519750|dbj|GAQ78443.1| hypothetical protein KFL_000130240 [Klebsormidium flaccidum]
cluster_contig27500	2.73	1.92	2	4.4	4.73	5.17	1465	GO:0005488;GO:0016491	-	COG2124;virNOG12341	Q	sp|Q50EK4|C75A1_PINTA Cytochrome P450 750A1 OS=Pinus taeda GN=CYP750A1 PE=2 SV=1	gi|821372383|gb|AKH41019.1| (+)-sabinene-3-hydroxylase [Thuja plicata]
cluster_contig98983	3.75	3.72	6.06	1.67	6.32	2.35	4247	-	-	virNOG03420;COG4886	ST	sp|Q9FI14|TAO1_ARATH Disease resistance protein TAO1 OS=Arabidopsis thaliana GN=TAO1 PE=4 SV=1	gi|224284251|gb|ACN39861.1| unknown [Picea sitchensis]
Unigene228850	3.06	1.57	2.5	3.5	2.71	3.02	992	GO:0009098;GO:0003852	-	virNOG02105;COG0119	E	sp|O04973|LEU1A_SOLPN 2-isopropylmalate synthase A OS=Solanum pennellii GN=IPMSA PE=2 SV=1	gi|1012321279|gb|KYP33825.1| putative 2-isopropylmalate synthase [Cajanus cajan]
Unigene45411	6.51	3.12	7.82	11.38	18.85	12.35	2795	GO:0005874;GO:0007017;GO:0005525;GO:0005200;GO:0003924	-	virNOG01709;COG5023	Z	sp|P93176|TBB_HORVU Tubulin beta chain OS=Hordeum vulgare GN=TUBB PE=2 SV=1	gi|944074735|gb|KQK10219.1| hypothetical protein BRADI_2g52790 [Brachypodium distachyon]
cluster_contig47347	1.45	1.5	1.48	0.89	0.63	0.9	6744	GO:0000166	-	COG5022;virNOG00897	Z	sp|Q0WPU1|MYO15_ARATH Myosin-15 OS=Arabidopsis thaliana GN=XI-I PE=1 SV=1	gi|769806049|ref|XP_011625372.1| PREDICTED: LOW QUALITY PROTEIN: myosin-15 [Amborella trichopoda]
Unigene83062	0.57	0.46	0.58	0.59	0.44	0.54	1631	GO:0005759;GO:0005634;GO:0005829;GO:0030488;GO:0052906	-	virNOG07780;COG2520	AR	sp|A9T6G5|TRM5_PHYPA tRNA (guanine(37)-N1)-methyltransferase OS=Physcomitrella patens subsp. patens GN=PHYPADRAFT_141055 PE=3 SV=1	gi|703070776|ref|XP_010088869.1| tRNA (guanine(37)-N1)-methyltransferase 2 [Morus notabilis] gi|587846596|gb|EXB37066.1| tRNA (guanine(37)-N1)-methyltransferase 2 [Morus notabilis]
Unigene49359	1.14	0.82	1.63	0.49	0.49	0.49	7756	GO:0004674;GO:0005524;GO:0006468	-	virNOG02967;COG0515	T	sp|Q0WPH8|NEK5_ARATH Serine/threonine-protein kinase Nek5 OS=Arabidopsis thaliana GN=NEK5 PE=1 SV=1	gi|565471045|ref|XP_006293325.1| hypothetical protein CARUB_v100166471mg, partial [Capsella rubella] gi|482562032|gb|EOA26223.1| hypothetical protein CARUB_v100166471mg, partial [Capsella rubella]
cluster_contig105173	1.5	1.11	1.33	1.04	0.54	1.13	2237	-	K09419	virNOG11320;COG5169;virNOG08850	K	sp|Q652B0|HFB2C_ORYSJ Heat stress transcription factor B-2c OS=Oryza sativa subsp. japonica GN=HSFB2C PE=2 SV=1	gi|720073097|ref|XP_010278594.1| PREDICTED: heat stress transcription factor B-2b-like [Nelumbo nucifera]
cluster_contig77533	0.55	0.22	0.86	1.26	1.45	1.22	4125	GO:0006541;GO:0005524;GO:0044210;GO:0005829;GO:0003883	-	COG0504;virNOG03792	F	sp|Q6PEI7|PYRG1_DANRE CTP synthase 1 OS=Danio rerio GN=ctps1 PE=1 SV=1	gi|225462352|ref|XP_002265957.1| PREDICTED: CTP synthase [Vitis vinifera] gi|297736081|emb|CBI24119.3| unnamed protein product [Vitis vinifera]
Unigene259978	0.3	0.32	0.33	0.09	0.13	0.23	1909	GO:0005634;GO:0003824;GO:0007030;GO:0005543;GO:0009245;GO:0043130;GO:0061025;GO:0043161;GO:0005829;GO:0031468	-	virNOG21839;COG0763;virNOG12178	HML	sp|Q7V5X6|LPXB_PROMM Lipid-A-disaccharide synthase OS=Prochlorococcus marinus (strain MIT 9313) GN=lpxB PE=3 SV=1	gi|168030840|ref|XP_001767930.1| predicted protein [Physcomitrella patens] gi|162680772|gb|EDQ67205.1| predicted protein [Physcomitrella patens]
cluster_contig136713	2.21	0.32	0.74	15.61	41.64	9.08	1799	GO:0006636;GO:0016021;GO:0055114;GO:0031969;GO:0016717	-	COG3239;virNOG00362	I	sp|P48618|FAD3C_BRANA Omega-3 fatty acid desaturase, chloroplastic (Fragment) OS=Brassica napus GN=FAD7 PE=2 SV=1	gi|408490|gb|AAA61774.1| omega-3 fatty acid desaturase [Brassica napus]
Unigene28735	0.44	0.55	0.36	0.3	0.34	0.17	1932	-	-	COG2801;virNOG15679	RL	sp|P0CT39|TF26_SCHPO Transposon Tf2-6 polyprotein OS=Schizosaccharomyces pombe (strain 972 / ATCC 24843) GN=Tf2-6 PE=3 SV=1	gi|147774273|emb|CAN76793.1| hypothetical protein VITISV_026680 [Vitis vinifera]
Unigene75563	0.97	1.25	2.17	3.52	4.75	2.52	1611	-	-	virNOG09393;COG2240	H	sp|Q8W1X2|PDXK_ARATH Pyridoxal kinase OS=Arabidopsis thaliana GN=PK PE=1 SV=2	gi|697150052|ref|XP_009629238.1| PREDICTED: pyridoxal kinase isoform X5 [Nicotiana tomentosiformis]
cluster_contig95900	0.24	0.62	0.35	0.28	0.21	0.18	4948	GO:0000166	-	virNOG19041;COG4886;virNOG17255;virNOG38372;NOG96741	STR	sp|E1B328|WR52N_ARATH Disease resistance protein RRS1 OS=Arabidopsis thaliana GN=RRS1 PE=1 SV=1	gi|148910226|gb|ABR18194.1| unknown [Picea sitchensis]
Unigene31678	11.28	9.34	8.43	8.24	9.63	8.54	3131	GO:0016020;GO:0000166	-	COG0842;virNOG02670	QV	sp|O24367|TUR2_SPIPO Pleiotropic drug resistance protein TUR2 OS=Spirodela polyrhiza GN=TUR2 PE=1 SV=1	gi|302780803|ref|XP_002972176.1| ATP-binding cassette transporter [Selaginella moellendorffii] gi|300160475|gb|EFJ27093.1| ATP-binding cassette transporter [Selaginella moellendorffii]
Unigene230709	1.25	1.23	1.61	2.09	1.48	2.05	870	GO:0016705;GO:0020037;GO:0005506;GO:0004497;GO:0055114	-	COG2124;virNOG10091;KOG0156	Q	sp|P37123|C77A1_SOLME Cytochrome P450 77A1 (Fragment) OS=Solanum melongena GN=CYP77A1 PE=2 SV=1	gi|383139089|gb|AFG50753.1| hypothetical protein 0_14418_02, partial [Pinus taeda] gi|383139101|gb|AFG50759.1| hypothetical protein 0_14418_02, partial [Pinus taeda]
cluster_contig5882	5.36	4.4	3.4	1.95	0.68	2.21	2821	-	-	virNOG34068;COG0515	TR	sp|C0LGP4|Y3475_ARATH Probable LRR receptor-like serine/threonine-protein kinase At3g47570 OS=Arabidopsis thaliana GN=At3g47570 PE=2 SV=1	gi|116792930|gb|ABK26554.1| unknown [Picea sitchensis]
Unigene199186	1.33	1.37	1.28	1.54	1.91	1.5	6676	GO:0005829;GO:0008270;GO:0055114;GO:0016491	K00344	COG0604;virNOG01896	QC	sp|Q53FA7|QORX_HUMAN Quinone oxidoreductase PIG3 OS=Homo sapiens GN=TP53I3 PE=1 SV=2	gi|116784254|gb|ABK23274.1| unknown [Picea sitchensis] gi|116785379|gb|ABK23700.1| unknown [Picea sitchensis] gi|224285349|gb|ACN40398.1| unknown [Picea sitchensis]
cluster_contig173478	4.15	2.19	3.74	5.85	4.89	5.65	3365	GO:0006412;GO:0003735;GO:0015935	K02973	COG0048;virNOG13095	J	sp|P46297|RS23_FRAAN 40S ribosomal protein S23 OS=Fragaria ananassa GN=RPS23 PE=2 SV=1	gi|901805736|gb|KMZ63355.1| 40S ribosomal protein S23 [Zostera marina] gi|901811293|gb|KMZ66908.1| Ribosomal protein S23 [Zostera marina]
Unigene155155	0	0	0	0	1.09	0	311	GO:0005515;GO:0043167	-	virNOG00916;COG0484	O	sp|Q03363|DNJH1_ALLPO DnaJ protein homolog 1 (Fragment) OS=Allium porrum GN=DNAJ1 PE=2 SV=1	gi|641829860|gb|KDO48966.1| hypothetical protein CISIN_1g014903mg [Citrus sinensis]
Unigene277096	0.57	0.39	0.37	0.16	0.1	0.11	2041	GO:0008422;GO:1901657;GO:0005975;GO:0102483;GO:0016023	-	virNOG05680;COG2723	G	sp|Q8RZL1|BGL03_ORYSJ Beta-glucosidase 3 OS=Oryza sativa subsp. japonica GN=BGLU3 PE=2 SV=2	gi|1012357066|gb|KYP68251.1| Non-cyanogenic beta-glucosidase [Cajanus cajan]
cluster_contig12109	3.63	3.37	3.68	2.4	1.84	2.52	3229	GO:0005634;GO:0003677;GO:0005524;GO:0000733;GO:0005694;GO:0005737;GO:0032508;GO:0036310;GO:0009378;GO:0043140;GO:0000724	-	virNOG03252;COG0514	L	sp|Q9FT72|RQL3_ARATH ATP-dependent DNA helicase Q-like 3 OS=Arabidopsis thaliana GN=RECQL3 PE=1 SV=1	gi|769814002|ref|XP_011622759.1| PREDICTED: ATP-dependent DNA helicase Q-like 3 [Amborella trichopoda]
Unigene119358	1.59	1.64	2.7	0.68	3.74	1.32	1942	-	-	virNOG03420;COG4886	ST	sp|Q9FI14|TAO1_ARATH Disease resistance protein TAO1 OS=Arabidopsis thaliana GN=TAO1 PE=4 SV=1	gi|148907803|gb|ABR17027.1| unknown [Picea sitchensis]
Unigene80073	0.36	0.26	0.87	0.79	0.87	0.58	1644	GO:0016021	-	COG2119;virNOG04611	S	sp|A2YXC7|GDT14_ORYSI GDT1-like protein 4 OS=Oryza sativa subsp. indica GN=OsI_29993 PE=3 SV=1	gi|566200175|ref|XP_006376054.1| hypothetical protein POPTR_0013s08460g [Populus trichocarpa] gi|550325285|gb|ERP53851.1| hypothetical protein POPTR_0013s08460g [Populus trichocarpa]
cluster_contig122865	4.12	3	7.31	3.36	3.99	5.13	1990	GO:0016836;GO:0009073;GO:0009507	K05359	COG0077;virNOG03269	E	sp|Q9SA96|AROD1_ARATH Arogenate dehydratase/prephenate dehydratase 1, chloroplastic OS=Arabidopsis thaliana GN=ADT1 PE=1 SV=1	gi|116786963|gb|ABK24320.1| unknown [Picea sitchensis]
Unigene46531	1.3	0.73	1.56	0.2	0.76	0.79	1490	GO:0020037;GO:0005506;GO:0016021;GO:0055114;GO:0033772	-	COG2124;virNOG14028	Q	sp|P48419|C75A3_PETHY Flavonoid 3&apos;,5&apos;-hydroxylase 2 OS=Petunia hybrida GN=CYP75A3 PE=2 SV=1	gi|148908005|gb|ABR17122.1| unknown [Picea sitchensis]
cluster_contig172660	7.07	3.13	2.26	0.07	0.03	0.69	1225	-	-	COG2801;virNOG30511	RL	sp|P20825|POL2_DROME Retrovirus-related Pol polyprotein from transposon 297 OS=Drosophila melanogaster GN=pol PE=3 SV=1	gi|729470380|ref|XP_010527366.1| PREDICTED: uncharacterized protein LOC104804721 [Tarenaya hassleriana]
cluster_contig136132	6.78	5.88	9.32	7.67	7.62	7.36	1337	GO:0005488;GO:0016491	-	COG2124;virNOG15171;virNOG31121;virNOG09201	Q	sp|Q9SZ46|C82C4_ARATH Cytochrome P450 82C4 OS=Arabidopsis thaliana GN=CYP82C4 PE=2 SV=1	gi|586780470|ref|XP_006858796.1| PREDICTED: isoflavone 3&apos;-hydroxylase [Amborella trichopoda] gi|548862907|gb|ERN20263.1| hypothetical protein AMTR_s00066p00165020 [Amborella trichopoda]
cluster_contig90557	0.13	0.15	0.28	0.42	0.13	0.14	544	-	-	COG0112;virNOG05607	E	sp|O23254|GLYC4_ARATH Serine hydroxymethyltransferase 4 OS=Arabidopsis thaliana GN=SHM4 PE=1 SV=1	gi|743880092|ref|XP_010908557.1| PREDICTED: serine hydroxymethyltransferase 4-like [Elaeis guineensis]
cluster_contig133118	0.91	0.46	1.6	0.35	0.71	0.54	1008	GO:0005488;GO:0016491	-	COG2124;virNOG12341	Q	sp|O81973|C93A3_SOYBN Cytochrome P450 93A3 OS=Glycine max GN=CYP93A3 PE=2 SV=1	gi|1021050678|gb|KZN08456.1| hypothetical protein DCAR_001002 [Daucus carota subsp. sativus]
Unigene49449	8.27	7.75	7.84	7.08	6.8	8.55	1610	GO:0016567;GO:0004842;GO:0016874	-	COG5021;virNOG08343	O	sp|Q6WWW4|UPL3_ARATH E3 ubiquitin-protein ligase UPL3 OS=Arabidopsis thaliana GN=UPL3 PE=1 SV=1	gi|658024277|ref|XP_008347545.1| PREDICTED: E3 ubiquitin-protein ligase UPL3-like [Malus domestica]
Unigene6784	1.34	0.94	0.7	0.67	0.81	0.8	1980	GO:0016787;GO:0006464;GO:0043167	-	COG0846;virNOG14275	KB	sp|Q94AQ6|SIR4_ARATH NAD-dependent protein deacylase SRT2 OS=Arabidopsis thaliana GN=SRT2 PE=2 SV=1	gi|1028993140|ref|XP_016751379.1| PREDICTED: NAD-dependent protein deacylase SRT2-like, partial [Gossypium hirsutum]
cluster_contig96232	1.38	5.62	5.84	11.2	3.13	7.25	1614	-	-	virNOG05658;COG4886;virNOG13051;NOG203251	STRU	sp|O23530|SNC1_ARATH Protein SUPPRESSOR OF npr1-1, CONSTITUTIVE 1 OS=Arabidopsis thaliana GN=SNC1 PE=1 SV=5	gi|731434029|ref|XP_010644892.1| PREDICTED: putative disease resistance protein RGA3 isoform X3 [Vitis vinifera]
cluster_contig162066	1.56	0.99	1.2	0.96	0.82	1.18	5361	GO:0016740	-	virNOG01679;COG2940	KRB	sp|Q9EQQ0|SUV92_MOUSE Histone-lysine N-methyltransferase SUV39H2 OS=Mus musculus GN=Suv39h2 PE=1 SV=1	gi|1026757749|gb|OAE19953.1| hypothetical protein AXG93_1520s1270 [Marchantia polymorpha subsp. polymorpha]
cluster_contig104141	13.05	14.76	16.71	21.77	23.75	22.74	1694	GO:0004659;GO:0016021	K12501	COG0382;virNOG04319	HS	sp|Q1ACB3|HSTC_ARATH Homogentisate solanesyltransferase, chloroplastic OS=Arabidopsis thaliana GN=HST PE=1 SV=1	gi|836713019|gb|AKM76561.1| AT3G11945-like protein [Erodium gruinum]
Unigene13113	6.51	4.07	4.12	5.85	5.41	5.58	671	GO:0005525;GO:0003924	-	virNOG10088;COG0480	J	sp|Q9ASR1|EF2_ARATH Elongation factor 2 OS=Arabidopsis thaliana GN=LOS1 PE=1 SV=1	gi|1035945757|gb|OAY70311.1| Elongation factor 2, partial [Ananas comosus]
Unigene281233	1.77	1.64	1.87	1.71	1.34	1.75	2497	GO:0005685;GO:0071004;GO:0006376;GO:0003729	-	COG5200;virNOG10330	A	sp|Q54XQ8|LUC7L_DICDI Luc7-like protein OS=Dictyostelium discoideum GN=crop PE=3 SV=1	gi|294462962|gb|ADE77020.1| unknown [Picea sitchensis]
Unigene261235	0.65	0.86	0.3	0.22	0	0.15	733	GO:0009055;GO:0010181;GO:0016021;GO:0016747;GO:0055114;GO:0016491	-	virNOG08302;COG1853	R	sp|Q8YQE2|DFA6_NOSS1 Putative diflavin flavoprotein A 6 OS=Nostoc sp. (strain PCC 7120 / SAG 25.82 / UTEX 2576) GN=dfa6 PE=3 SV=1	gi|995975049|gb|AMJ52189.1| flavodiiron protein A [Marchantia polymorpha]
Unigene166855	1.28	1.23	1.35	1.72	1.44	1.93	2658	GO:0005840;GO:0006412;GO:0016021;GO:0003735	-	virNOG19285;COG2174	J	sp|P41098|RL34_TOBAC 60S ribosomal protein L34 OS=Nicotiana tabacum GN=RPL34 PE=2 SV=1	gi|734354184|gb|KHN13622.1| 60S ribosomal protein L34 [Glycine soja]
Unigene199150	0	2.07	0.58	1.17	3.69	3	480	GO:0020037;GO:0065008;GO:0005506;GO:0055114;GO:0006066;GO:0008202;GO:0016705;GO:0016021;GO:0004497	-	COG2124;virNOG05772	Q	sp|Q50EK1|C16B1_PICSI Cytochrome P450 716B1 OS=Picea sitchensis GN=CYP716B1 PE=2 SV=1	gi|821092556|gb|AKH04264.1| putative hydroxylase [Taxus baccata]
cluster_contig147666	3.5	2.33	2.99	1.31	2.61	1.73	1237	GO:0016740	-	virNOG03867;COG4886;virNOG29670;virNOG03095	ST	sp|C0LGQ5|GSO1_ARATH LRR receptor-like serine/threonine-protein kinase GSO1 OS=Arabidopsis thaliana GN=GSO1 PE=1 SV=1	gi|548853568|gb|ERN11551.1| hypothetical protein AMTR_s00022p00151480 [Amborella trichopoda]
cluster_contig135274	0.73	0.45	0.91	0.38	0.35	0.48	4033	GO:0004674;GO:0005524;GO:0016021;GO:0006468	-	COG0515;virNOG09061	T	sp|Q84M95|PBL28_ARATH Probable serine/threonine-protein kinase PBL28 OS=Arabidopsis thaliana GN=PBL28 PE=2 SV=1	gi|356565912|ref|XP_003551180.1| PREDICTED: serine/threonine-protein kinase PBS1-like isoform X2 [Glycine max] gi|947049743|gb|KRG99271.1| hypothetical protein GLYMA_18G134100 [Glycine max]
cluster_contig171524	0.1	0.14	0.19	0.34	0.25	0.27	1456	GO:0016020;GO:0016709;GO:0046872;GO:0044550	-	COG2124;virNOG15171;virNOG13066;virNOG27436	Q	sp|Q9SZ46|C82C4_ARATH Cytochrome P450 82C4 OS=Arabidopsis thaliana GN=CYP82C4 PE=2 SV=1	gi|297739560|emb|CBI29742.3| unnamed protein product [Vitis vinifera]
Unigene123965	0.69	0.48	0.76	0.25	0.13	0.29	7837	GO:0043622;GO:0055028;GO:0005524;GO:0004674;GO:0006468	-	virNOG02967;COG0515	T	sp|Q60DG4|NEK4_ORYSJ Serine/threonine-protein kinase Nek4 OS=Oryza sativa subsp. japonica GN=NEK4 PE=2 SV=1	gi|565471045|ref|XP_006293325.1| hypothetical protein CARUB_v100166471mg, partial [Capsella rubella] gi|482562032|gb|EOA26223.1| hypothetical protein CARUB_v100166471mg, partial [Capsella rubella]
cluster_contig114319	0.35	0.39	0.52	0.57	0.31	0.33	3918	GO:0046872	-	virNOG04153;COG3491	QR	sp|Q39224|SRG1_ARATH Protein SRG1 OS=Arabidopsis thaliana GN=SRG1 PE=2 SV=1	gi|294460016|gb|ADE75592.1| unknown [Picea sitchensis]
Unigene62193	5.19	2.21	5.03	5.11	6.73	4.76	2865	GO:0005874;GO:0007017;GO:0005525;GO:0005200;GO:0005737;GO:0003924	-	virNOG01709;virNOG14952;COG5023	Z	sp|Q40106|TBB2_LUPAL Tubulin beta-2 chain OS=Lupinus albus GN=TUBB2 PE=3 SV=1	gi|1012021941|ref|XP_015950101.1| PREDICTED: tubulin beta-1 chain [Arachis duranensis]
Unigene168727	1.4	1.06	0.5	2.85	1.29	1.25	748	-	-	virNOG03420;COG4886	ST	sp|F4J339|RPP1_ARATH Probable disease resistance protein RPP1 OS=Arabidopsis thaliana GN=RPP1 PE=2 SV=1	gi|148907803|gb|ABR17027.1| unknown [Picea sitchensis]
Unigene14058	0.48	0.85	2.11	0.56	0.08	0.33	699	-	-	euNOG33018;KOG1187;virNOG10863;virNOG10541;COG0515	T	sp|Q9ZVR7|PSKR1_ARATH Phytosulfokine receptor 1 OS=Arabidopsis thaliana GN=PSKR1 PE=1 SV=4	gi|729444407|ref|XP_010522063.1| PREDICTED: probable LRR receptor-like serine/threonine-protein kinase At1g07650 [Tarenaya hassleriana]
Unigene49761	0.25	0.27	0	0	0.49	0	440	-	-	virNOG00419;COG0656;virNOG31253	R	sp|Q0PGJ6|AKRC9_ARATH NADPH-dependent aldo-keto reductase, chloroplastic OS=Arabidopsis thaliana GN=AKR4C9 PE=1 SV=1	gi|148910116|gb|ABR18140.1| unknown [Picea sitchensis]
cluster_contig102651	1.72	1.53	1.87	1.7	1.65	1.88	3558	-	K07393	virNOG03563;COG0435	O	sp|P42620|YQJG_ECOLI Glutathionyl-hydroquinone reductase YqjG OS=Escherichia coli (strain K12) GN=yqjG PE=1 SV=1	gi|148907677|gb|ABR16967.1| unknown [Picea sitchensis]
cluster_contig38568	0.37	0.58	0.7	0.29	0.17	0.26	2565	-	-	virNOG01494;virNOG30683;virNOG05170;COG4886	SR	sp|Q9LYN8|EMS1_ARATH Leucine-rich repeat receptor protein kinase EMS1 OS=Arabidopsis thaliana GN=EMS1 PE=1 SV=1	gi|390979604|dbj|BAM21553.1| hypothetical protein, partial [Cryptomeria japonica]
Unigene123270	0	0.78	0.37	0.24	0.35	0.13	573	GO:0005488	-	COG2801;virNOG15679	RL	sp|P04323|POL3_DROME Retrovirus-related Pol polyprotein from transposon 17.6 OS=Drosophila melanogaster GN=pol PE=3 SV=1	gi|720066280|ref|XP_010276476.1| PREDICTED: uncharacterized protein LOC104611204 [Nelumbo nucifera]
cluster_contig119732	2.18	1.87	3.47	2.64	3.98	1.56	1139	-	-	COG0288;virNOG12703	P	sp|P27140|BCA1_ARATH Beta carbonic anhydrase 1, chloroplastic OS=Arabidopsis thaliana GN=BCA1 PE=1 SV=2	gi|148908253|gb|ABR17241.1| unknown [Picea sitchensis]
cluster_contig26240	0.65	0.8	0.83	1.22	1.35	1.26	2769	GO:0003723;GO:0006412;GO:0003735;GO:0015935	-	virNOG01410;COG0049	J	sp|O24111|RS5_NICPL 40S ribosomal protein S5 (Fragment) OS=Nicotiana plumbaginifolia GN=RPS5 PE=2 SV=1	gi|1024019196|gb|KZV37334.1| hypothetical protein F511_01202 [Dorcoceras hygrometricum]
cluster_contig43144	0.21	0.22	0.31	0.23	0.15	0.25	2667	GO:0016853;GO:0003676	-	KOG0001;COG1552;virNOG06759	OJ	sp|P0DJ25|RL40_TETTS Ubiquitin-60S ribosomal protein L40 OS=Tetrahymena thermophila (strain SB210) GN=RPL40 PE=1 SV=1	gi|901805486|gb|KMZ63313.1| putative Type II DNA topoisomerase VI subunit B [Zostera marina]
cluster_contig38830	0.87	0.74	1.13	0.81	0.79	0.85	5917	-	-	COG2801;virNOG26647;virNOG27333	RL	sp|Q7LHG5|YI31B_YEAST Transposon Ty3-I Gag-Pol polyprotein OS=Saccharomyces cerevisiae (strain ATCC 204508 / S288c) GN=TY3B-I PE=3 SV=2	gi|590693080|ref|XP_007044234.1| Retrotransposon protein [Theobroma cacao] gi|508708169|gb|EOY00066.1| Retrotransposon protein [Theobroma cacao]
cluster_contig119958	0.83	1.15	0.56	0.27	0.39	0.67	2382	GO:0004674;GO:0009506;GO:0006952;GO:0006468;GO:0005886	-	virNOG07148;virNOG12142;COG0515	T	sp|O64776|Y1144_ARATH G-type lectin S-receptor-like serine/threonine-protein kinase At1g61440 OS=Arabidopsis thaliana GN=At1g61440 PE=3 SV=2	gi|147844883|emb|CAN81226.1| hypothetical protein VITISV_038168 [Vitis vinifera]
cluster_contig101191	24.53	40.21	23.33	7.75	12.43	13.88	668	-	-	virNOG01494;virNOG06621;virNOG05699;COG4886	STR	sp|Q9LP24|Y1571_ARATH Probable leucine-rich repeat receptor-like protein kinase At1g35710 OS=Arabidopsis thaliana GN=At1g35710 PE=2 SV=1	gi|629087949|gb|KCW54202.1| hypothetical protein EUGRSUZ_I00188 [Eucalyptus grandis]
cluster_contig27425	25.3	30.06	17.95	11.4	11.65	23.44	1609	GO:0032440;GO:0046872;GO:0005975;GO:0016311;GO:0055114;GO:0042132;GO:0005737	K03841	COG0158;virNOG02513	G	sp|Q9SDL8|F16P2_ORYCO Fructose-1,6-bisphosphatase, cytosolic OS=Oryza coarctata PE=2 SV=1	gi|225460680|ref|XP_002269230.1| PREDICTED: fructose-1,6-bisphosphatase, cytosolic isoform X2 [Vitis vinifera] gi|296081169|emb|CBI18195.3| unnamed protein product [Vitis vinifera]
Unigene31277	0.67	0.4	0.85	0.22	0.29	0.67	2210	-	-	virNOG00842;COG4886;virNOG24347	STR	-	gi|970066958|ref|XP_015060545.1| PREDICTED: uncharacterized protein LOC107006531 [Solanum pennellii]
Unigene66048	4.11	8.95	2.6	2.38	2.7	3.2	4133	GO:0006457;GO:0005524;GO:0051082	-	COG0443;virNOG05874	O	sp|Q02028|HSP7S_PEA Stromal 70 kDa heat shock-related protein, chloroplastic OS=Pisum sativum GN=HSP70 PE=2 SV=1	gi|148906951|gb|ABR16620.1| unknown [Picea sitchensis]
cluster_contig92688	0.88	0.29	1.83	0.9	0.86	1.81	3067	GO:0016705;GO:0020037;GO:0005506;GO:0016021;GO:0004497;GO:0055114	K20771	COG2124;virNOG05777	Q	sp|B9DFU2|MAX1_ARATH Cytochrome P450 711A1 OS=Arabidopsis thaliana GN=CYP711A1 PE=2 SV=1	gi|476490269|gb|AGI65359.1| cytochrome p450 family CYP711A member [Picea glauca]
Unigene261323	111.13	128.81	81.39	25.55	17.58	31.81	368	GO:0003958;GO:0010181;GO:0016021;GO:0005789;GO:0055114	-	COG0369;virNOG08230	CP	sp|P37116|NCPR_VIGRR NADPH--cytochrome P450 reductase OS=Vigna radiata var. radiata PE=1 SV=1	gi|823225506|ref|XP_012445554.1| PREDICTED: NADPH--cytochrome P450 reductase isoform X1 [Gossypium raimondii]
Unigene172185	0	0.16	0.29	0.29	0.97	0.15	532	-	-	COG4886;euNOG05213;NOG96741	SR	sp|F4KIF3|CSA1_ARATH Disease resistance-like protein CSA1 OS=Arabidopsis thaliana GN=CSA1 PE=4 SV=1	gi|21655205|gb|AAM28917.1| putative TIR/NBS/LRR disease resistance protein [Pinus taeda]
cluster_contig9000	0.66	0.41	0.74	0.23	0.1	0.28	8938	GO:0004674;GO:0005524;GO:0006468	-	virNOG02967;COG0515	T	sp|Q0WPH8|NEK5_ARATH Serine/threonine-protein kinase Nek5 OS=Arabidopsis thaliana GN=NEK5 PE=1 SV=1	gi|1027087644|ref|XP_008246018.2| PREDICTED: serine/threonine-protein kinase Nek5-like [Prunus mume]
Unigene15066	4.01	1.65	1.44	1.24	1.58	1.56	1843	-	-	virNOG03420;COG4886	ST	sp|F4J339|RPP1_ARATH Probable disease resistance protein RPP1 OS=Arabidopsis thaliana GN=RPP1 PE=2 SV=1	gi|21655262|gb|AAM28908.1| putative TIR/NBS/LRR disease resistance protein, partial [Pinus taeda]
Unigene284629	2.41	1.88	2.3	1.57	1.68	1.98	4313	GO:0003824;GO:0044710	-	COG1024;virNOG01566;virNOG06642	I	sp|Q9ZPI6|AIM1_ARATH Peroxisomal fatty acid beta-oxidation multifunctional protein AIM1 OS=Arabidopsis thaliana GN=AIM1 PE=1 SV=1	gi|719994068|ref|XP_010254066.1| PREDICTED: peroxisomal fatty acid beta-oxidation multifunctional protein AIM1 [Nelumbo nucifera]
cluster_contig7491	0.9	0.91	0.64	0.73	0.79	0.78	3433	GO:0005938;GO:0009506;GO:0009504;GO:0010152;GO:0003924;GO:0005525;GO:0005886;GO:0000266	-	virNOG06362;COG0699	RU	sp|Q9FNX5|DRP1E_ARATH Dynamin-related protein 1E OS=Arabidopsis thaliana GN=DRP1E PE=1 SV=1	gi|586729054|ref|XP_006849805.1| PREDICTED: dynamin-related protein 1C [Amborella trichopoda] gi|548853382|gb|ERN11386.1| hypothetical protein AMTR_s00176p00051440 [Amborella trichopoda]
cluster_contig157177	0.66	0.76	0.78	0.74	0.96	0.79	2930	GO:0006810;GO:0020037;GO:0005506;GO:0055114;GO:0016705;GO:0016021;GO:0004497;GO:0005215	-	COG1914;virNOG05785	P	sp|Q9SAH8|NRAM1_ARATH Metal transporter Nramp1 OS=Arabidopsis thaliana GN=NRAMP1 PE=1 SV=1	gi|302807722|ref|XP_002985555.1| hypothetical protein SELMODRAFT_122391, partial [Selaginella moellendorffii] gi|300146761|gb|EFJ13429.1| hypothetical protein SELMODRAFT_122391, partial [Selaginella moellendorffii]
cluster_contig96892	0.81	0.53	0.59	0.28	0.33	0.19	1821	GO:0044765	-	COG0659;virNOG13977	P	-	gi|747071428|ref|XP_011082583.1| PREDICTED: sulfate transporter 3.1-like [Sesamum indicum]
Unigene14714	1.04	0.99	1.22	1.12	1.11	0.93	1921	GO:0016740	-	COG3914;virNOG08993;COG0457	OR	sp|O82039|SPY_PETHY Probable UDP-N-acetylglucosamine--peptide N-acetylglucosaminyltransferase SPINDLY OS=Petunia hybrida GN=SPY PE=2 SV=1	gi|1012337326|gb|KYP48604.1| putative UDP-N-acetylglucosamine--peptide N-acetylglucosaminyltransferase SPINDLY [Cajanus cajan]
Unigene266722	0	0.37	0.34	0.69	0.64	0	407	GO:0005615	-	NOG168447;COG4826;virNOG03694	SOV	-	gi|148908810|gb|ABR17511.1| unknown [Picea sitchensis]
cluster_contig147808	1.75	0.58	0.47	0.21	0.93	0.48	1034	-	-	virNOG03867;virNOG00307;COG4886	ST	sp|C0LGP4|Y3475_ARATH Probable LRR receptor-like serine/threonine-protein kinase At3g47570 OS=Arabidopsis thaliana GN=At3g47570 PE=2 SV=1	gi|1024041295|gb|KZV45412.1| hypothetical protein F511_34412 [Dorcoceras hygrometricum]
cluster_contig95937	0.46	0.24	0.27	1.5	0.35	0.86	2681	-	-	KOG4658;virNOG03420;COG4886	ST	sp|P23799|ESAG8_TRYBB Putative adenylate cyclase regulatory protein OS=Trypanosoma brucei brucei GN=ESAG8 PE=2 SV=1	gi|321530320|gb|ADW94527.1| putative TIR-NBS-LRR protein [Pinus monticola]
cluster_contig102923	0	0	0	0.13	2.36	0.33	1709	GO:0046872;GO:0009815;GO:0055114	K05933	COG3491;virNOG00095	QR	sp|P31237|ACCO_ACTDE 1-aminocyclopropane-1-carboxylate oxidase OS=Actinidia deliciosa GN=ACO PE=2 SV=1	gi|148909342|gb|ABR17770.1| unknown [Picea sitchensis]
Unigene50463	0.84	0.93	2	2.63	1.65	1.79	425	GO:0016020;GO:0000166;GO:0004672	-	virNOG09916;COG4886;COG0515	ST	sp|C0LGP4|Y3475_ARATH Probable LRR receptor-like serine/threonine-protein kinase At3g47570 OS=Arabidopsis thaliana GN=At3g47570 PE=2 SV=1	gi|383136269|gb|AFG49194.1| hypothetical protein 0_5446_01, partial [Pinus taeda] gi|383136271|gb|AFG49195.1| hypothetical protein 0_5446_01, partial [Pinus taeda]
Unigene275060	0.91	1.05	1.34	0	0.19	0.55	779	-	-	virNOG00307;COG0515	T	sp|C0LGP4|Y3475_ARATH Probable LRR receptor-like serine/threonine-protein kinase At3g47570 OS=Arabidopsis thaliana GN=At3g47570 PE=2 SV=1	gi|950973562|ref|XP_014500750.1| PREDICTED: putative leucine-rich repeat receptor-like serine/threonine-protein kinase At2g24130 [Vigna radiata var. radiata]
cluster_contig153335	0.22	0.18	0.06	0.17	0.33	0.18	853	-	-	virNOG03161;COG0428	P	sp|Q9C9Z1|ZTP50_ARATH Putative zinc transporter At3g08650 OS=Arabidopsis thaliana GN=At3g08650 PE=2 SV=2	gi|731344468|ref|XP_010683437.1| PREDICTED: putative zinc transporter At3g08650 [Beta vulgaris subsp. vulgaris]
cluster_contig56001	0.64	0.42	0.46	0.3	0.3	0.41	2809	GO:0042254;GO:0005634	-	COG5225;virNOG08009	J	sp|Q9SH88|RRS1_ARATH Ribosome biogenesis regulatory protein homolog OS=Arabidopsis thaliana GN=At2g37990 PE=2 SV=2	gi|148906982|gb|ABR16635.1| unknown [Picea sitchensis]
cluster_contig10028	2.47	2.15	3.85	0.54	0.16	1.45	4536	GO:0007165;GO:0006351	-	virNOG32313;COG2204	TK	sp|Q9FXD6|ARR11_ARATH Two-component response regulator ARR11 OS=Arabidopsis thaliana GN=ARR11 PE=1 SV=1	gi|294461183|gb|ADE76155.1| unknown [Picea sitchensis]
cluster_contig42435	0.25	0.14	0.26	0.35	0.51	0.28	3582	GO:0004565;GO:0005975	-	COG1874;NOG75211;virNOG10012;virNOG14945	SG	sp|Q9MAJ7|BGAL5_ARATH Beta-galactosidase 5 OS=Arabidopsis thaliana GN=BGAL5 PE=2 SV=1	gi|1035959846|gb|OAY80842.1| Beta-galactosidase 5 [Ananas comosus]
cluster_contig58482	0.33	0.22	0.2	0.1	0.12	0.09	2758	-	-	COG2801;virNOG35762;virNOG15679;virNOG10973	SRLU	-	gi|955351298|ref|XP_014619676.1| PREDICTED: uncharacterized protein LOC100527192 [Glycine max]
Unigene30178	151.12	235.26	165.21	136.37	110.19	137.21	1328	GO:0006457;GO:0005524;GO:0051082;GO:0006950	-	COG0326;virNOG09511	O	sp|Q0J4P2|HSP81_ORYSJ Heat shock protein 81-1 OS=Oryza sativa subsp. japonica GN=HSP81-1 PE=3 SV=2	gi|125603909|gb|EAZ43234.1| hypothetical protein OsJ_27834 [Oryza sativa Japonica Group]
Unigene74195	0	0	0	0	0	2.08	322	-	-	virNOG34935;COG2801;virNOG13581	RL	-	gi|147791400|emb|CAN76855.1| hypothetical protein VITISV_007394 [Vitis vinifera]
Unigene169433	0.64	1.55	0.63	0.39	0.76	0.44	3041	-	-	virNOG05078;virNOG05394;COG0515	ST	sp|Q6R2K3|SRF3_ARATH Protein STRUBBELIG-RECEPTOR FAMILY 3 OS=Arabidopsis thaliana GN=SRF3 PE=2 SV=1	gi|743785693|ref|XP_010921975.1| PREDICTED: protein STRUBBELIG-RECEPTOR FAMILY 3-like [Elaeis guineensis]
cluster_contig84639	7.98	10.96	12.07	21.03	13.98	20.39	2250	GO:0004664;GO:0009094;GO:0016597	-	COG0077;virNOG03269	E	sp|Q9ZUY3|AROD3_ARATH Arogenate dehydratase 3, chloroplastic OS=Arabidopsis thaliana GN=ADT3 PE=1 SV=1	gi|148907791|gb|ABR17021.1| unknown [Picea sitchensis]
Unigene126794	2.82	3.43	3.32	1.05	1.43	1.83	1404	GO:0004713;GO:0005524;GO:0016021;GO:0018108	-	virNOG04113;COG0515	T	sp|Q9C823|Y1523_ARATH C-type lectin receptor-like tyrosine-protein kinase At1g52310 OS=Arabidopsis thaliana GN=At1g52310 PE=2 SV=1	gi|294460294|gb|ADE75729.1| unknown [Picea sitchensis]
cluster_contig119264	0.98	2.62	3.15	3.83	1.35	2.29	1750	-	-	virNOG03420;virNOG14993;virNOG00842;COG4886;virNOG03444	ST	-	gi|321530320|gb|ADW94527.1| putative TIR-NBS-LRR protein [Pinus monticola]
Unigene99329	0.63	0.43	0.29	0.12	0.22	0.36	843	-	-	virNOG05344;virNOG03867;COG4886;virNOG29670	ST	sp|C0LGT6|EFR_ARATH LRR receptor-like serine/threonine-protein kinase EFR OS=Arabidopsis thaliana GN=EFR PE=1 SV=1	gi|148910650|gb|ABR18395.1| unknown [Picea sitchensis]
cluster_contig134895	0.84	0.81	0.67	0.6	0.67	0.87	5102	-	-	virNOG14141;COG0668	SM	sp|Q56X46|MSL2_ARATH Mechanosensitive ion channel protein 2, chloroplastic OS=Arabidopsis thaliana GN=MSL2 PE=2 SV=1	gi|223526417|gb|EEF28698.1| conserved hypothetical protein [Ricinus communis]
Unigene64545	0.99	0.51	0.87	0.61	0.22	0.54	4062	GO:0006470;GO:0004722	-	virNOG02311;COG0631	T	sp|Q6ZKL8|P2C66_ORYSJ Probable protein phosphatase 2C 66 OS=Oryza sativa subsp. japonica GN=Os08g0500300 PE=2 SV=1	gi|224285293|gb|ACN40371.1| unknown [Picea sitchensis]
cluster_contig131953	29.44	30.85	20.95	15.95	31.94	26.67	1282	GO:0004553;GO:0005975	-	virNOG02707;COG2723	G	sp|Q9LV33|BGL44_ARATH Beta-glucosidase 44 OS=Arabidopsis thaliana GN=BGLU44 PE=2 SV=1	gi|148909279|gb|ABR17739.1| unknown [Picea sitchensis]
Unigene40795	1.44	1.19	1.71	2.81	4.27	1.92	2504	GO:0008295;GO:0004766	-	virNOG07546;COG0421	E	sp|Q9SMB1|SPD1_ORYSJ Spermidine synthase 1 OS=Oryza sativa subsp. japonica GN=SPDSYN1 PE=2 SV=1	gi|312162112|gb|ADQ37303.1| putative spermidine synthase [Pinus sylvestris]
cluster_contig54667	0.24	0.27	0.37	0.26	0.27	0.22	2795	-	-	COG1770;virNOG11867	OE	sp|O07834|DAPB1_PSEMX Dipeptidyl aminopeptidase BI OS=Pseudoxanthomonas mexicana GN=dapb1 PE=1 SV=1	gi|731375046|ref|XP_010654071.1| PREDICTED: prolyl endopeptidase-like isoform X5 [Vitis vinifera]
cluster_contig122208	0.23	0.22	0.32	0.26	0.25	0.49	1464	GO:0004175;GO:0005634;GO:0030234;GO:0050790;GO:0034515;GO:0043161;GO:0042176;GO:0016021;GO:0008540	-	virNOG12360;COG5116	O	sp|Q9MAT0|PSD1B_ARATH 26S proteasome non-ATPase regulatory subunit 1 homolog B OS=Arabidopsis thaliana GN=RPN2B PE=1 SV=1	gi|148909841|gb|ABR18007.1| unknown [Picea sitchensis]
Unigene23335	9.01	9.22	13.85	43.37	23.61	23	1133	GO:0005509	-	COG5126;virNOG19134;virNOG18442;virNOG00835	ZTD	sp|Q40302|CALM_MACPY Calmodulin OS=Macrocystis pyrifera PE=2 SV=3	gi|1402947|emb|CAA67054.1| calmodulin-2 [Capsicum annuum]
Unigene168576	1.45	2.83	1.67	0.15	0.07	0.53	1489	-	-	COG4886;virNOG13051	ST	sp|P26337|ESA8C_TRYEQ Putative adenylate cyclase regulatory protein OS=Trypanosoma equiperdum GN=ESAG8C PE=2 SV=1	gi|702388936|ref|XP_010065337.1| PREDICTED: TMV resistance protein N-like [Eucalyptus grandis]
Unigene166354	0.35	0.19	0.28	0.15	0.29	0.18	2172	-	-	COG2319;virNOG09345	R	sp|Q0J7U6|TPR2_ORYSJ Protein TPR2 OS=Oryza sativa subsp. japonica GN=TPR2 PE=1 SV=1	gi|548857796|gb|ERN15594.1| hypothetical protein AMTR_s00048p00159380 [Amborella trichopoda]
Unigene78981	0.5	0.81	0.33	0.27	0.25	0.36	2732	GO:0005524;GO:0005739;GO:0042026	-	virNOG05103;COG0459	O	sp|Q8L7B5|CH60B_ARATH Chaperonin CPN60-like 1, mitochondrial OS=Arabidopsis thaliana GN=At2g33210 PE=1 SV=1	gi|413934099|gb|AFW68650.1| chaperonin 1 [Zea mays]
Unigene262816	1.05	0.71	0.67	0.54	0.46	0.38	3973	GO:0000166	-	COG5022;virNOG00897	Z	sp|F4HWY6|MYO11_ARATH Myosin-11 OS=Arabidopsis thaliana GN=XI-E PE=3 SV=1	gi|375058311|dbj|BAL60533.1| myosin XI [Marchantia polymorpha]
Unigene222416	0.8	0.78	0.64	0.67	0.5	0.4	1179	-	-	virNOG38659;COG2036;virNOG21223	B	sp|P69152|H4_TETTS Histone H4 OS=Tetrahymena thermophila (strain SB210) GN=HHF1 PE=1 SV=2	gi|475503337|gb|EMT04526.1| Histone H4 [Aegilops tauschii]
Unigene232604	1.01	0.59	0.62	0.17	0.37	0.31	1406	-	-	NOG174859;COG2801;virNOG15679	SRL	-	gi|743887330|ref|XP_010910353.1| PREDICTED: uncharacterized protein LOC105036288 [Elaeis guineensis]
cluster_contig118171	7.28	8.92	5.52	2.18	1.44	2.98	3874	GO:0009055;GO:0010181;GO:0016021;GO:0055114;GO:0016491	-	virNOG08302;COG1853	R	sp|Q8YQE2|DFA6_NOSS1 Putative diflavin flavoprotein A 6 OS=Nostoc sp. (strain PCC 7120 / SAG 25.82 / UTEX 2576) GN=dfa6 PE=3 SV=1	gi|302776488|ref|XP_002971405.1| hypothetical protein SELMODRAFT_270909 [Selaginella moellendorffii] gi|300160537|gb|EFJ27154.1| hypothetical protein SELMODRAFT_270909 [Selaginella moellendorffii]
cluster_contig135557	0.12	0.13	0.22	0.12	0.13	0.29	1819	-	-	virNOG06165;COG5023	Z	sp|Q6VAG0|TBA2_GOSHI Tubulin alpha-2 chain OS=Gossypium hirsutum PE=2 SV=1	gi|23452335|gb|AAN32998.1| alpha-tubulin 2 [Gossypium hirsutum]
cluster_contig12347	0.15	0	0.21	0.15	0.39	0.16	908	GO:0005634;GO:0005524;GO:0008568;GO:0031122	-	COG0464;virNOG09479	O	sp|O28972|Y1297_ARCFU Cell division cycle protein 48 homolog AF_1297 OS=Archaeoglobus fulgidus (strain ATCC 49558 / VC-16 / DSM 4304 / JCM 9628 / NBRC 100126) GN=AF_1297 PE=3 SV=1	gi|670400812|ref|XP_008680240.1| PREDICTED: ATPase family AAA domain-containing protein 1-like [Zea mays]
cluster_contig155489	31.63	48.91	39.15	42.93	31.86	39.62	1900	GO:0006457;GO:0005524;GO:0051082;GO:0006950	-	COG0326;virNOG09511	O	sp|P55737|HS902_ARATH Heat shock protein 90-2 OS=Arabidopsis thaliana GN=HSP90-2 PE=1 SV=1	gi|25992539|gb|AAN77149.1| fiber protein Fb9 [Gossypium barbadense]
Unigene49711	121.34	102.22	136.95	172.23	157.55	164.07	522	GO:0005737	-	COG5272;KOG0001;virNOG06759	O	sp|P0CH33|UBQ11_ARATH Polyubiquitin 11 OS=Arabidopsis thaliana GN=UBQ11 PE=2 SV=1	gi|413926510|gb|AFW66442.1| putative ubiquitin family protein, partial [Zea mays]
Unigene4899	1.1	0	0.22	0	0	0	595	-	-	virNOG01494;KOG0619;COG4886;virNOG12729	STR	sp|Q9C9H7|RLP12_ARATH Receptor-like protein 12 OS=Arabidopsis thaliana GN=RLP12 PE=2 SV=2	gi|658021450|ref|XP_008346121.1| PREDICTED: LRR receptor-like serine/threonine-protein kinase ERL2 [Malus domestica]
Unigene93760	0.14	0.12	0.25	0.47	1.11	0.17	1409	-	-	virNOG03420;virNOG39041;COG4886;virNOG10093	ST	sp|O23530|SNC1_ARATH Protein SUPPRESSOR OF npr1-1, CONSTITUTIVE 1 OS=Arabidopsis thaliana GN=SNC1 PE=1 SV=5	gi|148907803|gb|ABR17027.1| unknown [Picea sitchensis]
Unigene120390	4.41	3.76	2.7	1.89	1.6	2.63	6117	-	-	virNOG08914;COG5272	O	sp|Q6MG49|BAG6_RAT Large proline-rich protein BAG6 OS=Rattus norvegicus GN=Bag6 PE=1 SV=2	gi|720089742|ref|XP_010244866.1| PREDICTED: large proline-rich protein BAG6-like [Nelumbo nucifera]
cluster_contig154665	1.03	1.2	3.18	2.07	0.97	1.66	1535	-	-	COG4886;virNOG10545	ST	sp|Q7KRY7|LAP4_DROME Protein lap4 OS=Drosophila melanogaster GN=scrib PE=1 SV=1	gi|168041264|ref|XP_001773112.1| predicted protein [Physcomitrella patens] gi|162675659|gb|EDQ62152.1| predicted protein [Physcomitrella patens]
Unigene91822	0.15	0.26	0.29	0.27	0.21	0.22	3228	GO:0006223;GO:0004845	-	COG0035;virNOG02345	F	sp|P93394|UPP_TOBAC Uracil phosphoribosyltransferase OS=Nicotiana tabacum GN=UPP PE=2 SV=1	gi|659069149|ref|XP_008448394.1| PREDICTED: uracil phosphoribosyltransferase isoform X3 [Cucumis melo]
Unigene24414	61.97	47.52	50.57	106.49	150.69	128.5	1010	GO:0006810;GO:0016021;GO:0005215	-	COG0580;virNOG08606	G	sp|Q39196|PIP14_ARATH Probable aquaporin PIP1-4 OS=Arabidopsis thaliana GN=PIP1.4 PE=1 SV=1	gi|62865706|gb|AAY17047.1| p-166-5 [Pinus resinosa]
cluster_contig10697	3.02	6.23	1.49	1.73	2.28	7.7	1483	-	-	COG2273;NOG122568;virNOG01489;virNOG09548	SG	sp|Q8LG58|XTH16_ARATH Probable xyloglucan endotransglucosylase/hydrolase protein 16 OS=Arabidopsis thaliana GN=XTH16 PE=2 SV=2	gi|1026103045|ref|XP_016550582.1| PREDICTED: xyloglucan endotransglucosylase/hydrolase 2-like [Capsicum annuum] gi|1026105128|ref|XP_016551597.1| PREDICTED: xyloglucan endotransglucosylase/hydrolase 2-like [Capsicum annuum]
Unigene181347	0.49	0.25	0.23	0.15	0.11	0.22	2942	GO:0005654;GO:0005643;GO:0006607;GO:0005829;GO:0008565;GO:0008139	-	virNOG09834;COG5064	U	sp|Q71VM4|IMA1A_ORYSJ Importin subunit alpha-1a OS=Oryza sativa subsp. japonica GN=Os01g0253300 PE=1 SV=2	gi|720038206|ref|XP_010267916.1| PREDICTED: importin subunit alpha-like [Nelumbo nucifera]
cluster_contig8815	3.18	2.79	2.34	3.72	3.51	3.91	2477	-	-	COG0656;virNOG00419;virNOG14256	R	sp|Q0PGJ6|AKRC9_ARATH NADPH-dependent aldo-keto reductase, chloroplastic OS=Arabidopsis thaliana GN=AKR4C9 PE=1 SV=1	gi|148910116|gb|ABR18140.1| unknown [Picea sitchensis]
Unigene25847	0.16	0.38	0.29	1.21	0.93	1.5	1068	GO:0016020;GO:0004672	-	virNOG05472;COG0515	T	sp|Q93YN1|CRPK1_ARATH Cold-responsive protein kinase 1 OS=Arabidopsis thaliana GN=CRPK1 PE=1 SV=1	gi|148906804|gb|ABR16548.1| unknown [Picea sitchensis]
Unigene31210	17.27	27.13	10	135.96	41.25	127.85	303	GO:0048046;GO:0004553;GO:0016762;GO:0005618;GO:0010411;GO:0042546;GO:0071555	-	COG2273;virNOG07037	RG	sp|P35694|XTH2_SOYBN Xyloglucan endotransglucosylase/hydrolase 2 OS=Glycine max PE=2 SV=1	gi|62149368|dbj|BAD93484.1| pollen major allergen No.121 isoform 1 [Cryptomeria japonica]
Unigene122626	5.57	61.01	1.14	0.49	0.23	21.24	697	-	-	virNOG21886;virNOG04152;COG0071;virNOG19300	O	sp|P27880|HSP12_MEDSA 18.2 kDa class I heat shock protein OS=Medicago sativa GN=HSP18.2 PE=2 SV=1	gi|21068486|emb|CAC81964.1| small heat-shock protein [Pseudotsuga menziesii]
Unigene187010	12.05	5.2	5.82	0	0	1.19	314	GO:0016301	-	virNOG03867;COG4886	ST	sp|Q1MX30|XA21_ORYSI Receptor kinase-like protein Xa21 OS=Oryza sativa subsp. indica GN=XA21 PE=1 SV=1	gi|390979602|dbj|BAM21552.1| hypothetical protein [Cryptomeria japonica]
cluster_contig132266	3.13	0.95	1.02	0.46	0.28	0.85	6440	-	-	COG1112;virNOG39505;virNOG09594;virNOG02650;NOG15334	ORL	sp|Q8R151|ZNFX1_MOUSE NFX1-type zinc finger-containing protein 1 OS=Mus musculus GN=Znfx1 PE=1 SV=3	gi|302797448|ref|XP_002980485.1| hypothetical protein SELMODRAFT_315, partial [Selaginella moellendorffii] gi|300152101|gb|EFJ18745.1| hypothetical protein SELMODRAFT_315, partial [Selaginella moellendorffii]
Unigene28954	0.38	0.38	0.39	0.29	0.34	0.31	2898	-	-	COG1169;virNOG05162	H	sp|Q9ZPC0|ICS_CATRO Isochorismate synthase, chloroplastic OS=Catharanthus roseus PE=1 SV=1	gi|573957901|ref|XP_006661160.1| PREDICTED: isochorismate synthase 2, chloroplastic-like [Oryza brachyantha]
Unigene46073	2.52	6.18	2.81	13.6	19.07	15.87	713	-	-	virNOG24331;COG2214;virNOG25084	O	sp|C0ZB49|DNAJ_BREBN Chaperone protein DnaJ OS=Brevibacillus brevis (strain 47 / JCM 6285 / NBRC 100599) GN=dnaJ PE=3 SV=1	gi|224285877|gb|ACN40652.1| unknown [Picea sitchensis]
Unigene39801	0	1.77	0	0	0	0	650	GO:0043231;GO:0044237;GO:0044444;GO:0044710;GO:0016491	-	COG1012;virNOG02747	C	sp|Q9I6M5|DAVD_PSEAE Glutarate-semialdehyde dehydrogenase DavD OS=Pseudomonas aeruginosa (strain ATCC 15692 / DSM 22644 / CIP 104116 / JCM 14847 / LMG 12228 / 1C / PRS 101 / PAO1) GN=davD PE=1 SV=1	gi|590613857|ref|XP_007022786.1| Aldehyde dehydrogenase 5F1 [Theobroma cacao] gi|508722414|gb|EOY14311.1| Aldehyde dehydrogenase 5F1 [Theobroma cacao]
Unigene13175	0.17	0.66	0.14	3.85	0.69	3.41	1194	-	-	COG4886;virNOG06808	SR	sp|C0LGS2|Y4361_ARATH Probable LRR receptor-like serine/threonine-protein kinase At4g36180 OS=Arabidopsis thaliana GN=At4g36180 PE=2 SV=1	gi|470144241|ref|XP_004307769.1| PREDICTED: LRR receptor-like serine/threonine-protein kinase GSO1 [Fragaria vesca subsp. vesca]
cluster_contig122864	4.77	2.9	7.09	3.04	3.09	4.88	2371	GO:0016836;GO:0009073;GO:0009507	K05359	COG0077;virNOG03269	E	sp|Q9SA96|AROD1_ARATH Arogenate dehydratase/prephenate dehydratase 1, chloroplastic OS=Arabidopsis thaliana GN=ADT1 PE=1 SV=1	gi|116786963|gb|ABK24320.1| unknown [Picea sitchensis]
Unigene126730	0	1	0.9	0	0	0	329	-	-	virNOG02532;COG0515	T	sp|Q2QMH1|NEK2_ORYSJ Serine/threonine-protein kinase Nek2 OS=Oryza sativa subsp. japonica GN=NEK2 PE=2 SV=1	-
cluster_contig118762	3.34	2.8	3.27	2.41	2.77	2.83	5429	-	-	virNOG05208;COG1752	RI	sp|Q9LZA6|SDP1_ARATH Triacylglycerol lipase SDP1 OS=Arabidopsis thaliana GN=SDP1 PE=1 SV=1	gi|586724089|ref|XP_006849413.1| PREDICTED: triacylglycerol lipase SDP1 [Amborella trichopoda] gi|548852974|gb|ERN10994.1| hypothetical protein AMTR_s00160p00073860 [Amborella trichopoda]
cluster_contig81965	0.04	0.52	0	0.83	0.47	1.14	1115	-	-	virNOG01494;COG4886	SR	sp|Q9C9H7|RLP12_ARATH Receptor-like protein 12 OS=Arabidopsis thaliana GN=RLP12 PE=2 SV=2	gi|743878217|ref|XP_010908122.1| PREDICTED: LRR receptor-like serine/threonine-protein kinase ERECTA [Elaeis guineensis]
Unigene264946	24.63	23.58	28.75	30.11	31.6	31.21	675	GO:0003677;GO:0005634;GO:0046982;GO:0000786	-	COG2036;virNOG17611	B	sp|Q71H73|H33_VITVI Histone H3.3 OS=Vitis vinifera PE=2 SV=3	gi|145334271|ref|NP_001078516.1| Histone H3.3 [Arabidopsis thaliana] gi|332661756|gb|AEE87156.1| Histone H3.3 [Arabidopsis thaliana]
Unigene172529	1.57	1.63	1.54	1.27	1.01	1.8	3362	-	-	virNOG06977;COG1819	CG	sp|Q9XIG1|U80B1_ARATH Sterol 3-beta-glucosyltransferase UGT80B1 OS=Arabidopsis thaliana GN=UGT80B1 PE=2 SV=1	gi|657979703|ref|XP_008381826.1| PREDICTED: sterol 3-beta-glucosyltransferase UGT80B1-like [Malus domestica]
cluster_contig156543	0.35	0.31	0.6	0.37	0.21	0.4	4874	-	-	COG5147;virNOG01356	K	sp|Q9S7B2|RS2_MAIZE Protein rough sheath 2 OS=Zea mays GN=RS2 PE=1 SV=1	gi|743787033|ref|XP_010922322.1| PREDICTED: transcription factor AS1-like [Elaeis guineensis] gi|743787037|ref|XP_010922323.1| PREDICTED: transcription factor AS1-like [Elaeis guineensis] gi|743787041|ref|XP_010922324.1| PREDICTED: transcription factor AS1-like [Elaeis guineensis] gi|743787047|ref|XP_010922325.1| PREDICTED: transcription factor AS1-like [Elaeis guineensis]
Unigene114531	2.2	2.19	1.84	2.07	2.03	2.18	2709	-	K07393	virNOG03563;COG0435	O	sp|P42620|YQJG_ECOLI Glutathionyl-hydroquinone reductase YqjG OS=Escherichia coli (strain K12) GN=yqjG PE=1 SV=1	gi|148907677|gb|ABR16967.1| unknown [Picea sitchensis]
Unigene44800	3.29	3.57	1.44	0	0.23	1.48	577	GO:0016740	-	virNOG05344;virNOG30260;COG0515;virNOG29670	T	sp|Q9SD62|Y3471_ARATH Putative receptor-like protein kinase At3g47110 OS=Arabidopsis thaliana GN=At3g47110 PE=3 SV=1	gi|548846757|gb|ERN05999.1| hypothetical protein AMTR_s00143p00086680 [Amborella trichopoda]
Unigene225628	1320.42	1882.71	1946.41	923.21	716.36	1383.95	353	GO:0005524	-	virNOG00261;virNOG28378;virNOG30628;COG5078	HO	sp|Q94F47|UBC28_ARATH Ubiquitin-conjugating enzyme E2 28 OS=Arabidopsis thaliana GN=UBC28 PE=1 SV=1	gi|116779337|gb|ABK21244.1| unknown [Picea sitchensis] gi|116790480|gb|ABK25629.1| unknown [Picea sitchensis] gi|116792611|gb|ABK26433.1| unknown [Picea sitchensis] gi|224284562|gb|ACN40014.1| unknown [Picea sitchensis] gi|224284874|gb|ACN40167.1| unknown [Picea sitchensis] gi|224286442|gb|ACN40928.1| unknown [Picea sitchensis]
cluster_contig27561	0.45	0.78	0.86	1.64	0.97	2.86	856	GO:0016020;GO:0046872;GO:0016491	-	COG2124;virNOG12341	Q	sp|Q50EK4|C75A1_PINTA Cytochrome P450 750A1 OS=Pinus taeda GN=CYP750A1 PE=2 SV=1	gi|821372383|gb|AKH41019.1| (+)-sabinene-3-hydroxylase [Thuja plicata]
Unigene51804	0	2.56	0	0	0	0	315	-	-	COG0288;virNOG12703	P	sp|O94255|CAN_SCHPO Carbonic anhydrase OS=Schizosaccharomyces pombe (strain 972 / ATCC 24843) GN=SPBP8B7.05c PE=1 SV=2	gi|1023966692|gb|KZV15033.1| hypothetical protein F511_08091 [Dorcoceras hygrometricum]
Unigene37612	0	1.17	0	0	0	0	366	GO:0003878;GO:0006101;GO:0006085;GO:0005524;GO:0005737;GO:0046872;GO:0048037;GO:0006629	-	virNOG04001;COG0372	C	sp|O93988|ACL1_SORMK ATP-citrate synthase subunit 1 OS=Sordaria macrospora (strain ATCC MYA-333 / DSM 997 / K(L3346) / K-hell) GN=ACL1 PE=3 SV=1	gi|326497339|dbj|BAK02254.1| predicted protein [Hordeum vulgare subsp. vulgare]
Unigene80626	2.39	1.8	4.49	0	0.39	0	388	-	-	virNOG05235;COG0515	T	sp|Q8S9L6|CRK29_ARATH Cysteine-rich receptor-like protein kinase 29 OS=Arabidopsis thaliana GN=CRK29 PE=2 SV=1	gi|116783191|gb|ABK22830.1| unknown [Picea sitchensis]
cluster_contig90916	1.38	0	0.4	0.41	0	0.21	473	GO:0016020	-	virNOG10863;virNOG33727;COG4886	ST	sp|C0LGH2|Y1561_ARATH Probable LRR receptor-like serine/threonine-protein kinase At1g56130 OS=Arabidopsis thaliana GN=At1g56130 PE=2 SV=2	gi|731405662|ref|XP_010655871.1| PREDICTED: probable LRR receptor-like serine/threonine-protein kinase At1g56130 [Vitis vinifera] gi|296089254|emb|CBI39026.3| unnamed protein product [Vitis vinifera]
cluster_contig128125	0.47	0	0	0.74	0	0.51	446	-	-	COG2801;virNOG15679;virNOG39695	RL	sp|P05400|POL_CERV Enzymatic polyprotein OS=Carnation etched ring virus GN=ORF V PE=3 SV=1	gi|727543412|ref|XP_010445005.1| PREDICTED: uncharacterized protein LOC104727613 [Camelina sativa]
cluster_contig63631	0.02	0.34	0.63	0.92	0.3	0.7	3506	GO:0005634;GO:0005524;GO:0009738;GO:0035556;GO:0005737;GO:0046777;GO:0018105;GO:0004683;GO:0005509;GO:0009931;GO:0005516;GO:0005886	-	COG5126;virNOG04439;virNOG01312	ZTD	sp|P28583|CDPK_SOYBN Calcium-dependent protein kinase SK5 OS=Glycine max PE=1 SV=1	gi|731413864|ref|XP_010658918.1| PREDICTED: calcium-dependent protein kinase 1 isoform X2 [Vitis vinifera]
cluster_contig166213	7.46	14.94	6.65	9.15	3.98	10.23	2852	GO:0000166;GO:0004672	-	COG0515;virNOG08196;NOG131066	T	sp|P93604|LRK10_WHEAT Rust resistance kinase Lr10 OS=Triticum aestivum GN=LRK10 PE=2 SV=1	gi|769816257|ref|XP_006840802.2| PREDICTED: probable receptor-like protein kinase At5g39030 [Amborella trichopoda]
cluster_contig27880	0.54	0.12	0.44	0.04	0.06	0.09	1689	GO:0005634;GO:0003677;GO:0003723;GO:0005524;GO:0004525;GO:0004386;GO:0005737;GO:0030422;GO:0090502;GO:0016442	-	virNOG04285;COG1111	AL	sp|Q10HL3|DCL2A_ORYSJ Endoribonuclease Dicer homolog 2a OS=Oryza sativa subsp. japonica GN=DCL2A PE=2 SV=1	gi|116788280|gb|ABK24820.1| unknown [Picea sitchensis]
cluster_contig7097	1.36	1.02	1.36	1.25	1.45	1.22	4579	GO:0005783;GO:0046923;GO:0016021;GO:0006621	-	COG5196;virNOG12110	U	sp|P48583|ERD2_CAEEL ER lumen protein-retaining receptor OS=Caenorhabditis elegans GN=erd-2 PE=3 SV=2	gi|734431723|gb|KHN45924.1| ER lumen protein retaining receptor [Glycine soja]
cluster_contig155900	0.61	0.22	0.13	0.01	0.01	0.14	4641	-	-	virNOG04295;virNOG06910;COG0666	MR	sp|P53355|DAPK1_HUMAN Death-associated protein kinase 1 OS=Homo sapiens GN=DAPK1 PE=1 SV=6	gi|390979608|dbj|BAM21555.1| hypothetical protein [Cryptomeria japonica]
cluster_contig93649	1.07	1.29	1.3	1.36	1.67	1.14	2727	GO:0043231;GO:0016310;GO:0044699;GO:0005524;GO:0006139;GO:0005737;GO:0019205	-	COG0563;virNOG10859	F	sp|Q9ZUU1|KAD1_ARATH Adenylate kinase 1, chloroplastic OS=Arabidopsis thaliana GN=ADK PE=1 SV=1	gi|294462174|gb|ADE76639.1| unknown [Picea sitchensis]
Unigene231910	1.59	1.51	1.29	1.79	2.17	1.44	1291	GO:0055114;GO:0016491	-	virNOG04413;COG0656	R	sp|Q84TF0|AKRCA_ARATH Aldo-keto reductase family 4 member C10 OS=Arabidopsis thaliana GN=AKR4C10 PE=1 SV=1	gi|116784699|gb|ABK23442.1| unknown [Picea sitchensis]
cluster_contig66046	1.63	1.74	3.51	0.55	0.44	1.52	2010	GO:0000254;GO:0005506;GO:0016021;GO:0006633;GO:0055114	K04713	virNOG03912;COG3000	I	sp|Q9AST3|SBH2_ARATH Sphinganine C4-monooxygenase 2 OS=Arabidopsis thaliana GN=SBH2 PE=1 SV=1	gi|116792078|gb|ABK26222.1| unknown [Picea sitchensis]
cluster_contig157260	0.32	0.07	0.17	0.43	0.31	0.07	1238	-	-	virNOG20625;COG5262	B	sp|Q9FJE8|H2A7_ARATH Probable histone H2A.7 OS=Arabidopsis thaliana GN=At5g59870 PE=1 SV=1	gi|743812757|ref|XP_010929515.1| PREDICTED: histone H2A.1-like [Elaeis guineensis]
cluster_contig53857	4.21	3.35	4.87	5.35	6.47	5.27	1035	GO:0005840;GO:0006412;GO:0003735	K02913	COG0267;virNOG25425	J	sp|B6IN38|RL33_RHOCS 50S ribosomal protein L33 OS=Rhodospirillum centenum (strain ATCC 51521 / SW) GN=rpmG PE=3 SV=1	gi|116780356|gb|ABK21647.1| unknown [Picea sitchensis] gi|116780944|gb|ABK21892.1| unknown [Picea sitchensis]
Unigene202260	6.58	5.7	5.59	6.28	6.72	6.76	3028	GO:0016020;GO:0004467;GO:0009941;GO:0001676	-	COG1022;virNOG03721	I	sp|Q9CAP8|LACS9_ARATH Long chain acyl-CoA synthetase 9, chloroplastic OS=Arabidopsis thaliana GN=LACS9 PE=1 SV=1	gi|743764545|ref|XP_010912477.1| PREDICTED: long chain acyl-CoA synthetase 9, chloroplastic-like [Elaeis guineensis]
cluster_contig118460	1.57	1.53	1.92	1.12	1.2	1.88	1686	GO:0016021	-	COG2801;virNOG15679	RL	sp|P92523|M860_ARATH Uncharacterized mitochondrial protein AtMg00860 OS=Arabidopsis thaliana GN=AtMg00860 PE=4 SV=1	gi|294464873|gb|ADE77942.1| unknown [Picea sitchensis]
[truncated: 119,887 more rows]
