# Supplementary material for: Acceleration of Aril Cracking by Ethylene in Torreya grandis During Nut Maturation
Source: Front Plant Sci. 2021 Oct 20;12:761139. doi: 10.3389/fpls.2021.761139 (PMC8565854; doi:10.3389/fpls.2021.761139)
Supplement: Supplementary Table 3 — Summary of KEGG pathway functional enrichment analysis of DEGs between 96 and 141 DASP at the transcript level. [file Table_3.XLS]

## Sheet: KEGG_enrichment
Pathway_ID	Pathway	level1	level2	Up_Number	Down_Number	DEG_number	Total_number	pvalue	FDR	Up_Gene	Down_Gene	Up_KO	Down_KO	URL
ko04075	Plant hormone signal transduction	Environmental Information Processing	Signal transduction	41	44	85	299	1.52e-20	3.31e-18	cluster_contig169585,Unigene90803,Unigene260327,cluster_contig174137,Unigene42558,cluster_contig47219,cluster_contig1549,Unigene21850,cluster_contig3687,cluster_contig157112,cluster_contig105925,Unigene6912,cluster_contig106307,cluster_contig167800,cluster_contig123242,Unigene260631,Unigene166595,Unigene172428,cluster_contig57356,Unigene22995,cluster_contig97543,cluster_contig98674,cluster_contig…	Unigene29347,cluster_contig78938,cluster_contig176428,cluster_contig117808,cluster_contig107853,Unigene75083,Unigene41392,Unigene64159,cluster_contig51343,cluster_contig175188,Unigene64290,cluster_contig121352,cluster_contig30585,cluster_contig177100,Unigene169786,cluster_contig160750,cluster_contig39082,cluster_contig23653,Unigene226864,Unigene40348,cluster_contig163113,Unigene9387,Unigene115993…	K14509,K13464,K14493,K13946,K14494,K14504,K13422,K13449,K14497,K14488,K14496,K14492	K13946,K14491,K14495,K14508,K14515,K14488,K13463,K14496,K14506,K14432,K14484,K14492,K13415	http://www.kegg.jp/kegg-bin/show_pathway?map04075/K14495%09%23FFFFFF,green/K14497%09%23FFFFFF,red/K13449%09%23FFFFFF,red/K14488%09%23FFFFFF,purple/K14496%09%23FFFFFF,purple/K14484%09%23FFFFFF,green/K13415%09%23FFFFFF,green/K14509%09%23FFFFFF,red/K13464%09%23FFFFFF,red/K14493%09%23FFFFFF,red/K13946%09%23FFFFFF,purple/K14491%09%23FFFFFF,green/K14494%09%23FFFFFF,red/K14504%09%23FFFFFF,red/K13422%09%…
ko00040	Pentose and glucuronate interconversions	Metabolism	Carbohydrate metabolism	38	9	47	118	2.4e-18	2.6e-16	cluster_contig91920,Unigene260952,cluster_contig47967,cluster_contig158807,cluster_contig91850,Unigene185002,cluster_contig128834,cluster_contig91975,cluster_contig92543,cluster_contig146836,Unigene166211,Unigene259099,Unigene281271,cluster_contig44078,Unigene204828,cluster_contig7295,cluster_contig67332,cluster_contig34842,cluster_contig148684,Unigene164204,Unigene24672,cluster_contig41705,Unige…	cluster_contig104969,Unigene112811,cluster_contig93391,cluster_contig163724,Unigene7684,Unigene164178,cluster_contig174686,cluster_contig71143,Unigene170249	K00002,K00012,K01728,K00128,K01051	K01728,K00128,K01213,K01051	http://www.kegg.jp/kegg-bin/show_pathway?map00040/K00002%09%23FFFFFF,red/K00012%09%23FFFFFF,red/K01728%09%23FFFFFF,purple/K00128%09%23FFFFFF,purple/K01213%09%23FFFFFF,green/K01051%09%23FFFFFF,purple/
ko00940	Phenylpropanoid biosynthesis	Metabolism	Biosynthesis of other secondary metabolites	31	23	54	170	8.75e-16	6.33e-14	cluster_contig39638,cluster_contig164032,Unigene82962,Unigene171186,cluster_contig139378,Unigene285144,Unigene118590,Unigene188344,cluster_contig93468,cluster_contig42810,cluster_contig42301,Unigene265816,cluster_contig85643,cluster_contig67138,cluster_contig158581,cluster_contig102240,cluster_contig92455,cluster_contig104899,cluster_contig22582,cluster_contig101423,cluster_contig4541,Unigene2574…	cluster_contig159523,Unigene29748,cluster_contig157313,Unigene185317,cluster_contig175447,cluster_contig24949,cluster_contig122598,Unigene274730,cluster_contig39173,cluster_contig122599,cluster_contig127914,cluster_contig37479,Unigene58450,cluster_contig21424,Unigene5818,Unigene8214,cluster_contig175448,cluster_contig153133,cluster_contig123261,cluster_contig25288,Unigene227619,cluster_contig7011…	K01188,K00083,K01904,K00588,K18368,K05349,K00430,K10775,K11188,K13065	K13066,K00430,K01188,K00083	http://www.kegg.jp/kegg-bin/show_pathway?map00940/K01188%09%23FFFFFF,purple/K00083%09%23FFFFFF,purple/K01904%09%23FFFFFF,red/K00588%09%23FFFFFF,red/K18368%09%23FFFFFF,red/K05349%09%23FFFFFF,red/K13066%09%23FFFFFF,green/K00430%09%23FFFFFF,purple/K11188%09%23FFFFFF,red/K10775%09%23FFFFFF,red/K13065%09%23FFFFFF,red/
ko00500	Starch and sucrose metabolism	Metabolism	Carbohydrate metabolism	70	11	81	334	3.21e-15	1.74e-13	Unigene82962,cluster_contig38169,Unigene285144,Unigene166676,Unigene260952,Unigene80150,Unigene29586,cluster_contig30264,Unigene187448,cluster_contig42702,Unigene167476,cluster_contig157373,cluster_contig152835,cluster_contig91850,cluster_contig101429,cluster_contig128834,cluster_contig42741,cluster_contig92543,Unigene206530,Unigene203926,Unigene166211,Unigene121075,cluster_contig62341,cluster_co…	Unigene112811,cluster_contig104969,cluster_contig93391,cluster_contig21424,cluster_contig62340,Unigene184740,Unigene164178,cluster_contig56455,cluster_contig85377,Unigene227359,Unigene28882	K01188,K08678,K00844,K01176,K16055,K00847,K00688,K01051,K08679,K01179,K05349,K00012,K00705,K01513,K01177,K01087	K01179,K01188,K00847,K01213,K01051	http://www.kegg.jp/kegg-bin/show_pathway?map00500/K01188%09%23FFFFFF,purple/K00844%09%23FFFFFF,red/K08678%09%23FFFFFF,red/K01176%09%23FFFFFF,red/K16055%09%23FFFFFF,red/K00847%09%23FFFFFF,purple/K00688%09%23FFFFFF,red/K01051%09%23FFFFFF,purple/K08679%09%23FFFFFF,red/K01179%09%23FFFFFF,purple/K01213%09%23FFFFFF,green/K05349%09%23FFFFFF,red/K00012%09%23FFFFFF,red/K00705%09%23FFFFFF,red/K01513%09%23F…
ko00330	Arginine and proline metabolism	Metabolism	Amino acid metabolism	23	17	40	119	5.97e-13	2.59e-11	Unigene227173,Unigene258151,cluster_contig48118,Unigene207436,Unigene164204,Unigene203400,Unigene89779,Unigene59135,Unigene95162,cluster_contig132646,cluster_contig12577,Unigene181865,cluster_contig7384,Unigene81819,cluster_contig132291,Unigene189283,Unigene23440,Unigene30819,cluster_contig47494,cluster_contig76358,cluster_contig47495,cluster_contig134341,Unigene24408	cluster_contig120715,cluster_contig163724,Unigene205485,Unigene203784,cluster_contig8314,cluster_contig71143,Unigene170249,cluster_contig120712,cluster_contig66247,Unigene44462,cluster_contig61712,Unigene7684,Unigene282005,cluster_contig139136,cluster_contig139134,Unigene63681,Unigene261039	K12657,K14455,K13366,K01476,K00294,K14454,K00128,K01583,K00797	K00318,K01426,K00128,K13366,K12259	http://www.kegg.jp/kegg-bin/show_pathway?map00330/K12657%09%23FFFFFF,red/K00318%09%23FFFFFF,green/K14455%09%23FFFFFF,red/K01476%09%23FFFFFF,red/K13366%09%23FFFFFF,purple/K00294%09%23FFFFFF,red/K01426%09%23FFFFFF,green/K14454%09%23FFFFFF,red/K00128%09%23FFFFFF,purple/K01583%09%23FFFFFF,red/K12259%09%23FFFFFF,green/K00797%09%23FFFFFF,red/
ko00520	Amino sugar and nucleotide sugar metabolism	Metabolism	Carbohydrate metabolism	49	11	60	248	1.41e-11	5.09e-10	Unigene260952,Unigene80150,cluster_contig85559,Unigene40646,Unigene167476,cluster_contig39736,Unigene224437,Unigene185002,cluster_contig8324,cluster_contig39735,Unigene7699,cluster_contig94386,Unigene200111,Unigene206530,cluster_contig10453,Unigene190251,cluster_contig146836,Unigene281191,cluster_contig62341,Unigene98089,cluster_contig12028,cluster_contig11082,Unigene281271,Unigene12785,cluster_c…	cluster_contig156361,cluster_contig62340,Unigene184740,Unigene123459,Unigene12940,cluster_contig56455,cluster_contig93736,Unigene189098,Unigene99257,Unigene227359,Unigene28882	K08678,K00844,K00847,K01183,K08679,K12373,K12449,K00966,K00326,K18677,K12450,K00820,K12448,K00012,K01209,K13379	K13379,K00847,K00966,K01809,K01183	http://www.kegg.jp/kegg-bin/show_pathway?map00520/K00844%09%23FFFFFF,red/K08678%09%23FFFFFF,red/K00847%09%23FFFFFF,purple/K01183%09%23FFFFFF,purple/K08679%09%23FFFFFF,red/K12373%09%23FFFFFF,red/K12449%09%23FFFFFF,red/K00966%09%23FFFFFF,purple/K00326%09%23FFFFFF,red/K18677%09%23FFFFFF,red/K12450%09%23FFFFFF,red/K00820%09%23FFFFFF,red/K12448%09%23FFFFFF,red/K00012%09%23FFFFFF,red/K01209%09%23FFFFFF…
ko00904	Diterpenoid biosynthesis	Metabolism	Metabolism of terpenoids and polyketides	3	12	15	25	7.12e-10	2.21e-08	Unigene40356,Unigene168448,Unigene79093	Unigene60043,Unigene121585,Unigene261334,cluster_contig82329,cluster_contig156929,cluster_contig95366,Unigene28754,cluster_contig95515,cluster_contig156928,Unigene78688,cluster_contig156927,cluster_contig159286	K04124,K04120	K05282,K04120,K04125,K04122,K04121	http://www.kegg.jp/kegg-bin/show_pathway?map00904/K05282%09%23FFFFFF,green/K04124%09%23FFFFFF,red/K04120%09%23FFFFFF,purple/K04125%09%23FFFFFF,green/K04122%09%23FFFFFF,green/K04121%09%23FFFFFF,green/
ko00053	Ascorbate and aldarate metabolism	Metabolism	Carbohydrate metabolism	17	10	27	87	2.36e-08	6.39e-07	Unigene6889,Unigene260952,cluster_contig148684,Unigene164204,Unigene24672,cluster_contig41705,Unigene95162,cluster_contig157566,cluster_contig7384,Unigene185002,cluster_contig41918,Unigene23440,cluster_contig146836,cluster_contig41766,Unigene281271,cluster_contig177044,cluster_contig131820	Unigene203198,Unigene256441,Unigene65450,cluster_contig163724,Unigene7684,cluster_contig141666,cluster_contig161496,cluster_contig71143,Unigene170249,cluster_contig147101	K00012,K10047,K00128,K00469,K00103	K00434,K00128,K00103	http://www.kegg.jp/kegg-bin/show_pathway?map00053/K10047%09%23FFFFFF,red/K00012%09%23FFFFFF,red/K00434%09%23FFFFFF,green/K00128%09%23FFFFFF,purple/K00469%09%23FFFFFF,red/K00103%09%23FFFFFF,purple/
ko04976	Bile secretion	Organismal Systems	Digestive system	7	10	17	40	5.17e-08	1.25e-06	Unigene124289,cluster_contig29459,cluster_contig28428,cluster_contig28450,Unigene79454,cluster_contig28427,cluster_contig138066	cluster_contig79817,cluster_contig165943,cluster_contig103134,Unigene6599,Unigene221441,Unigene170364,Unigene208682,Unigene42683,cluster_contig103133,cluster_contig67347	K00021,K05658	K05658	http://www.kegg.jp/kegg-bin/show_pathway?map04976/K00021%09%23FFFFFF,red/K05658%09%23FFFFFF,purple/
ko00270	Cysteine and methionine metabolism	Metabolism	Amino acid metabolism	35	8	43	189	7.29e-08	1.58e-06	cluster_contig10967,cluster_contig12473,cluster_contig132646,Unigene221540,cluster_contig119671,Unigene224000,cluster_contig119691,cluster_contig8418,cluster_contig10968,cluster_contig132291,Unigene30819,cluster_contig140330,cluster_contig152970,cluster_contig119214,cluster_contig119641,Unigene93815,Unigene227173,cluster_contig64378,Unigene258151,Unigene181814,Unigene207436,Unigene89779,cluster_c…	Unigene284327,cluster_contig173119,Unigene188334,cluster_contig173117,cluster_contig63538,Unigene66017,Unigene80665,Unigene264514	K00549,K14455,K05396,K01251,K13034,K01762,K00016,K05933,K14454,K00789,K08963,K00640,K00797,K00026	K05933,K00558	http://www.kegg.jp/kegg-bin/show_pathway?map00270/K14455%09%23FFFFFF,red/K00549%09%23FFFFFF,red/K05396%09%23FFFFFF,red/K01251%09%23FFFFFF,red/K13034%09%23FFFFFF,red/K01762%09%23FFFFFF,red/K00016%09%23FFFFFF,red/K05933%09%23FFFFFF,purple/K00558%09%23FFFFFF,green/K00789%09%23FFFFFF,red/K14454%09%23FFFFFF,red/K08963%09%23FFFFFF,red/K00640%09%23FFFFFF,red/K00026%09%23FFFFFF,red/K00797%09%23FFFFFF,red/
ko00625	Chloroalkane and chloroalkene degradation	Metabolism	Xenobiotics biodegradation and metabolism	4	6	10	18	1.45e-06	2.86e-05	Unigene164204,cluster_contig7384,Unigene23440,Unigene95162	Unigene170249,cluster_contig71143,Unigene256492,cluster_contig163724,Unigene7684,cluster_contig101246	K00128	K00128,K00001	http://www.kegg.jp/kegg-bin/show_pathway?map00625/K00128%09%23FFFFFF,purple/K00001%09%23FFFFFF,green/
ko04626	Plant-pathogen interaction	Organismal Systems	Environmental adaptation	37	9	46	234	2.25e-06	4.06e-05	Unigene82372,cluster_contig174137,cluster_contig12538,Unigene201322,cluster_contig176433,cluster_contig175122,cluster_contig103593,cluster_contig152418,cluster_contig63694,Unigene79265,Unigene165305,cluster_contig155910,Unigene260631,cluster_contig9686,cluster_contig11999,cluster_contig33298,Unigene23658,cluster_contig165156,cluster_contig50117,cluster_contig118474,Unigene205079,Unigene283182,clu…	Unigene40465,cluster_contig11939,cluster_contig87722,cluster_contig155251,cluster_contig23776,cluster_contig155250,cluster_contig9647,Unigene49044,Unigene163242	K13448,K13449,K13447,K18835,K13412,K13413,K13457	K13448,K13459,K13457,K04079	http://www.kegg.jp/kegg-bin/show_pathway?map04626/K13448%09%23FFFFFF,purple/K13447%09%23FFFFFF,red/K13459%09%23FFFFFF,green/K13413%09%23FFFFFF,red/K04079%09%23FFFFFF,green/K13449%09%23FFFFFF,red/K18835%09%23FFFFFF,red/K13412%09%23FFFFFF,red/K13457%09%23FFFFFF,purple/
ko00910	Nitrogen metabolism	Metabolism	Energy metabolism	6	13	19	63	4.45e-06	7.42e-05	Unigene166666,cluster_contig173487,cluster_contig119304,cluster_contig141638,cluster_contig119361,Unigene255361	cluster_contig8542,Unigene21946,cluster_contig67200,Unigene226858,Unigene8765,cluster_contig119338,cluster_contig148804,Unigene14262,Unigene79076,cluster_contig173488,cluster_contig67202,cluster_contig173485,cluster_contig149540	K02575,K00261,K01674	K01455,K02575,K01915,K01674,K01673	http://www.kegg.jp/kegg-bin/show_pathway?map00910/K01455%09%23FFFFFF,green/K02575%09%23FFFFFF,purple/K01915%09%23FFFFFF,green/K00261%09%23FFFFFF,red/K01673%09%23FFFFFF,green/K01674%09%23FFFFFF,purple/
ko00903	Limonene and pinene degradation	Metabolism	Metabolism of terpenoids and polyketides	4	4	8	13	6.12e-06	9.49e-05	Unigene164204,cluster_contig7384,Unigene23440,Unigene95162	Unigene170249,cluster_contig71143,cluster_contig163724,Unigene7684	K00128	K00128	http://www.kegg.jp/kegg-bin/show_pathway?map00903/K00128%09%23FFFFFF,purple/
ko00073	Cutin, suberine and wax biosynthesis	Metabolism	Lipid metabolism	2	12	14	39	8.54e-06	0.000123544	cluster_contig48874,cluster_contig13728	Unigene74833,Unigene58317,cluster_contig103275,cluster_contig158149,Unigene227113,Unigene183184,cluster_contig103728,Unigene167238,Unigene170751,cluster_contig47710,Unigene226036,cluster_contig141250	K17991	K15403,K15402,K15400,K17991,K13356,K15404	http://www.kegg.jp/kegg-bin/show_pathway?map00073/K15403%09%23FFFFFF,green/K15402%09%23FFFFFF,green/K15400%09%23FFFFFF,green/K17991%09%23FFFFFF,purple/K15404%09%23FFFFFF,green/K13356%09%23FFFFFF,green/
ko00941	Flavonoid biosynthesis	Metabolism	Biosynthesis of other secondary metabolites	5	15	20	76	2.41e-05	0.000327131	Unigene80306,cluster_contig173582,cluster_contig30890,Unigene257407,cluster_contig156249	Unigene98381,cluster_contig129117,Unigene166417,cluster_contig142604,cluster_contig175076,cluster_contig154559,Unigene205802,cluster_contig137470,Unigene272698,Unigene30619,Unigene115432,cluster_contig137375,Unigene187895,Unigene169565,cluster_contig130515	K05278,K13065,K00588	K13083,K00475,K05277,K13082,K13081,K05280	http://www.kegg.jp/kegg-bin/show_pathway?map00941/K05278%09%23FFFFFF,red/K13081%09%23FFFFFF,green/K00588%09%23FFFFFF,red/K13083%09%23FFFFFF,green/K13065%09%23FFFFFF,red/K00475%09%23FFFFFF,green/K05277%09%23FFFFFF,green/K13082%09%23FFFFFF,green/K05280%09%23FFFFFF,green/
ko04712	Circadian rhythm - plant	Organismal Systems	Environmental adaptation	4	18	22	93	5.77e-05	0.000736692	cluster_contig138788,Unigene97673,cluster_contig138786,cluster_contig138787	cluster_contig151016,cluster_contig2396,Unigene172280,Unigene181880,cluster_contig151419,cluster_contig560,cluster_contig151302,cluster_contig2134,Unigene31451,Unigene68441,cluster_contig156,cluster_contig171574,Unigene260281,Unigene46316,Unigene266569,cluster_contig171648,cluster_contig151084,cluster_contig150823	K12129,K12124	K12118,K12133,K16241	http://www.kegg.jp/kegg-bin/show_pathway?map04712/K12118%09%23FFFFFF,green/K16241%09%23FFFFFF,green/K12133%09%23FFFFFF,green/K12129%09%23FFFFFF,red/K12124%09%23FFFFFF,red/
ko00360	Phenylalanine metabolism	Metabolism	Amino acid metabolism	18	3	21	88	7.36e-05	0.000850951	Unigene227173,cluster_contig164032,cluster_contig139378,Unigene258151,Unigene207436,Unigene188344,cluster_contig42810,cluster_contig42301,cluster_contig132646,cluster_contig67138,cluster_contig29643,cluster_contig4718,cluster_contig42323,cluster_contig132291,Unigene79518,Unigene24408,cluster_contig134341,cluster_contig156249	cluster_contig120715,Unigene205485,cluster_contig120712	K00457,K14455,K00276,K10775,K14454,K01904,K00588	K01426	http://www.kegg.jp/kegg-bin/show_pathway?map00360/K00457%09%23FFFFFF,red/K14455%09%23FFFFFF,red/K01904%09%23FFFFFF,red/K00588%09%23FFFFFF,red/K00276%09%23FFFFFF,red/K10775%09%23FFFFFF,red/K01426%09%23FFFFFF,green/K14454%09%23FFFFFF,red/
ko00250	Alanine, aspartate and glutamate metabolism	Metabolism	Amino acid metabolism	16	10	26	121	7.45e-05	0.000850951	Unigene227173,Unigene258151,cluster_contig95390,Unigene207436,cluster_contig141638,cluster_contig132646,cluster_contig149924,Unigene166666,cluster_contig94386,Unigene189283,cluster_contig132291,Unigene255361,Unigene190251,Unigene98089,cluster_contig134341,Unigene24408	cluster_contig178066,Unigene21946,cluster_contig67200,cluster_contig135946,Unigene8765,cluster_contig136035,cluster_contig67202,cluster_contig136083,Unigene76346,cluster_contig68902	K00820,K14455,K00294,K01580,K14454,K00261	K00830,K01915,K01953	http://www.kegg.jp/kegg-bin/show_pathway?map00250/K00830%09%23FFFFFF,green/K14455%09%23FFFFFF,red/K01580%09%23FFFFFF,red/K01915%09%23FFFFFF,green/K00820%09%23FFFFFF,red/K00294%09%23FFFFFF,red/K14454%09%23FFFFFF,red/K01953%09%23FFFFFF,green/K00261%09%23FFFFFF,red/
ko04960	Aldosterone-regulated sodium reabsorption	Organismal Systems	Excretory system	0	4	4	4	8.65e-05	0.000939061	-	cluster_contig102548,Unigene203945,Unigene186286,cluster_contig102551	-	K06276	http://www.kegg.jp/kegg-bin/show_pathway?map04960/K06276%09%23FFFFFF,green/
ko00908	Zeatin biosynthesis	Metabolism	Metabolism of terpenoids and polyketides	6	2	8	18	0.000133729	0.0013681	cluster_contig11572,cluster_contig86326,Unigene46940,cluster_contig11573,cluster_contig86327,Unigene162875	cluster_contig173498,cluster_contig173496	K10717,K00279	K00279	http://www.kegg.jp/kegg-bin/show_pathway?map00908/K10717%09%23FFFFFF,red/K00279%09%23FFFFFF,purple/
ko00902	Monoterpenoid biosynthesis	Metabolism	Metabolism of terpenoids and polyketides	3	4	7	14	0.000143674	0.0013681	Unigene13997,cluster_contig25069,cluster_contig25367	cluster_contig161867,cluster_contig760,Unigene63197,Unigene227299	K15095	K15095,K07385	http://www.kegg.jp/kegg-bin/show_pathway?map00902/K15095%09%23FFFFFF,purple/K07385%09%23FFFFFF,green/
ko00900	Terpenoid backbone biosynthesis	Metabolism	Metabolism of terpenoids and polyketides	4	20	24	112	0.000145006	0.0013681	Unigene124289,cluster_contig28428,cluster_contig28450,cluster_contig28427	cluster_contig138050,Unigene260920,Unigene121332,Unigene107433,cluster_contig4436,cluster_contig49741,cluster_contig67273,cluster_contig111562,cluster_contig49098,cluster_contig4449,Unigene23200,cluster_contig106696,Unigene276103,Unigene126476,cluster_contig4068,cluster_contig4806,Unigene276379,Unigene200203,cluster_contig29830,cluster_contig7826	K00021	K01641,K03526,K03527,K00099,K13789,K01662,K11778,K00919	http://www.kegg.jp/kegg-bin/show_pathway?map00900/K03526%09%23FFFFFF,green/K01641%09%23FFFFFF,green/K00099%09%23FFFFFF,green/K03527%09%23FFFFFF,green/K13789%09%23FFFFFF,green/K00021%09%23FFFFFF,red/K01662%09%23FFFFFF,green/K00919%09%23FFFFFF,green/K11778%09%23FFFFFF,green/
ko04152	AMPK signaling pathway	Environmental Information Processing	Signal transduction	20	6	26	127	0.000172174	0.00155674	cluster_contig62325,cluster_contig28428,Unigene9447,Unigene96548,Unigene187070,cluster_contig28450,cluster_contig82644,cluster_contig82639,cluster_contig82633,Unigene78926,cluster_contig62451,cluster_contig158616,Unigene124289,cluster_contig82635,cluster_contig87428,cluster_contig65325,cluster_contig28427,Unigene102428,Unigene96070,Unigene204913	cluster_contig102548,Unigene203945,Unigene92272,Unigene186286,cluster_contig102551,Unigene30514	K07198,K07877,K08272,K00850,K00021,K07297,K07901	K07359,K06276	http://www.kegg.jp/kegg-bin/show_pathway?map04152/K07359%09%23FFFFFF,green/K07198%09%23FFFFFF,red/K07877%09%23FFFFFF,red/K00021%09%23FFFFFF,red/K07297%09%23FFFFFF,red/K07901%09%23FFFFFF,red/K08272%09%23FFFFFF,red/K06276%09%23FFFFFF,green/K00850%09%23FFFFFF,red/
ko00591	Linoleic acid metabolism	Metabolism	Lipid metabolism	5	2	7	16	0.000402519	0.00349387	Unigene190361,Unigene90110,cluster_contig175576,Unigene231218,Unigene45763	Unigene83633,cluster_contig42891	K00454,K15718	K00454,K15718	http://www.kegg.jp/kegg-bin/show_pathway?map00591/K00454%09%23FFFFFF,purple/K15718%09%23FFFFFF,purple/
ko00410	beta-Alanine metabolism	Metabolism	Metabolism of other amino acids	9	9	18	81	0.000595616	0.0049711	cluster_contig7384,Unigene23440,Unigene164204,Unigene30819,Unigene89779,Unigene95162,cluster_contig149924,cluster_contig12577,cluster_contig29643	cluster_contig163724,Unigene7684,cluster_contig139136,cluster_contig71143,Unigene170249,cluster_contig99211,cluster_contig139134,Unigene261039,cluster_contig66247	K00276,K01580,K00128,K13366,K00797	K00128,K13366,K05605,K12259	http://www.kegg.jp/kegg-bin/show_pathway?map00410/K00276%09%23FFFFFF,red/K01580%09%23FFFFFF,red/K00128%09%23FFFFFF,purple/K05605%09%23FFFFFF,green/K13366%09%23FFFFFF,purple/K12259%09%23FFFFFF,green/K00797%09%23FFFFFF,red/
ko02010	ABC transporters	Environmental Information Processing	Membrane transport	3	11	14	56	0.000686061	0.0055139	cluster_contig29459,Unigene79454,cluster_contig138066	cluster_contig79817,cluster_contig165943,cluster_contig103134,Unigene6599,Unigene221441,Unigene170364,Unigene208682,Unigene42683,cluster_contig103133,cluster_contig66917,cluster_contig67347	K05658	K05656,K05658	http://www.kegg.jp/kegg-bin/show_pathway?map02010/K05656%09%23FFFFFF,green/K05658%09%23FFFFFF,purple/
ko00380	Tryptophan metabolism	Metabolism	Amino acid metabolism	6	8	14	57	0.000829816	0.00643108	Unigene164204,cluster_contig7384,Unigene23440,Unigene4903,Unigene95162,Unigene256781	cluster_contig120715,cluster_contig163724,Unigene205485,Unigene7684,cluster_contig71143,Unigene170249,cluster_contig129871,cluster_contig120712	K00128,K03781	K01426,K00128,K11816	http://www.kegg.jp/kegg-bin/show_pathway?map00380/K01426%09%23FFFFFF,green/K00128%09%23FFFFFF,purple/K03781%09%23FFFFFF,red/K11816%09%23FFFFFF,green/
ko04975	Fat digestion and absorption	Organismal Systems	Digestive system	5	0	5	10	0.00138597	0.0103709	cluster_contig132646,cluster_contig77294,cluster_contig77400,Unigene207436,cluster_contig132291	-	K11155,K14455	-	http://www.kegg.jp/kegg-bin/show_pathway?map04975/K11155%09%23FFFFFF,red/K14455%09%23FFFFFF,red/
ko00052	Galactose metabolism	Metabolism	Carbohydrate metabolism	19	0	19	96	0.00186243	0.0130394	cluster_contig139620,cluster_contig164945,cluster_contig99923,Unigene93208,Unigene258935,Unigene43054,cluster_contig82644,cluster_contig82639,Unigene65012,cluster_contig82633,Unigene266351,Unigene223270,cluster_contig24336,cluster_contig82635,cluster_contig99875,cluster_contig24447,Unigene224944,Unigene96070,cluster_contig67489	-	K18819,K06617,K00850,K07407,K00844	-	http://www.kegg.jp/kegg-bin/show_pathway?map00052/K06617%09%23FFFFFF,red/K18819%09%23FFFFFF,red/K07407%09%23FFFFFF,red/K00850%09%23FFFFFF,red/K00844%09%23FFFFFF,red/
ko04664	Fc epsilon RI signaling pathway	Organismal Systems	Immune system	0	6	6	15	0.00186277	0.0130394	-	cluster_contig102548,Unigene114899,Unigene221455,Unigene203945,Unigene186286,cluster_contig102551	-	K06276,K04392	http://www.kegg.jp/kegg-bin/show_pathway?map04664/K06276%09%23FFFFFF,green/K04392%09%23FFFFFF,green/
ko02020	Two-component system	Environmental Information Processing	Signal transduction	3	6	9	31	0.00201239	0.0136465	Unigene93192,Unigene114928,Unigene201729	Unigene21946,cluster_contig67200,Unigene8765,cluster_contig67202,Unigene199381,Unigene275066	K00411,K08738	K01113,K01915	http://www.kegg.jp/kegg-bin/show_pathway?map02020/K01113%09%23FFFFFF,green/K01915%09%23FFFFFF,green/K00411%09%23FFFFFF,red/K08738%09%23FFFFFF,red/
ko00592	alpha-Linolenic acid metabolism	Metabolism	Lipid metabolism	10	5	15	69	0.00208426	0.0137056	Unigene9095,Unigene24496,Unigene231218,cluster_contig128891,cluster_contig158545,cluster_contig102930,Unigene49650,cluster_contig29218,cluster_contig102929,cluster_contig104851	Unigene83633,cluster_contig176049,Unigene260795,Unigene256267,cluster_contig65488	K01723,K05894,K08241,K10527,K00454	K01723,K05894,K00454,K10529	http://www.kegg.jp/kegg-bin/show_pathway?map00592/K01723%09%23FFFFFF,purple/K05894%09%23FFFFFF,purple/K10527%09%23FFFFFF,red/K08241%09%23FFFFFF,red/K10529%09%23FFFFFF,green/K00454%09%23FFFFFF,purple/
ko00460	Cyanoamino acid metabolism	Metabolism	Metabolism of other amino acids	9	5	14	63	0.00233022	0.0141353	Unigene93815,Unigene82962,cluster_contig29414,Unigene285144,cluster_contig125141,Unigene49563,cluster_contig114858,cluster_contig158581,Unigene90288	cluster_contig115366,cluster_contig26430,cluster_contig8542,cluster_contig21424,cluster_contig26418	K01188,K18592,K05349,K00600,K13034	K01455,K01188,K18592,K12153	http://www.kegg.jp/kegg-bin/show_pathway?map00460/K01455%09%23FFFFFF,green/K01188%09%23FFFFFF,purple/K12153%09%23FFFFFF,green/K18592%09%23FFFFFF,purple/K13034%09%23FFFFFF,red/K00600%09%23FFFFFF,red/K05349%09%23FFFFFF,red/
ko04978	Mineral absorption	Organismal Systems	Digestive system	5	0	5	11	0.00233967	0.0141353	cluster_contig103033,Unigene75778,cluster_contig65525,cluster_contig65523,cluster_contig171415	-	K14685,K14686,K07213	-	http://www.kegg.jp/kegg-bin/show_pathway?map04978/K14685%09%23FFFFFF,red/K14686%09%23FFFFFF,red/K07213%09%23FFFFFF,red/
ko00010	Glycolysis / Gluconeogenesis	Metabolism	Carbohydrate metabolism	26	10	36	229	0.00234503	0.0141353	cluster_contig64665,cluster_contig64653,Unigene164204,cluster_contig47967,Unigene95162,cluster_contig82644,cluster_contig82639,cluster_contig65037,Unigene65012,cluster_contig174754,cluster_contig82633,cluster_contig158115,cluster_contig8328,cluster_contig7384,Unigene285296,Unigene164780,Unigene60719,cluster_contig8418,Unigene92831,cluster_contig64612,cluster_contig82635,Unigene23440,cluster_conti…	Unigene256492,cluster_contig163724,cluster_contig123476,Unigene7684,cluster_contig106442,cluster_contig101246,cluster_contig98940,cluster_contig71143,Unigene170249,cluster_contig132573	K00627,K00844,K00161,K01610,K00002,K00016,K00134,K00850,K00128	K00128,K00001,K00873,K01792	http://www.kegg.jp/kegg-bin/show_pathway?map00010/K00627%09%23FFFFFF,red/K00844%09%23FFFFFF,red/K01792%09%23FFFFFF,green/K01610%09%23FFFFFF,red/K00161%09%23FFFFFF,red/K00002%09%23FFFFFF,red/K00016%09%23FFFFFF,red/K00134%09%23FFFFFF,red/K00128%09%23FFFFFF,purple/K00850%09%23FFFFFF,red/K00001%09%23FFFFFF,green/K00873%09%23FFFFFF,green/
ko00980	Metabolism of xenobiotics by cytochrome P450	Metabolism	Xenobiotics biodegradation and metabolism	2	8	10	38	0.00259162	0.0147995	cluster_contig13420,cluster_contig68492	Unigene102075,Unigene256492,Unigene265666,cluster_contig82185,cluster_contig82199,cluster_contig101246,Unigene170571,cluster_contig175018	K00799	K00799,K00001	http://www.kegg.jp/kegg-bin/show_pathway?map00980/K00799%09%23FFFFFF,purple/K00001%09%23FFFFFF,green/
ko00950	Isoquinoline alkaloid biosynthesis	Metabolism	Biosynthesis of other secondary metabolites	9	1	10	38	0.00259162	0.0147995	cluster_contig140722,Unigene227173,Unigene258151,Unigene207436,cluster_contig132291,cluster_contig132646,Unigene24408,cluster_contig134341,cluster_contig29643	Unigene199367	K00276,K14455,K14454,K00422	K00422	http://www.kegg.jp/kegg-bin/show_pathway?map00950/K14455%09%23FFFFFF,red/K00276%09%23FFFFFF,red/K14454%09%23FFFFFF,red/K00422%09%23FFFFFF,purple/
ko00710	Carbon fixation in photosynthetic organisms	Metabolism	Energy metabolism	15	10	25	149	0.00435642	0.0242396	cluster_contig158115,Unigene227173,Unigene43352,Unigene60719,Unigene258151,cluster_contig176412,Unigene207436,cluster_contig132291,cluster_contig105702,cluster_contig119109,cluster_contig132646,cluster_contig65037,cluster_contig134341,Unigene24408,cluster_contig119214	Unigene76137,cluster_contig94174,cluster_contig92724,cluster_contig34800,cluster_contig43595,Unigene76090,Unigene263337,cluster_contig66951,cluster_contig86512,Unigene274200	K14455,K00134,K14454,K00615,K00026,K01610	K01100,K01006,K00855,K05298	http://www.kegg.jp/kegg-bin/show_pathway?map00710/K01006%09%23FFFFFF,green/K14455%09%23FFFFFF,red/K01610%09%23FFFFFF,red/K01100%09%23FFFFFF,green/K00855%09%23FFFFFF,green/K00134%09%23FFFFFF,red/K14454%09%23FFFFFF,red/K00615%09%23FFFFFF,red/K05298%09%23FFFFFF,green/K00026%09%23FFFFFF,red/
ko00982	Drug metabolism - cytochrome P450	Metabolism	Xenobiotics biodegradation and metabolism	2	8	10	41	0.00470869	0.0255446	cluster_contig13420,cluster_contig68492	Unigene102075,Unigene256492,Unigene265666,cluster_contig82185,cluster_contig82199,cluster_contig101246,Unigene170571,cluster_contig175018	K00799	K00799,K00001	http://www.kegg.jp/kegg-bin/show_pathway?map00982/K00799%09%23FFFFFF,purple/K00001%09%23FFFFFF,green/
ko00730	Thiamine metabolism	Metabolism	Metabolism of cofactors and vitamins	3	5	8	29	0.00500646	0.0262047	Unigene104701,Unigene59565,cluster_contig13399	Unigene260920,Unigene107433,Unigene200203,cluster_contig49098,cluster_contig7826	K00949	K01662	http://www.kegg.jp/kegg-bin/show_pathway?map00730/K00949%09%23FFFFFF,red/K01662%09%23FFFFFF,green/
ko00564	Glycerophospholipid metabolism	Metabolism	Lipid metabolism	30	2	32	207	0.00512139	0.0262047	cluster_contig64419,Unigene42347,cluster_contig102856,cluster_contig157533,Unigene113073,cluster_contig66678,Unigene120133,cluster_contig11742,cluster_contig11702,Unigene65101,cluster_contig82655,cluster_contig103051,Unigene190117,Unigene229690,cluster_contig103050,Unigene230478,Unigene183464,cluster_contig11741,Unigene171091,cluster_contig148997,cluster_contig64409,cluster_contig82653,cluster_co…	Unigene281827,Unigene63980	K00894,K00006,K00901,K01114,K01517,K13511,K05929,K14156,K08730	K18696	http://www.kegg.jp/kegg-bin/show_pathway?map00564/K00894%09%23FFFFFF,red/K00006%09%23FFFFFF,red/K00901%09%23FFFFFF,red/K01114%09%23FFFFFF,red/K01517%09%23FFFFFF,red/K13511%09%23FFFFFF,red/K05929%09%23FFFFFF,red/K18696%09%23FFFFFF,green/K14156%09%23FFFFFF,red/K08730%09%23FFFFFF,red/
ko00130	Ubiquinone and other terpenoid-quinone biosynthesis	Metabolism	Metabolism of cofactors and vitamins	9	8	17	90	0.00519264	0.0262047	cluster_contig164032,cluster_contig139378,cluster_contig4718,cluster_contig42323,Unigene188344,cluster_contig42810,cluster_contig42301,Unigene202830,Unigene79518	Unigene31161,cluster_contig149521,Unigene27346,cluster_contig31294,Unigene229947,Unigene207885,Unigene119685,cluster_contig76918	K00457,K03809,K01904	K14759,K14760,K19222	http://www.kegg.jp/kegg-bin/show_pathway?map00130/K14759%09%23FFFFFF,green/K03809%09%23FFFFFF,red/K00457%09%23FFFFFF,red/K14760%09%23FFFFFF,green/K19222%09%23FFFFFF,green/K01904%09%23FFFFFF,red/
ko00350	Tyrosine metabolism	Metabolism	Amino acid metabolism	11	3	14	69	0.00558293	0.027534	cluster_contig140722,Unigene76856,Unigene227173,cluster_contig4718,Unigene258151,Unigene207436,cluster_contig132291,cluster_contig132646,Unigene24408,cluster_contig134341,cluster_contig29643	Unigene256492,Unigene199367,cluster_contig101246	K00457,K14455,K00276,K14454,K00451,K00422	K00001,K00422	http://www.kegg.jp/kegg-bin/show_pathway?map00350/K00457%09%23FFFFFF,red/K00276%09%23FFFFFF,red/K14455%09%23FFFFFF,red/K14454%09%23FFFFFF,red/K00001%09%23FFFFFF,green/K00451%09%23FFFFFF,red/K00422%09%23FFFFFF,purple/
ko00830	Retinol metabolism	Metabolism	Metabolism of cofactors and vitamins	2	4	6	19	0.00721005	0.0347685	cluster_contig77294,cluster_contig77400	cluster_contig123276,Unigene256492,Unigene184472,cluster_contig101246	K11155	K11153,K00001	http://www.kegg.jp/kegg-bin/show_pathway?map00830/K11155%09%23FFFFFF,red/K11153%09%23FFFFFF,green/K00001%09%23FFFFFF,green/
ko00966	Glucosinolate biosynthesis	Metabolism	Biosynthesis of other secondary metabolites	0	2	2	2	0.00931273	0.0439318	-	cluster_contig26430,cluster_contig26418	-	K12153	http://www.kegg.jp/kegg-bin/show_pathway?map00966/K12153%09%23FFFFFF,green/
ko00220	Arginine biosynthesis	Metabolism	Amino acid metabolism	13	4	17	96	0.00999286	0.0461373	Unigene166666,Unigene227173,Unigene258151,cluster_contig48118,Unigene171809,Unigene255361,Unigene207436,cluster_contig132291,Unigene59135,cluster_contig141638,cluster_contig132646,Unigene24408,cluster_contig134341	Unigene21946,cluster_contig67200,Unigene8765,cluster_contig67202	K14455,K14454,K00145,K00261,K01476	K01915	http://www.kegg.jp/kegg-bin/show_pathway?map00220/K14455%09%23FFFFFF,red/K14454%09%23FFFFFF,red/K01915%09%23FFFFFF,green/K00145%09%23FFFFFF,red/K00261%09%23FFFFFF,red/K01476%09%23FFFFFF,red/
ko00944	Flavone and flavonol biosynthesis	Metabolism	Biosynthesis of other secondary metabolites	0	4	4	11	0.0163935	0.0741124	-	cluster_contig137375,cluster_contig154559,Unigene187895,cluster_contig137470	-	K13083,K05280	http://www.kegg.jp/kegg-bin/show_pathway?map00944/K13083%09%23FFFFFF,green/K05280%09%23FFFFFF,green/
ko00400	Phenylalanine, tyrosine and tryptophan biosynthesis	Metabolism	Amino acid metabolism	13	3	16	95	0.0192211	0.0847155	Unigene227173,cluster_contig111280,Unigene258151,Unigene207436,cluster_contig132291,cluster_contig47080,cluster_contig157436,cluster_contig139890,Unigene261540,cluster_contig132646,Unigene7489,Unigene24408,cluster_contig134341	Unigene9869,cluster_contig103161,cluster_contig103160	K00891,K14455,K14454,K05359,K01626	K05359,K15227	http://www.kegg.jp/kegg-bin/show_pathway?map00400/K14455%09%23FFFFFF,red/K00891%09%23FFFFFF,red/K14454%09%23FFFFFF,red/K05359%09%23FFFFFF,purple/K15227%09%23FFFFFF,green/K01626%09%23FFFFFF,red/
ko00340	Histidine metabolism	Metabolism	Amino acid metabolism	6	4	10	50	0.0195197	0.0847155	Unigene164204,cluster_contig7384,Unigene23440,Unigene95162,Unigene275639,cluster_contig54993	Unigene170249,cluster_contig71143,cluster_contig163724,Unigene7684	K00128,K01590	K00128	http://www.kegg.jp/kegg-bin/show_pathway?map00340/K00128%09%23FFFFFF,purple/K01590%09%23FFFFFF,red/
ko00960	Tropane, piperidine and pyridine alkaloid biosynthesis	Metabolism	Biosynthesis of other secondary metabolites	8	0	8	37	0.022591	0.0950749	Unigene227173,Unigene258151,Unigene207436,cluster_contig132291,cluster_contig132646,Unigene24408,cluster_contig134341,cluster_contig29643	-	K00276,K14455,K14454	-	http://www.kegg.jp/kegg-bin/show_pathway?map00960/K14455%09%23FFFFFF,red/K00276%09%23FFFFFF,red/K14454%09%23FFFFFF,red/
ko00620	Pyruvate metabolism	Metabolism	Carbohydrate metabolism	19	7	26	179	0.0227829	0.0950749	cluster_contig64665,cluster_contig64653,Unigene91956,Unigene164204,cluster_contig119109,Unigene95162,cluster_contig158115,cluster_contig8328,cluster_contig7384,Unigene285296,Unigene164780,cluster_contig8418,Unigene92831,cluster_contig64612,Unigene23440,cluster_contig105702,Unigene114846,Unigene284801,cluster_contig119214	Unigene76137,cluster_contig66951,Unigene170249,cluster_contig71143,cluster_contig163724,Unigene7684,cluster_contig132573	K00627,K00016,K00128,K01963,K00161,K00026,K01610	K01006,K00128,K00873	http://www.kegg.jp/kegg-bin/show_pathway?map00620/K01006%09%23FFFFFF,green/K00627%09%23FFFFFF,red/K01610%09%23FFFFFF,red/K00161%09%23FFFFFF,red/K00016%09%23FFFFFF,red/K00128%09%23FFFFFF,purple/K00873%09%23FFFFFF,green/K01963%09%23FFFFFF,red/K00026%09%23FFFFFF,red/
ko04727	GABAergic synapse	Organismal Systems	Nervous system	5	4	9	45	0.0260184	0.106528	cluster_contig78792,cluster_contig149924,cluster_contig156753,cluster_contig156754,Unigene172079	Unigene21946,cluster_contig67200,Unigene8765,cluster_contig67202	K01580,K14207,K15015	K01915	http://www.kegg.jp/kegg-bin/show_pathway?map04727/K14207%09%23FFFFFF,red/K01580%09%23FFFFFF,red/K01915%09%23FFFFFF,green/K15015%09%23FFFFFF,red/
ko00051	Fructose and mannose metabolism	Metabolism	Carbohydrate metabolism	11	8	19	123	0.0267502	0.107496	cluster_contig62198,cluster_contig82635,cluster_contig62341,cluster_contig82644,cluster_contig62455,Unigene96070,cluster_contig82639,Unigene167476,Unigene65012,cluster_contig82633,cluster_contig34469	cluster_contig156361,cluster_contig62340,Unigene184740,Unigene123459,cluster_contig56455,Unigene189098,Unigene227359,Unigene28882	K00850,K00966,K00847,K00844	K00966,K01809,K00847	http://www.kegg.jp/kegg-bin/show_pathway?map00051/K01809%09%23FFFFFF,green/K00847%09%23FFFFFF,purple/K00966%09%23FFFFFF,purple/K00850%09%23FFFFFF,red/K00844%09%23FFFFFF,red/
ko01200	Carbon metabolism	Metabolism	Overview	44	19	63	515	0.0294427	0.11416	cluster_contig64665,Unigene256781,Unigene91956,cluster_contig141638,cluster_contig132646,Unigene122247,cluster_contig102632,Unigene60719,cluster_contig125141,cluster_contig132291,Unigene58954,cluster_contig82635,cluster_contig105702,Unigene114846,cluster_contig140330,cluster_contig119214,Unigene4903,Unigene227173,Unigene93815,cluster_contig64653,Unigene258151,cluster_contig102631,Unigene207436,cl…	Unigene76137,cluster_contig94174,cluster_contig8542,Unigene76090,cluster_contig43595,cluster_contig66951,cluster_contig132573,Unigene188792,cluster_contig178066,cluster_contig92724,cluster_contig34800,cluster_contig1670,Unigene263337,cluster_contig86512,cluster_contig99211,Unigene274200,Unigene76346,cluster_contig2102,cluster_contig68902	K01637,K14455,K00844,K03781,K01610,K00161,K13034,K00134,K14454,K00615,K00831,K00261,K00627,K00600,K00850,K01963,K00640,K00026	K01006,K00830,K00036,K01637,K05605,K01455,K01100,K00855,K00873,K05298	http://www.kegg.jp/kegg-bin/show_pathway?map01200/K01006%09%23FFFFFF,green/K00036%09%23FFFFFF,green/K14455%09%23FFFFFF,red/K01637%09%23FFFFFF,purple/K03781%09%23FFFFFF,red/K00844%09%23FFFFFF,red/K13034%09%23FFFFFF,red/K00161%09%23FFFFFF,red/K01610%09%23FFFFFF,red/K01100%09%23FFFFFF,green/K00855%09%23FFFFFF,green/K00134%09%23FFFFFF,red/K14454%09%23FFFFFF,red/K00831%09%23FFFFFF,red/K00615%09%23FFFF…
ko00643	Styrene degradation	Metabolism	Xenobiotics biodegradation and metabolism	1	3	4	13	0.0303937	0.11416	Unigene76856	cluster_contig120715,Unigene205485,cluster_contig120712	K00451	K01426	http://www.kegg.jp/kegg-bin/show_pathway?map00643/K01426%09%23FFFFFF,green/K00451%09%23FFFFFF,red/
ko04974	Protein digestion and absorption	Organismal Systems	Digestive system	2	2	4	13	0.0303937	0.11416	cluster_contig156753,cluster_contig156754	Unigene180214,cluster_contig157382	K14207	K01285	http://www.kegg.jp/kegg-bin/show_pathway?map04974/K14207%09%23FFFFFF,red/K01285%09%23FFFFFF,green/
ko00627	Aminobenzoate degradation	Metabolism	Xenobiotics biodegradation and metabolism	0	5	5	19	0.0306941	0.11416	-	cluster_contig120715,Unigene205485,cluster_contig120712,Unigene199381,Unigene275066	-	K01426,K01113	http://www.kegg.jp/kegg-bin/show_pathway?map00627/K01426%09%23FFFFFF,green/K01113%09%23FFFFFF,green/
ko00480	Glutathione metabolism	Metabolism	Metabolism of other amino acids	8	11	19	125	0.0310389	0.11416	cluster_contig13420,Unigene262276,Unigene49563,cluster_contig69704,Unigene30819,Unigene89779,cluster_contig68492,cluster_contig114858	Unigene102075,Unigene65450,Unigene265666,cluster_contig82185,cluster_contig82199,cluster_contig115366,Unigene167493,cluster_contig68955,Unigene188792,Unigene170571,cluster_contig175018	K00432,K10807,K00799,K18592,K00797	K00036,K00432,K00799,K00434,K18592	http://www.kegg.jp/kegg-bin/show_pathway?map00480/K00036%09%23FFFFFF,green/K00799%09%23FFFFFF,purple/K10807%09%23FFFFFF,red/K00432%09%23FFFFFF,purple/K00434%09%23FFFFFF,green/K18592%09%23FFFFFF,purple/K00797%09%23FFFFFF,red/
ko00471	D-Glutamine and D-glutamate metabolism	Metabolism	Metabolism of other amino acids	3	0	3	9	0.0483863	0.174997	Unigene166666,cluster_contig141638,Unigene255361	-	K00261	-	http://www.kegg.jp/kegg-bin/show_pathway?map00471/K00261%09%23FFFFFF,red/
ko00600	Sphingolipid metabolism	Metabolism	Lipid metabolism	8	2	10	58	0.049408	0.175763	cluster_contig175368,cluster_contig24336,Unigene278998,Unigene228464,cluster_contig24447,cluster_contig157480,cluster_contig16084,cluster_contig67358	cluster_contig16569,cluster_contig66046	K12349,K04711,K04712,K07407,K04713	K04708,K04713	http://www.kegg.jp/kegg-bin/show_pathway?map00600/K12349%09%23FFFFFF,red/K04711%09%23FFFFFF,red/K04708%09%23FFFFFF,green/K07407%09%23FFFFFF,red/K04712%09%23FFFFFF,red/K04713%09%23FFFFFF,purple/
ko00540	Lipopolysaccharide biosynthesis	Metabolism	Glycan biosynthesis and metabolism	5	0	5	23	0.0645275	0.225846	cluster_contig83149,Unigene275908,Unigene25552,cluster_contig83151,Unigene207539	-	K06041	-	http://www.kegg.jp/kegg-bin/show_pathway?map00540/K06041%09%23FFFFFF,red/
ko04150	mTOR signaling pathway	Environmental Information Processing	Signal transduction	6	4	10	61	0.0659067	0.227012	cluster_contig62325,Unigene78926,Unigene187070,cluster_contig62451,Unigene9447,Unigene204913	cluster_contig102548,Unigene203945,Unigene186286,cluster_contig102551	K07198,K08272	K06276	http://www.kegg.jp/kegg-bin/show_pathway?map04150/K07198%09%23FFFFFF,red/K08272%09%23FFFFFF,red/K06276%09%23FFFFFF,green/
ko01230	Biosynthesis of amino acids	Metabolism	Overview	50	9	59	505	0.0708622	0.240267	cluster_contig155640,cluster_contig155645,cluster_contig10967,cluster_contig47080,cluster_contig132646,Unigene221540,cluster_contig119671,Unigene122247,cluster_contig119691,Unigene60719,cluster_contig125141,cluster_contig132291,cluster_contig10968,cluster_contig82635,Unigene58954,cluster_contig140330,cluster_contig119641,Unigene93815,Unigene263005,Unigene227173,Unigene125555,Unigene258151,Unigene…	Unigene9869,Unigene21946,cluster_contig67200,Unigene8765,cluster_contig103160,cluster_contig92387,cluster_contig103161,cluster_contig67202,cluster_contig132573	K14455,K01476,K13034,K00134,K14454,K00789,K00615,K00831,K01626,K01704,K12657,K00549,K00145,K00600,K00891,K01620,K00850,K05359,K00640	K01915,K05359,K00873,K15227,K01704	http://www.kegg.jp/kegg-bin/show_pathway?map01230/K14455%09%23FFFFFF,red/K01476%09%23FFFFFF,red/K15227%09%23FFFFFF,green/K13034%09%23FFFFFF,red/K00134%09%23FFFFFF,red/K14454%09%23FFFFFF,red/K00789%09%23FFFFFF,red/K00615%09%23FFFFFF,red/K00831%09%23FFFFFF,red/K00873%09%23FFFFFF,green/K01704%09%23FFFFFF,purple/K01626%09%23FFFFFF,red/K12657%09%23FFFFFF,red/K00549%09%23FFFFFF,red/K01915%09%23FFFFFF,g…
ko04920	Adipocytokine signaling pathway	Organismal Systems	Endocrine system	7	2	9	55	0.0792264	0.264494	Unigene78926,Unigene187070,cluster_contig65325,Unigene102428,Unigene9447,Unigene96548,Unigene204913	Unigene92272,Unigene30514	K07198,K07297	K07359	http://www.kegg.jp/kegg-bin/show_pathway?map04920/K07359%09%23FFFFFF,green/K07198%09%23FFFFFF,red/K07297%09%23FFFFFF,red/
ko04964	Proximal tubule bicarbonate reclamation	Organismal Systems	Excretory system	3	0	3	11	0.0822481	0.270422	Unigene166666,cluster_contig141638,Unigene255361	-	K00261	-	http://www.kegg.jp/kegg-bin/show_pathway?map04964/K00261%09%23FFFFFF,red/
ko00906	Carotenoid biosynthesis	Metabolism	Metabolism of terpenoids and polyketides	7	6	13	89	0.0851572	0.275808	cluster_contig105822,cluster_contig105814,Unigene23675,cluster_contig138294,Unigene98157,cluster_contig102664,cluster_contig64522	Unigene225112,cluster_contig76895,cluster_contig76822,cluster_contig46940,cluster_contig46938,cluster_contig176606	K09840,K17913,K09841	K09840,K09843,K09841	http://www.kegg.jp/kegg-bin/show_pathway?map00906/K09843%09%23FFFFFF,green/K09840%09%23FFFFFF,purple/K17913%09%23FFFFFF,red/K09841%09%23FFFFFF,purple/
ko04710	Circadian rhythm	Organismal Systems	Environmental adaptation	6	0	6	33	0.0929701	0.296684	Unigene78926,Unigene187070,cluster_contig177510,Unigene9447,cluster_contig67253,Unigene204913	-	K07198,K03094	-	http://www.kegg.jp/kegg-bin/show_pathway?map04710/K07198%09%23FFFFFF,red/K03094%09%23FFFFFF,red/
ko00561	Glycerolipid metabolism	Metabolism	Lipid metabolism	15	4	19	144	0.0998011	0.313867	cluster_contig7384,cluster_contig157533,Unigene113073,cluster_contig66678,cluster_contig24336,cluster_contig66677,cluster_contig47967,Unigene23440,Unigene164204,cluster_contig66676,Unigene95162,cluster_contig24447,cluster_contig77294,cluster_contig174754,cluster_contig77400	Unigene170249,cluster_contig71143,cluster_contig163724,Unigene7684	K11155,K00002,K00901,K07407,K00128	K00128	http://www.kegg.jp/kegg-bin/show_pathway?map00561/K11155%09%23FFFFFF,red/K00002%09%23FFFFFF,red/K00901%09%23FFFFFF,red/K00128%09%23FFFFFF,purple/K07407%09%23FFFFFF,red/
ko04210	Apoptosis	Cellular Processes	Cell growth and death	5	4	9	58	0.102923	0.313907	cluster_contig154263,Unigene114928,cluster_contig161869,cluster_contig159241,Unigene13444	cluster_contig102548,Unigene203945,Unigene186286,cluster_contig102551	K01373,K08738	K06276	http://www.kegg.jp/kegg-bin/show_pathway?map04210/K01373%09%23FFFFFF,red/K06276%09%23FFFFFF,green/K08738%09%23FFFFFF,red/
ko04973	Carbohydrate digestion and absorption	Organismal Systems	Digestive system	4	0	4	19	0.104067	0.313907	cluster_contig138232,Unigene65012,cluster_contig138233,cluster_contig28707	-	K01176,K00844	-	http://www.kegg.jp/kegg-bin/show_pathway?map04973/K01176%09%23FFFFFF,red/K00844%09%23FFFFFF,red/
ko00590	Arachidonic acid metabolism	Metabolism	Lipid metabolism	3	3	6	34	0.104154	0.313907	Unigene49563,cluster_contig69704,cluster_contig114858	cluster_contig115366,Unigene167493,cluster_contig68955	K00432,K18592	K00432,K18592	http://www.kegg.jp/kegg-bin/show_pathway?map00590/K00432%09%23FFFFFF,purple/K18592%09%23FFFFFF,purple/
ko01051	Biosynthesis of ansamycins	Metabolism	Metabolism of terpenoids and polyketides	2	0	2	6	0.107469	0.319463	Unigene43352,cluster_contig176412	-	K00615	-	http://www.kegg.jp/kegg-bin/show_pathway?map01051/K00615%09%23FFFFFF,red/
ko04922	Glucagon signaling pathway	Organismal Systems	Endocrine system	17	1	18	137	0.110134	0.322961	cluster_contig64665,cluster_contig64653,Unigene9447,Unigene260307,Unigene187070,cluster_contig157373,cluster_contig157371,Unigene285296,cluster_contig8328,Unigene78926,Unigene92831,cluster_contig8418,cluster_contig64612,Unigene121075,cluster_contig157372,Unigene284801,Unigene204913	cluster_contig132573	K07198,K00016,K00688,K00161	K00873	http://www.kegg.jp/kegg-bin/show_pathway?map04922/K07198%09%23FFFFFF,red/K00016%09%23FFFFFF,red/K00688%09%23FFFFFF,red/K00873%09%23FFFFFF,green/K00161%09%23FFFFFF,red/
ko04011	MAPK signaling pathway - yeast	Environmental Information Processing	Signal transduction	4	4	8	52	0.124308	0.359664	Unigene4903,Unigene256781,Unigene169696,cluster_contig148997	cluster_contig102548,Unigene203945,Unigene186286,cluster_contig102551	K00006,K03781	K06276	http://www.kegg.jp/kegg-bin/show_pathway?map04011/K00006%09%23FFFFFF,red/K06276%09%23FFFFFF,green/K03781%09%23FFFFFF,red/
ko04211	Longevity regulating pathway	Organismal Systems	Aging	10	2	12	88	0.139313	0.397775	Unigene78926,Unigene4903,Unigene256781,Unigene9447,Unigene96548,cluster_contig140193,Unigene187070,cluster_contig65325,Unigene102428,Unigene204913	Unigene92272,Unigene30514	K11420,K07198,K07297,K03781	K07359	http://www.kegg.jp/kegg-bin/show_pathway?map04211/K07359%09%23FFFFFF,green/K07198%09%23FFFFFF,red/K11420%09%23FFFFFF,red/K03781%09%23FFFFFF,red/K07297%09%23FFFFFF,red/
ko04722	Neurotrophin signaling pathway	Organismal Systems	Nervous system	6	8	14	106	0.141262	0.398102	cluster_contig120397,Unigene256883,Unigene200608,cluster_contig129564,cluster_contig167728,cluster_contig148932	cluster_contig121151,Unigene203945,Unigene221455,Unigene186286,cluster_contig102551,cluster_contig102548,Unigene114899,cluster_contig121874	K04733,K04505	K04733,K06276,K04392,K12462	http://www.kegg.jp/kegg-bin/show_pathway?map04722/K04733%09%23FFFFFF,purple/K06276%09%23FFFFFF,green/K04392%09%23FFFFFF,green/K12462%09%23FFFFFF,green/K04505%09%23FFFFFF,red/
ko00310	Lysine degradation	Metabolism	Amino acid metabolism	5	6	11	80	0.146197	0.406728	Unigene164204,cluster_contig7384,Unigene23440,Unigene95162,cluster_contig140193	cluster_contig29899,Unigene170249,cluster_contig71143,cluster_contig163724,Unigene7684,Unigene30987	K11420,K00128	K00306,K00128	http://www.kegg.jp/kegg-bin/show_pathway?map00310/K11420%09%23FFFFFF,red/K00306%09%23FFFFFF,green/K00128%09%23FFFFFF,purple/
ko00630	Glyoxylate and dicarboxylate metabolism	Metabolism	Carbohydrate metabolism	7	10	17	136	0.162018	0.443486	Unigene4903,cluster_contig102632,cluster_contig119109,Unigene256781,cluster_contig125141,cluster_contig102631,cluster_contig119214	cluster_contig178066,cluster_contig8542,Unigene21946,cluster_contig67200,Unigene8765,cluster_contig1670,cluster_contig67202,Unigene76346,cluster_contig2102,cluster_contig68902	K01637,K03781,K00026,K00600	K01455,K00830,K01637,K01915	http://www.kegg.jp/kegg-bin/show_pathway?map00630/K01455%09%23FFFFFF,green/K00830%09%23FFFFFF,green/K01637%09%23FFFFFF,purple/K01915%09%23FFFFFF,green/K03781%09%23FFFFFF,red/K00600%09%23FFFFFF,red/K00026%09%23FFFFFF,red/
ko04620	Toll-like receptor signaling pathway	Organismal Systems	Immune system	4	3	7	47	0.163497	0.443486	cluster_contig120397,Unigene200608,cluster_contig129564,cluster_contig167728	Unigene114899,Unigene221455,cluster_contig121874	K04733	K04733,K04392	http://www.kegg.jp/kegg-bin/show_pathway?map04620/K04733%09%23FFFFFF,purple/K04392%09%23FFFFFF,green/
ko00430	Taurine and hypotaurine metabolism	Metabolism	Metabolism of other amino acids	3	1	4	23	0.176268	0.467333	cluster_contig149924,Unigene49563,cluster_contig114858	cluster_contig115366	K01580,K18592	K18592	http://www.kegg.jp/kegg-bin/show_pathway?map00430/K01580%09%23FFFFFF,red/K18592%09%23FFFFFF,purple/
ko04670	Leukocyte transendothelial migration	Organismal Systems	Immune system	0	2	2	8	0.176596	0.467333	-	Unigene114899,Unigene221455	-	K04392	http://www.kegg.jp/kegg-bin/show_pathway?map04670/K04392%09%23FFFFFF,green/
ko00196	Photosynthesis - antenna proteins	Metabolism	Energy metabolism	0	6	6	41	0.199561	0.521745	-	Unigene256783,cluster_contig66234,Unigene80752,cluster_contig156429,cluster_contig66233,Unigene40824	-	K08908,K08910,K08909,K08912	http://www.kegg.jp/kegg-bin/show_pathway?map00196/K08908%09%23FFFFFF,green/K08910%09%23FFFFFF,green/K08909%09%23FFFFFF,green/K08912%09%23FFFFFF,green/
ko00626	Naphthalene degradation	Metabolism	Xenobiotics biodegradation and metabolism	0	2	2	9	0.213227	0.550836	-	Unigene256492,cluster_contig101246	-	K00001	http://www.kegg.jp/kegg-bin/show_pathway?map00626/K00001%09%23FFFFFF,green/
ko04140	Regulation of autophagy	Cellular Processes	Transport and catabolism	4	5	9	69	0.218821	0.552962	Unigene78926,Unigene187070,Unigene9447,Unigene204913	cluster_contig84180,cluster_contig84183,cluster_contig84182,cluster_contig84181,Unigene114075	K07198	K08332	http://www.kegg.jp/kegg-bin/show_pathway?map04140/K07198%09%23FFFFFF,red/K08332%09%23FFFFFF,green/
ko00920	Sulfur metabolism	Metabolism	Energy metabolism	8	0	8	60	0.219146	0.552962	cluster_contig33616,Unigene93815,Unigene260187,cluster_contig29414,Unigene46772,Unigene181637,Unigene114928,cluster_contig140330	-	K05907,K00640,K08738,K13034	-	http://www.kegg.jp/kegg-bin/show_pathway?map00920/K00640%09%23FFFFFF,red/K05907%09%23FFFFFF,red/K13034%09%23FFFFFF,red/K08738%09%23FFFFFF,red/
ko00450	Selenocompound metabolism	Metabolism	Metabolism of other amino acids	6	0	6	44	0.247813	0.617496	cluster_contig10969,cluster_contig10966,cluster_contig10967,Unigene90015,Unigene181814,cluster_contig10968	-	K00549,K00384	-	http://www.kegg.jp/kegg-bin/show_pathway?map00450/K00549%09%23FFFFFF,red/K00384%09%23FFFFFF,red/
ko04068	FoxO signaling pathway	Environmental Information Processing	Signal transduction	6	4	10	81	0.253259	0.617496	Unigene78926,Unigene4903,Unigene187070,Unigene256781,Unigene9447,Unigene204913	cluster_contig102548,Unigene203945,Unigene186286,cluster_contig102551	K07198,K03781	K06276	http://www.kegg.jp/kegg-bin/show_pathway?map04068/K07198%09%23FFFFFF,red/K06276%09%23FFFFFF,green/K03781%09%23FFFFFF,red/
ko04071	Sphingolipid signaling pathway	Environmental Information Processing	Signal transduction	4	6	10	81	0.253259	0.617496	Unigene228464,Unigene278998,cluster_contig157480,cluster_contig16084	cluster_contig102548,Unigene203945,Unigene114899,Unigene221455,Unigene186286,cluster_contig102551	K12349,K04712	K06276,K04392	http://www.kegg.jp/kegg-bin/show_pathway?map04071/K12349%09%23FFFFFF,red/K06276%09%23FFFFFF,green/K04712%09%23FFFFFF,red/K04392%09%23FFFFFF,green/
ko00071	Fatty acid degradation	Metabolism	Lipid metabolism	5	6	11	91	0.260936	0.629145	Unigene164204,cluster_contig7384,Unigene23440,Unigene9095,Unigene95162	Unigene170249,cluster_contig71143,Unigene256492,cluster_contig163724,Unigene7684,cluster_contig101246	K10527,K00128	K00128,K00001	http://www.kegg.jp/kegg-bin/show_pathway?map00071/K10527%09%23FFFFFF,red/K00128%09%23FFFFFF,purple/K00001%09%23FFFFFF,green/
ko00072	Synthesis and degradation of ketone bodies	Metabolism	Lipid metabolism	1	1	2	11	0.287843	0.686394	cluster_contig139713	cluster_contig49741	K01640	K01641	http://www.kegg.jp/kegg-bin/show_pathway?map00072/K01641%09%23FFFFFF,green/K01640%09%23FFFFFF,red/
ko00280	Valine, leucine and isoleucine degradation	Metabolism	Amino acid metabolism	5	6	11	94	0.296571	0.699522	Unigene164204,cluster_contig7384,Unigene23440,Unigene95162,cluster_contig139713	cluster_contig49741,Unigene170249,cluster_contig71143,cluster_contig99211,cluster_contig163724,Unigene7684	K01640,K00128	K01641,K00128,K05605	http://www.kegg.jp/kegg-bin/show_pathway?map00280/K01641%09%23FFFFFF,green/K00128%09%23FFFFFF,purple/K01640%09%23FFFFFF,red/K05605%09%23FFFFFF,green/
ko00603	Glycosphingolipid biosynthesis - globo series	Metabolism	Glycan biosynthesis and metabolism	3	0	3	20	0.303287	0.704831	cluster_contig24336,cluster_contig47748,cluster_contig24447	-	K12373,K07407	-	http://www.kegg.jp/kegg-bin/show_pathway?map00603/K12373%09%23FFFFFF,red/K07407%09%23FFFFFF,red/
ko01220	Degradation of aromatic compounds	Metabolism	Overview	2	2	4	29	0.305318	0.704831	cluster_contig47967,cluster_contig174754	Unigene256492,cluster_contig101246	K00002	K00001	http://www.kegg.jp/kegg-bin/show_pathway?map01220/K00002%09%23FFFFFF,red/K00001%09%23FFFFFF,green/
ko04520	Adherens junction	Cellular Processes	Cellular commiunity	0	5	5	39	0.322648	0.714412	-	Unigene114899,Unigene221455,Unigene258533,Unigene221670,cluster_contig68728	-	K04392,K06085	http://www.kegg.jp/kegg-bin/show_pathway?map04520/K04392%09%23FFFFFF,green/K06085%09%23FFFFFF,green/
ko00680	Methane metabolism	Metabolism	Energy metabolism	9	3	12	106	0.324829	0.714412	Unigene122247,cluster_contig125141,Unigene58954,cluster_contig82635,cluster_contig103349,cluster_contig82644,cluster_contig82639,Unigene96070,cluster_contig82633	cluster_contig178066,Unigene76346,cluster_contig68902	K00850,K00831,K00600	K00830	http://www.kegg.jp/kegg-bin/show_pathway?map00680/K00830%09%23FFFFFF,green/K00831%09%23FFFFFF,red/K00850%09%23FFFFFF,red/K00600%09%23FFFFFF,red/
ko04614	Renin-angiotensin system	Organismal Systems	Endocrine system	0	2	2	12	0.324995	0.714412	-	Unigene180214,cluster_contig157382	-	K01285	http://www.kegg.jp/kegg-bin/show_pathway?map04614/K01285%09%23FFFFFF,green/
ko00521	Streptomycin biosynthesis	Metabolism	Biosynthesis of other secondary metabolites	2	0	2	12	0.324995	0.714412	cluster_contig45581,Unigene65012	-	K01858,K00844	-	http://www.kegg.jp/kegg-bin/show_pathway?map00521/K01858%09%23FFFFFF,red/K00844%09%23FFFFFF,red/
ko04360	Axon guidance	Organismal Systems	Development	5	2	7	58	0.32593	0.714412	cluster_contig87731,Unigene282849,Unigene27795,cluster_contig173951,cluster_contig173950	Unigene114899,Unigene221455	K05765	K04392	http://www.kegg.jp/kegg-bin/show_pathway?map04360/K05765%09%23FFFFFF,red/K04392%09%23FFFFFF,green/
ko00531	Glycosaminoglycan degradation	Metabolism	Glycan biosynthesis and metabolism	1	3	4	33	0.396216	0.846862	cluster_contig47748	Unigene104190,Unigene9098,cluster_contig84623	K12373	K10532	http://www.kegg.jp/kegg-bin/show_pathway?map00531/K12373%09%23FFFFFF,red/K10532%09%23FFFFFF,green/
ko01210	2-Oxocarboxylic acid metabolism	Metabolism	Overview	10	3	13	122	0.396913	0.846862	Unigene263005,Unigene227173,Unigene258151,cluster_contig93385,Unigene171809,Unigene207436,cluster_contig132291,cluster_contig132646,Unigene24408,cluster_contig134341	cluster_contig26430,cluster_contig92387,cluster_contig26418	K14455,K14454,K00145,K01704	K12153,K01704	http://www.kegg.jp/kegg-bin/show_pathway?map01210/K14455%09%23FFFFFF,red/K14454%09%23FFFFFF,red/K12153%09%23FFFFFF,green/K00145%09%23FFFFFF,red/K01704%09%23FFFFFF,purple/
ko00524	Butirosin and neomycin biosynthesis	Metabolism	Biosynthesis of other secondary metabolites	1	0	1	5	0.398064	0.846862	Unigene65012	-	K00844	-	http://www.kegg.jp/kegg-bin/show_pathway?map00524/K00844%09%23FFFFFF,red/
ko04510	Focal adhesion	Cellular Processes	Cellular commiunity	0	6	6	53	0.40529	0.853864	-	cluster_contig102548,Unigene203945,Unigene114899,Unigene221455,Unigene186286,cluster_contig102551	-	K06276,K04392	http://www.kegg.jp/kegg-bin/show_pathway?map04510/K06276%09%23FFFFFF,green/K04392%09%23FFFFFF,green/
ko04015	Rap1 signaling pathway	Environmental Information Processing	Signal transduction	2	2	4	34	0.418776	0.873793	cluster_contig175822,cluster_contig172523	Unigene114899,Unigene221455	K05759	K04392	http://www.kegg.jp/kegg-bin/show_pathway?map04015/K04392%09%23FFFFFF,green/K05759%09%23FFFFFF,red/
ko04724	Glutamatergic synapse	Organismal Systems	Nervous system	2	4	6	54	0.423085	0.874376	cluster_contig156753,cluster_contig156754	Unigene21946,cluster_contig67200,Unigene8765,cluster_contig67202	K14207	K01915	http://www.kegg.jp/kegg-bin/show_pathway?map04724/K14207%09%23FFFFFF,red/K01915%09%23FFFFFF,green/
ko04142	Lysosome	Cellular Processes	Transport and catabolism	6	7	13	125	0.431853	0.884076	cluster_contig154263,cluster_contig47748,cluster_contig161869,cluster_contig54143,cluster_contig159241,Unigene13444	Unigene200706,cluster_contig92596,Unigene222998,Unigene104190,Unigene9098,cluster_contig84623,cluster_contig66917	K12403,K12373,K01373	K01052,K05656,K14379,K10532	http://www.kegg.jp/kegg-bin/show_pathway?map04142/K01052%09%23FFFFFF,green/K12403%09%23FFFFFF,red/K12373%09%23FFFFFF,red/K01373%09%23FFFFFF,red/K05656%09%23FFFFFF,green/K14379%09%23FFFFFF,green/K10532%09%23FFFFFF,green/
ko00945	Stilbenoid, diarylheptanoid and gingerol biosynthesis	Metabolism	Biosynthesis of other secondary metabolites	3	0	3	25	0.439196	0.890707	cluster_contig173582,Unigene257407,cluster_contig156249	-	K13065,K00588	-	http://www.kegg.jp/kegg-bin/show_pathway?map00945/K13065%09%23FFFFFF,red/K00588%09%23FFFFFF,red/
ko04066	HIF-1 signaling pathway	Environmental Information Processing	Signal transduction	9	0	9	86	0.45157	0.907321	cluster_contig64665,Unigene285296,cluster_contig64653,Unigene60719,Unigene92831,cluster_contig64612,Unigene284801,cluster_contig65037,Unigene65012	-	K00134,K00844,K00161	-	http://www.kegg.jp/kegg-bin/show_pathway?map04066/K00134%09%23FFFFFF,red/K00844%09%23FFFFFF,red/K00161%09%23FFFFFF,red/
ko00660	C5-Branched dibasic acid metabolism	Metabolism	Carbohydrate metabolism	2	1	3	26	0.465345	0.920607	Unigene263005,cluster_contig93385	cluster_contig92387	K01704	K01704	http://www.kegg.jp/kegg-bin/show_pathway?map00660/K01704%09%23FFFFFF,purple/
ko00020	Citrate cycle (TCA cycle)	Metabolism	Carbohydrate metabolism	12	0	12	118	0.469638	0.920607	cluster_contig158115,cluster_contig64665,Unigene285296,cluster_contig64653,Unigene164780,Unigene92831,cluster_contig64612,cluster_contig105702,cluster_contig119109,Unigene114846,Unigene284801,cluster_contig119214	-	K00627,K00026,K01610,K00161	-	http://www.kegg.jp/kegg-bin/show_pathway?map00020/K00627%09%23FFFFFF,red/K00161%09%23FFFFFF,red/K01610%09%23FFFFFF,red/K00026%09%23FFFFFF,red/
ko01040	Biosynthesis of unsaturated fatty acids	Metabolism	Lipid metabolism	7	0	7	67	0.472147	0.920607	cluster_contig118638,cluster_contig29082,cluster_contig118693,cluster_contig59841,Unigene91835,cluster_contig59564,Unigene203991	-	K10256,K03921	-	http://www.kegg.jp/kegg-bin/show_pathway?map01040/K10256%09%23FFFFFF,red/K03921%09%23FFFFFF,red/
ko04910	Insulin signaling pathway	Organismal Systems	Endocrine system	10	4	14	139	0.475152	0.920607	Unigene78926,Unigene9447,Unigene260307,Unigene121075,Unigene187070,cluster_contig157372,Unigene65012,Unigene204913,cluster_contig157371,cluster_contig157373	cluster_contig102548,Unigene203945,Unigene186286,cluster_contig102551	K07198,K00844,K00688	K06276	http://www.kegg.jp/kegg-bin/show_pathway?map04910/K07198%09%23FFFFFF,red/K06276%09%23FFFFFF,green/K00688%09%23FFFFFF,red/K00844%09%23FFFFFF,red/
ko00260	Glycine, serine and threonine metabolism	Metabolism	Amino acid metabolism	9	5	14	141	0.497324	0.955038	cluster_contig155640,Unigene122247,Unigene125555,cluster_contig155645,cluster_contig125141,Unigene58954,cluster_contig103349,cluster_contig155637,cluster_contig29643	cluster_contig178066,cluster_contig29899,Unigene76346,Unigene30987,cluster_contig68902	K00276,K01620,K00831,K00600	K00830,K00306	http://www.kegg.jp/kegg-bin/show_pathway?map00260/K00830%09%23FFFFFF,green/K00276%09%23FFFFFF,red/K00306%09%23FFFFFF,green/K00831%09%23FFFFFF,red/K01620%09%23FFFFFF,red/K00600%09%23FFFFFF,red/
ko00550	Peptidoglycan biosynthesis	Metabolism	Glycan biosynthesis and metabolism	0	1	1	7	0.508694	0.968303	-	Unigene187152	-	K02563	http://www.kegg.jp/kegg-bin/show_pathway?map00550/K02563%09%23FFFFFF,green/
ko00930	Caprolactam degradation	Metabolism	Xenobiotics biodegradation and metabolism	2	0	2	18	0.529863	0.99121	cluster_contig47967,cluster_contig174754	-	K00002	-	http://www.kegg.jp/kegg-bin/show_pathway?map00930/K00002%09%23FFFFFF,red/
ko04540	Gap junction	Cellular Processes	Cellular commiunity	1	1	2	18	0.529863	0.99121	cluster_contig148259	cluster_contig147855	K07375	K07375	http://www.kegg.jp/kegg-bin/show_pathway?map04540/K07375%09%23FFFFFF,purple/
ko00062	Fatty acid elongation	Metabolism	Lipid metabolism	1	4	5	51	0.554473	1	cluster_contig84762	Unigene121177,cluster_contig49078,Unigene9388,cluster_contig10540	K15397	K15397	http://www.kegg.jp/kegg-bin/show_pathway?map00062/K15397%09%23FFFFFF,purple/
ko04215	Apoptosis - multiple species	Cellular Processes	Cell growth and death	1	0	1	8	0.556136	1	Unigene114928	-	K08738	-	http://www.kegg.jp/kegg-bin/show_pathway?map04215/K08738%09%23FFFFFF,red/
ko04810	Regulation of actin cytoskeleton	Cellular Processes	Cell motility	7	2	9	94	0.561517	1	cluster_contig87731,Unigene282849,Unigene27795,cluster_contig173951,cluster_contig173950,cluster_contig175822,cluster_contig172523	Unigene114899,Unigene221455	K05765,K05759	K04392	http://www.kegg.jp/kegg-bin/show_pathway?map04810/K05765%09%23FFFFFF,red/K04392%09%23FFFFFF,green/K05759%09%23FFFFFF,red/
ko04660	T cell receptor signaling pathway	Organismal Systems	Immune system	0	4	4	41	0.568043	1	-	cluster_contig102548,Unigene203945,Unigene186286,cluster_contig102551	-	K06276	http://www.kegg.jp/kegg-bin/show_pathway?map04660/K06276%09%23FFFFFF,green/
ko00860	Porphyrin and chlorophyll metabolism	Metabolism	Metabolism of cofactors and vitamins	7	4	11	118	0.594445	1	cluster_contig114894,Unigene80347,cluster_contig97245,Unigene7688,Unigene90031,cluster_contig114542,cluster_contig120136	cluster_contig177548,Unigene256198,Unigene168564,Unigene80883	K13071,K13606,K02492	K19073,K13545,K08099	http://www.kegg.jp/kegg-bin/show_pathway?map00860/K13071%09%23FFFFFF,red/K19073%09%23FFFFFF,green/K13606%09%23FFFFFF,red/K13545%09%23FFFFFF,green/K08099%09%23FFFFFF,green/K02492%09%23FFFFFF,red/
ko04666	Fc gamma R-mediated phagocytosis	Organismal Systems	Immune system	5	2	7	75	0.594786	1	cluster_contig87731,Unigene282849,Unigene27795,cluster_contig173951,cluster_contig173950	Unigene114899,Unigene221455	K05765	K04392	http://www.kegg.jp/kegg-bin/show_pathway?map04666/K05765%09%23FFFFFF,red/K04392%09%23FFFFFF,green/
ko00909	Sesquiterpenoid and triterpenoid biosynthesis	Metabolism	Metabolism of terpenoids and polyketides	0	1	1	9	0.599	1	-	cluster_contig19163	-	K14175	http://www.kegg.jp/kegg-bin/show_pathway?map00909/K14175%09%23FFFFFF,green/
ko00281	Geraniol degradation	Metabolism	Metabolism of terpenoids and polyketides	1	0	1	9	0.599	1	cluster_contig139713	-	K01640	-	http://www.kegg.jp/kegg-bin/show_pathway?map00281/K01640%09%23FFFFFF,red/
ko00780	Biotin metabolism	Metabolism	Metabolism of cofactors and vitamins	4	0	4	43	0.606657	1	cluster_contig159034,Unigene200668,cluster_contig179044,Unigene278355	-	K01012,K00652	-	http://www.kegg.jp/kegg-bin/show_pathway?map00780/K01012%09%23FFFFFF,red/K00652%09%23FFFFFF,red/
ko03450	Non-homologous end-joining	Genetic Information Processing	Replication and repair	0	2	2	21	0.615337	1	-	Unigene229889,cluster_contig82449	-	K10777	http://www.kegg.jp/kegg-bin/show_pathway?map03450/K10777%09%23FFFFFF,green/
ko04918	Thyroid hormone synthesis	Organismal Systems	Endocrine system	1	2	3	34	0.65034	1	cluster_contig69704	Unigene167493,cluster_contig68955	K00432	K00432	http://www.kegg.jp/kegg-bin/show_pathway?map04918/K00432%09%23FFFFFF,purple/
ko00562	Inositol phosphate metabolism	Metabolism	Carbohydrate metabolism	9	0	9	102	0.661093	1	cluster_contig45581,Unigene282115,Unigene6889,cluster_contig102856,Unigene226096,cluster_contig11702,cluster_contig177044,cluster_contig11701,cluster_contig131820	-	K19517,K10047,K01858,K01114,K00469	-	http://www.kegg.jp/kegg-bin/show_pathway?map00562/K19517%09%23FFFFFF,red/K01858%09%23FFFFFF,red/K10047%09%23FFFFFF,red/K01114%09%23FFFFFF,red/K00469%09%23FFFFFF,red/
ko00195	Photosynthesis	Metabolism	Energy metabolism	4	9	13	147	0.671506	1	Unigene165303,cluster_contig74407,cluster_contig76428,Unigene207502	Unigene120079,cluster_contig103164,cluster_contig35715,Unigene262153,Unigene170951,cluster_contig104198,Unigene169665,cluster_contig64050,cluster_contig7807	K02108,K02703,K02714,K02724	K08901,K08902,K02717,K02701,K02716	http://www.kegg.jp/kegg-bin/show_pathway?map00195/K02703%09%23FFFFFF,red/K08902%09%23FFFFFF,green/K08901%09%23FFFFFF,green/K02717%09%23FFFFFF,green/K02716%09%23FFFFFF,green/K02714%09%23FFFFFF,red/K02724%09%23FFFFFF,red/K02108%09%23FFFFFF,red/K02701%09%23FFFFFF,green/
ko00253	Tetracycline biosynthesis	Metabolism	Metabolism of terpenoids and polyketides	1	0	1	11	0.672715	1	Unigene91956	-	K01963	-	http://www.kegg.jp/kegg-bin/show_pathway?map00253/K01963%09%23FFFFFF,red/
ko04072	Phospholipase D signaling pathway	Environmental Information Processing	Signal transduction	5	0	5	59	0.685177	1	cluster_contig66677,cluster_contig66676,cluster_contig157533,Unigene113073,cluster_contig66678	-	K00901	-	http://www.kegg.jp/kegg-bin/show_pathway?map04072/K00901%09%23FFFFFF,red/
ko04062	Chemokine signaling pathway	Organismal Systems	Immune system	0	2	2	24	0.688359	1	-	Unigene114899,Unigene221455	-	K04392	http://www.kegg.jp/kegg-bin/show_pathway?map04062/K04392%09%23FFFFFF,green/
ko00750	Vitamin B6 metabolism	Metabolism	Metabolism of cofactors and vitamins	3	0	3	36	0.688747	1	Unigene58954,Unigene122247,cluster_contig103349	-	K00831	-	http://www.kegg.jp/kegg-bin/show_pathway?map00750/K00831%09%23FFFFFF,red/
ko04260	Cardiac muscle contraction	Organismal Systems	Circulatory system	4	0	4	48	0.693405	1	cluster_contig36992,Unigene93192,Unigene201729,cluster_contig102605	-	K00411,K00416	-	http://www.kegg.jp/kegg-bin/show_pathway?map04260/K00416%09%23FFFFFF,red/K00411%09%23FFFFFF,red/
ko04064	NF-kappa B signaling pathway	Environmental Information Processing	Signal transduction	4	1	5	60	0.69954	1	cluster_contig120397,Unigene200608,cluster_contig129564,cluster_contig167728	cluster_contig121874	K04733	K04733	http://www.kegg.jp/kegg-bin/show_pathway?map04064/K04733%09%23FFFFFF,purple/
ko04151	PI3K-Akt signaling pathway	Environmental Information Processing	Signal transduction	4	7	11	129	0.711234	1	Unigene78926,Unigene187070,Unigene9447,Unigene204913	cluster_contig102548,Unigene203945,Unigene114899,Unigene221455,cluster_contig23776,Unigene186286,cluster_contig102551	K07198	K06276,K04392,K04079	http://www.kegg.jp/kegg-bin/show_pathway?map04151/K07198%09%23FFFFFF,red/K06276%09%23FFFFFF,green/K04392%09%23FFFFFF,green/K04079%09%23FFFFFF,green/
ko00100	Steroid biosynthesis	Metabolism	Lipid metabolism	3	2	5	64	0.752388	1	Unigene276192,Unigene6135,cluster_contig10490	Unigene200706,Unigene222998	K14424,K09832	K01052	http://www.kegg.jp/kegg-bin/show_pathway?map00100/K01052%09%23FFFFFF,green/K14424%09%23FFFFFF,red/K09832%09%23FFFFFF,red/
ko04380	Osteoclast differentiation	Organismal Systems	Development	0	3	3	40	0.75586	1	-	Unigene114899,Unigene221455,cluster_contig92596	-	K04392,K14379	http://www.kegg.jp/kegg-bin/show_pathway?map04380/K14379%09%23FFFFFF,green/K04392%09%23FFFFFF,green/
ko04723	Retrograde endocannabinoid signaling	Organismal Systems	Nervous system	2	0	2	28	0.767548	1	cluster_contig78792,Unigene172079	-	K15015	-	http://www.kegg.jp/kegg-bin/show_pathway?map04723/K15015%09%23FFFFFF,red/
ko00061	Fatty acid biosynthesis	Metabolism	Lipid metabolism	7	0	7	90	0.777604	1	cluster_contig29082,cluster_contig59841,Unigene91835,Unigene98582,Unigene91956,cluster_contig59564,Unigene203991	-	K10781,K03921,K01963	-	http://www.kegg.jp/kegg-bin/show_pathway?map00061/K10781%09%23FFFFFF,red/K03921%09%23FFFFFF,red/K01963%09%23FFFFFF,red/
ko04621	NOD-like receptor signaling pathway	Organismal Systems	Immune system	0	1	1	15	0.781999	1	-	cluster_contig23776	-	K04079	http://www.kegg.jp/kegg-bin/show_pathway?map04621/K04079%09%23FFFFFF,green/
ko00650	Butanoate metabolism	Metabolism	Carbohydrate metabolism	2	1	3	43	0.798129	1	cluster_contig149924,cluster_contig139713	cluster_contig49741	K01580,K01640	K01641	http://www.kegg.jp/kegg-bin/show_pathway?map00650/K01641%09%23FFFFFF,green/K01580%09%23FFFFFF,red/K01640%09%23FFFFFF,red/
ko00604	Glycosphingolipid biosynthesis - ganglio series	Metabolism	Glycan biosynthesis and metabolism	1	0	1	16	0.803059	1	cluster_contig47748	-	K12373	-	http://www.kegg.jp/kegg-bin/show_pathway?map00604/K12373%09%23FFFFFF,red/
ko04070	Phosphatidylinositol signaling system	Environmental Information Processing	Signal transduction	7	2	9	118	0.815263	1	cluster_contig66677,cluster_contig66676,Unigene6889,cluster_contig157533,Unigene113073,cluster_contig66678,cluster_contig131820	Unigene283426,cluster_contig79155	K10047,K00901	K13024	http://www.kegg.jp/kegg-bin/show_pathway?map04070/K13024%09%23FFFFFF,green/K10047%09%23FFFFFF,red/K00901%09%23FFFFFF,red/
ko04213	Longevity regulating pathway - multiple species	Organismal Systems	Aging	6	0	6	82	0.81534	1	Unigene78926,Unigene4903,Unigene187070,Unigene256781,Unigene9447,Unigene204913	-	K07198,K03781	-	http://www.kegg.jp/kegg-bin/show_pathway?map04213/K07198%09%23FFFFFF,red/K03781%09%23FFFFFF,red/
ko04972	Pancreatic secretion	Organismal Systems	Digestive system	1	2	3	45	0.822765	1	cluster_contig158616	Unigene114899,Unigene221455	K07901	K04392	http://www.kegg.jp/kegg-bin/show_pathway?map04972/K04392%09%23FFFFFF,green/K07901%09%23FFFFFF,red/
ko04962	Vasopressin-regulated water reabsorption	Organismal Systems	Excretory system	1	2	3	46	0.83409	1	cluster_contig53090	cluster_contig121151,cluster_contig23257	K10418	K10418,K12462	http://www.kegg.jp/kegg-bin/show_pathway?map04962/K10418%09%23FFFFFF,purple/K12462%09%23FFFFFF,green/
ko00030	Pentose phosphate pathway	Metabolism	Carbohydrate metabolism	7	1	8	109	0.837409	1	cluster_contig82635,Unigene43352,cluster_contig82644,Unigene96070,cluster_contig82639,cluster_contig82633,cluster_contig176412	Unigene188792	K00850,K00615	K00036	http://www.kegg.jp/kegg-bin/show_pathway?map00030/K00036%09%23FFFFFF,green/K00615%09%23FFFFFF,red/K00850%09%23FFFFFF,red/
ko04622	RIG-I-like receptor signaling pathway	Organismal Systems	Immune system	1	0	1	18	0.839275	1	cluster_contig12509	-	K09578	-	http://www.kegg.jp/kegg-bin/show_pathway?map04622/K09578%09%23FFFFFF,red/
ko00290	Valine, leucine and isoleucine biosynthesis	Metabolism	Amino acid metabolism	2	1	3	47	0.844786	1	Unigene263005,cluster_contig93385	cluster_contig92387	K01704	K01704	http://www.kegg.jp/kegg-bin/show_pathway?map00290/K01704%09%23FFFFFF,purple/
ko00565	Ether lipid metabolism	Metabolism	Lipid metabolism	3	0	3	47	0.844786	1	cluster_contig11702,cluster_contig102856,cluster_contig11701	-	K01114	-	http://www.kegg.jp/kegg-bin/show_pathway?map00565/K01114%09%23FFFFFF,red/
ko04919	Thyroid hormone signaling pathway	Organismal Systems	Endocrine system	3	4	7	98	0.846082	1	cluster_contig11702,cluster_contig102856,cluster_contig11701	cluster_contig102548,Unigene203945,Unigene186286,cluster_contig102551	K01114	K06276	http://www.kegg.jp/kegg-bin/show_pathway?map04919/K06276%09%23FFFFFF,green/K01114%09%23FFFFFF,red/
ko00785	Lipoic acid metabolism	Metabolism	Metabolism of cofactors and vitamins	1	0	1	19	0.854805	1	cluster_contig13297	-	K03801	-	http://www.kegg.jp/kegg-bin/show_pathway?map00785/K03801%09%23FFFFFF,red/
ko03320	PPAR signaling pathway	Organismal Systems	Endocrine system	1	4	5	75	0.861543	1	cluster_contig134498	cluster_contig102548,Unigene203945,Unigene186286,cluster_contig102551	K08770	K06276	http://www.kegg.jp/kegg-bin/show_pathway?map03320/K08770%09%23FFFFFF,red/K06276%09%23FFFFFF,green/
ko04650	Natural killer cell mediated cytotoxicity	Organismal Systems	Immune system	0	2	2	35	0.864498	1	-	Unigene114899,Unigene221455	-	K04392	http://www.kegg.jp/kegg-bin/show_pathway?map04650/K04392%09%23FFFFFF,green/
ko00513	Various types of N-glycan biosynthesis	Metabolism	Glycan biosynthesis and metabolism	4	0	4	64	0.877244	1	cluster_contig88988,Unigene207822,cluster_contig51841,Unigene45945	-	K01230,K12669,K12668	-	http://www.kegg.jp/kegg-bin/show_pathway?map00513/K01230%09%23FFFFFF,red/K12669%09%23FFFFFF,red/K12668%09%23FFFFFF,red/
ko00740	Riboflavin metabolism	Metabolism	Metabolism of cofactors and vitamins	1	0	1	21	0.88151	1	cluster_contig138350	-	K14652	-	http://www.kegg.jp/kegg-bin/show_pathway?map00740/K14652%09%23FFFFFF,red/
ko00720	Carbon fixation pathways in prokaryotes	Metabolism	Energy metabolism	1	2	3	51	0.881783	1	Unigene91956	Unigene76137,cluster_contig66951	K01963	K01006	http://www.kegg.jp/kegg-bin/show_pathway?map00720/K01006%09%23FFFFFF,green/K01963%09%23FFFFFF,red/
ko04921	Oxytocin signaling pathway	Organismal Systems	Endocrine system	4	2	6	91	0.88368	1	Unigene78926,Unigene187070,Unigene9447,Unigene204913	Unigene92272,Unigene30514	K07198	K07359	http://www.kegg.jp/kegg-bin/show_pathway?map04921/K07359%09%23FFFFFF,green/K07198%09%23FFFFFF,red/
ko04350	TGF-beta signaling pathway	Environmental Information Processing	Signal transduction	2	0	2	37	0.884443	1	cluster_contig177510,cluster_contig67253	-	K03094	-	http://www.kegg.jp/kegg-bin/show_pathway?map04350/K03094%09%23FFFFFF,red/
ko04370	VEGF signaling pathway	Environmental Information Processing	Signal transduction	0	2	2	37	0.884443	1	-	Unigene114899,Unigene221455	-	K04392	http://www.kegg.jp/kegg-bin/show_pathway?map04370/K04392%09%23FFFFFF,green/
ko00510	N-Glycan biosynthesis	Metabolism	Glycan biosynthesis and metabolism	6	0	6	92	0.889758	1	cluster_contig88988,Unigene97150,Unigene207822,cluster_contig51841,Unigene45945,cluster_contig66907	-	K07252,K09658,K01230,K12669,K12668	-	http://www.kegg.jp/kegg-bin/show_pathway?map00510/K07252%09%23FFFFFF,red/K09658%09%23FFFFFF,red/K01230%09%23FFFFFF,red/K12669%09%23FFFFFF,red/K12668%09%23FFFFFF,red/
ko00905	Brassinosteroid biosynthesis	Metabolism	Metabolism of terpenoids and polyketides	0	1	1	23	0.903305	1	-	cluster_contig12295	-	K15639	http://www.kegg.jp/kegg-bin/show_pathway?map00905/K15639%09%23FFFFFF,green/
ko04310	Wnt signaling pathway	Environmental Information Processing	Signal transduction	6	2	8	121	0.907771	1	Unigene256883,cluster_contig80455,cluster_contig177510,cluster_contig67253,cluster_contig24759,cluster_contig148932	Unigene114899,Unigene221455	K03094,K04506,K19882,K04505	K04392	http://www.kegg.jp/kegg-bin/show_pathway?map04310/K03094%09%23FFFFFF,red/K04392%09%23FFFFFF,green/K04506%09%23FFFFFF,red/K19882%09%23FFFFFF,red/K04505%09%23FFFFFF,red/
ko00790	Folate biosynthesis	Metabolism	Metabolism of cofactors and vitamins	0	2	2	41	0.916419	1	-	Unigene199381,Unigene275066	-	K01113	http://www.kegg.jp/kegg-bin/show_pathway?map00790/K01113%09%23FFFFFF,green/
ko01212	Fatty acid metabolism	Metabolism	Overview	10	0	10	153	0.933107	1	cluster_contig29082,cluster_contig118638,Unigene9095,Unigene91835,Unigene91956,Unigene203991,cluster_contig118693,cluster_contig59841,Unigene98582,cluster_contig59564	-	K10527,K10256,K10781,K03921,K01963	-	http://www.kegg.jp/kegg-bin/show_pathway?map01212/K10527%09%23FFFFFF,red/K10256%09%23FFFFFF,red/K10781%09%23FFFFFF,red/K03921%09%23FFFFFF,red/K01963%09%23FFFFFF,red/
ko00760	Nicotinate and nicotinamide metabolism	Metabolism	Metabolism of cofactors and vitamins	3	0	3	60	0.937773	1	Unigene29586,cluster_contig42702,cluster_contig42741	-	K01513	-	http://www.kegg.jp/kegg-bin/show_pathway?map00760/K01513%09%23FFFFFF,red/
ko04662	B cell receptor signaling pathway	Organismal Systems	Immune system	0	2	2	45	0.939933	1	-	Unigene114899,Unigene221455	-	K04392	http://www.kegg.jp/kegg-bin/show_pathway?map04662/K04392%09%23FFFFFF,green/
ko00640	Propanoate metabolism	Metabolism	Carbohydrate metabolism	3	1	4	76	0.943516	1	cluster_contig8328,cluster_contig8418,Unigene91956	cluster_contig99211	K00016,K01963	K05605	http://www.kegg.jp/kegg-bin/show_pathway?map00640/K00016%09%23FFFFFF,red/K05605%09%23FFFFFF,green/K01963%09%23FFFFFF,red/
ko04146	Peroxisome	Cellular Processes	Transport and catabolism	5	8	13	201	0.957868	1	Unigene76563,Unigene4903,Unigene256781,cluster_contig139713,cluster_contig89316	cluster_contig178066,Unigene30987,Unigene227113,cluster_contig29899,Unigene170751,cluster_contig47710,Unigene76346,cluster_contig68902	K13348,K01640,K03781	K00830,K00306,K13356	http://www.kegg.jp/kegg-bin/show_pathway?map04146/K13348%09%23FFFFFF,red/K00830%09%23FFFFFF,green/K00306%09%23FFFFFF,green/K01640%09%23FFFFFF,red/K13356%09%23FFFFFF,green/K03781%09%23FFFFFF,red/
ko04612	Antigen processing and presentation	Organismal Systems	Immune system	0	5	5	95	0.958498	1	-	Unigene6887,cluster_contig89068,cluster_contig149506,Unigene91350,cluster_contig23776	-	K08064,K04079,K08065	http://www.kegg.jp/kegg-bin/show_pathway?map04612/K08064%09%23FFFFFF,green/K08065%09%23FFFFFF,green/K04079%09%23FFFFFF,green/
ko04115	p53 signaling pathway	Cellular Processes	Cell growth and death	2	0	2	50	0.960558	1	cluster_contig80455,Unigene114928	-	K04506,K08738	-	http://www.kegg.jp/kegg-bin/show_pathway?map04115/K04506%09%23FFFFFF,red/K08738%09%23FFFFFF,red/
ko00511	Other glycan degradation	Metabolism	Glycan biosynthesis and metabolism	1	1	2	52	0.966736	1	cluster_contig47748	cluster_contig107898	K12373	K01206	http://www.kegg.jp/kegg-bin/show_pathway?map00511/K12373%09%23FFFFFF,red/K01206%09%23FFFFFF,green/
ko04330	Notch signaling pathway	Environmental Information Processing	Signal transduction	2	0	2	52	0.966736	1	Unigene256883,cluster_contig148932	-	K04505	-	http://www.kegg.jp/kegg-bin/show_pathway?map04330/K04505%09%23FFFFFF,red/
ko00670	One carbon pool by folate	Metabolism	Metabolism of cofactors and vitamins	1	0	1	35	0.971456	1	cluster_contig125141	-	K00600	-	http://www.kegg.jp/kegg-bin/show_pathway?map00670/K00600%09%23FFFFFF,red/
ko04966	Collecting duct acid secretion	Organismal Systems	Excretory system	1	0	1	36	0.974217	1	cluster_contig48886	-	K02153	-	http://www.kegg.jp/kegg-bin/show_pathway?map04966/K02153%09%23FFFFFF,red/
ko04112	Cell cycle - Caulobacter	Cellular Processes	Cell growth and death	0	1	1	37	0.97671	1	-	Unigene187152	-	K02563	http://www.kegg.jp/kegg-bin/show_pathway?map04112/K02563%09%23FFFFFF,green/
ko04145	Phagosome	Cellular Processes	Transport and catabolism	3	3	6	123	0.982658	1	cluster_contig148259,Unigene106437,cluster_contig48886	Unigene114899,Unigene221455,cluster_contig147855	K07375,K02153,K09481	K07375,K04392	http://www.kegg.jp/kegg-bin/show_pathway?map04145/K02153%09%23FFFFFF,red/K07375%09%23FFFFFF,purple/K09481%09%23FFFFFF,red/K04392%09%23FFFFFF,green/
ko04020	Calcium signaling pathway	Environmental Information Processing	Signal transduction	3	0	3	77	0.982978	1	cluster_contig132457,Unigene113294,Unigene78728	-	K05863	-	http://www.kegg.jp/kegg-bin/show_pathway?map04020/K05863%09%23FFFFFF,red/
ko04014	Ras signaling pathway	Environmental Information Processing	Signal transduction	0	2	2	60	0.983343	1	-	Unigene114899,Unigene221455	-	K04392	http://www.kegg.jp/kegg-bin/show_pathway?map04014/K04392%09%23FFFFFF,green/
ko04212	Longevity regulating pathway - worm	Organismal Systems	Aging	2	3	5	109	0.983622	1	Unigene4903,Unigene256781	Unigene170751,cluster_contig47710,Unigene227113	K03781	K13356	http://www.kegg.jp/kegg-bin/show_pathway?map04212/K13356%09%23FFFFFF,green/K03781%09%23FFFFFF,red/
ko04010	MAPK signaling pathway	Environmental Information Processing	Signal transduction	0	2	2	61	0.984739	1	-	Unigene114899,Unigene221455	-	K04392	http://www.kegg.jp/kegg-bin/show_pathway?map04010/K04392%09%23FFFFFF,green/
ko04915	Estrogen signaling pathway	Organismal Systems	Endocrine system	0	2	2	63	0.987196	1	-	cluster_contig79310,cluster_contig23776	-	K09571,K04079	http://www.kegg.jp/kegg-bin/show_pathway?map04915/K09571%09%23FFFFFF,green/K04079%09%23FFFFFF,green/
ko00190	Oxidative phosphorylation	Metabolism	Energy metabolism	15	0	15	252	0.987216	1	Unigene262019,cluster_contig36992,cluster_contig57278,Unigene5278,Unigene60571,Unigene201729,Unigene207502,cluster_contig76374,cluster_contig74273,Unigene93192,cluster_contig102605,Unigene251140,Unigene189214,cluster_contig48886,cluster_contig74484	-	K03955,K00416,K02260,K05577,K01535,K05579,K02108,K02153,K05575,K00411,K05573,K03963	-	http://www.kegg.jp/kegg-bin/show_pathway?map00190/K03955%09%23FFFFFF,red/K00416%09%23FFFFFF,red/K02260%09%23FFFFFF,red/K01535%09%23FFFFFF,red/K05577%09%23FFFFFF,red/K05579%09%23FFFFFF,red/K02108%09%23FFFFFF,red/K05575%09%23FFFFFF,red/K02153%09%23FFFFFF,red/K00411%09%23FFFFFF,red/K05573%09%23FFFFFF,red/K03963%09%23FFFFFF,red/
ko00770	Pantothenate and CoA biosynthesis	Metabolism	Metabolism of cofactors and vitamins	3	0	3	82	0.988561	1	Unigene29586,cluster_contig42702,cluster_contig42741	-	K01513	-	http://www.kegg.jp/kegg-bin/show_pathway?map00770/K01513%09%23FFFFFF,red/
ko00230	Purine metabolism	Metabolism	Nucleotide metabolism	22	2	24	370	0.988568	1	cluster_contig64419,cluster_contig68726,Unigene262276,Unigene29586,cluster_contig75589,Unigene29020,cluster_contig42702,cluster_contig90599,Unigene227371,Unigene190117,Unigene278429,Unigene230478,Unigene93394,Unigene171091,cluster_contig180008,cluster_contig42741,cluster_contig64409,cluster_contig21539,Unigene185254,cluster_contig97460,cluster_contig29489,Unigene27741	cluster_contig49017,cluster_contig132573	K10807,K00939,K01490,K14641,K00940,K01517,K01513,K00942	K00940,K00873	http://www.kegg.jp/kegg-bin/show_pathway?map00230/K10807%09%23FFFFFF,red/K00939%09%23FFFFFF,red/K01490%09%23FFFFFF,red/K14641%09%23FFFFFF,red/K00940%09%23FFFFFF,purple/K01517%09%23FFFFFF,red/K00873%09%23FFFFFF,green/K01513%09%23FFFFFF,red/K00942%09%23FFFFFF,red/
ko04530	Tight junction	Cellular Processes	Cellular commiunity	1	0	1	46	0.990679	1	Unigene262552	-	K10352	-	http://www.kegg.jp/kegg-bin/show_pathway?map04530/K10352%09%23FFFFFF,red/
ko03440	Homologous recombination	Genetic Information Processing	Replication and repair	1	5	6	136	0.992677	1	cluster_contig50254	Unigene31454,Unigene277153,cluster_contig7994,cluster_contig7790,cluster_contig135495	K04482	K07466,K03553,K10875	http://www.kegg.jp/kegg-bin/show_pathway?map03440/K07466%09%23FFFFFF,green/K03553%09%23FFFFFF,green/K10875%09%23FFFFFF,green/K04482%09%23FFFFFF,red/
ko03410	Base excision repair	Genetic Information Processing	Replication and repair	2	1	3	89	0.993507	1	Unigene30386,cluster_contig25156	cluster_contig177687	K01246	K10563	http://www.kegg.jp/kegg-bin/show_pathway?map03410/K01246%09%23FFFFFF,red/K10563%09%23FFFFFF,green/
ko04721	Synaptic vesicle cycle	Organismal Systems	Nervous system	3	0	3	89	0.993507	1	cluster_contig78792,cluster_contig48886,Unigene172079	-	K02153,K15015	-	http://www.kegg.jp/kegg-bin/show_pathway?map04721/K02153%09%23FFFFFF,red/K15015%09%23FFFFFF,red/
ko03430	Mismatch repair	Genetic Information Processing	Replication and repair	0	3	3	95	0.996037	1	-	Unigene277153,cluster_contig7994,cluster_contig7790	-	K07466	http://www.kegg.jp/kegg-bin/show_pathway?map03430/K07466%09%23FFFFFF,green/
ko04214	Apoptosis - fly	Cellular Processes	Cell growth and death	1	0	1	56	0.996632	1	Unigene114928	-	K08738	-	http://www.kegg.jp/kegg-bin/show_pathway?map04214/K08738%09%23FFFFFF,red/
ko04022	cGMP-PKG signaling pathway	Environmental Information Processing	Signal transduction	3	0	3	97	0.996644	1	cluster_contig132457,Unigene113294,Unigene78728	-	K05863	-	http://www.kegg.jp/kegg-bin/show_pathway?map04022/K05863%09%23FFFFFF,red/
ko00970	Aminoacyl-tRNA biosynthesis	Genetic Information Processing	Translation	1	4	5	133	0.997053	1	cluster_contig48935	cluster_contig66437,cluster_contig66435,Unigene264114,Unigene13528	K02435	K01893	http://www.kegg.jp/kegg-bin/show_pathway?map00970/K02435%09%23FFFFFF,red/K01893%09%23FFFFFF,green/
ko04024	cAMP signaling pathway	Environmental Information Processing	Signal transduction	0	2	2	91	0.998976	1	-	Unigene114899,Unigene221455	-	K04392	http://www.kegg.jp/kegg-bin/show_pathway?map04024/K04392%09%23FFFFFF,green/
ko03030	DNA replication	Genetic Information Processing	Replication and repair	0	3	3	115	0.999269	1	-	Unigene277153,cluster_contig7994,cluster_contig7790	-	K07466	http://www.kegg.jp/kegg-bin/show_pathway?map03030/K07466%09%23FFFFFF,green/
ko04130	SNARE interactions in vesicular transport	Genetic Information Processing	Folding, sorting and degradation	0	1	1	71	0.99927	1	-	Unigene187187	-	K08515	http://www.kegg.jp/kegg-bin/show_pathway?map04130/K08515%09%23FFFFFF,green/
ko03420	Nucleotide excision repair	Genetic Information Processing	Replication and repair	1	3	4	134	0.999286	1	cluster_contig100992	Unigene277153,cluster_contig7994,cluster_contig7790	K10846	K07466	http://www.kegg.jp/kegg-bin/show_pathway?map03420/K07466%09%23FFFFFF,green/K10846%09%23FFFFFF,red/
ko04914	Progesterone-mediated oocyte maturation	Organismal Systems	Endocrine system	0	1	1	76	0.999561	1	-	cluster_contig23776	-	K04079	http://www.kegg.jp/kegg-bin/show_pathway?map04914/K04079%09%23FFFFFF,green/
ko03460	Fanconi anemia pathway	Genetic Information Processing	Replication and repair	1	3	4	141	0.999597	1	cluster_contig50254	Unigene277153,cluster_contig7994,cluster_contig7790	K04482	K07466	http://www.kegg.jp/kegg-bin/show_pathway?map03460/K07466%09%23FFFFFF,green/K04482%09%23FFFFFF,red/
ko00563	Glycosylphosphatidylinositol(GPI)-anchor biosynthesis	Metabolism	Glycan biosynthesis and metabolism	1	0	1	82	0.999762	1	Unigene97150	-	K09658	-	http://www.kegg.jp/kegg-bin/show_pathway?map00563/K09658%09%23FFFFFF,red/
ko04111	Cell cycle - yeast	Cellular Processes	Cell growth and death	2	4	6	192	0.999879	1	cluster_contig177510,cluster_contig67253	cluster_contig66036,Unigene66771,Unigene49394,cluster_contig137716	K03094	K02219,K03363	http://www.kegg.jp/kegg-bin/show_pathway?map04111/K02219%09%23FFFFFF,green/K03363%09%23FFFFFF,green/K03094%09%23FFFFFF,red/
ko04114	Oocyte meiosis	Cellular Processes	Cell growth and death	2	3	5	178	0.999911	1	cluster_contig177510,cluster_contig67253	Unigene66771,Unigene49394,cluster_contig137716	K03094	K03363	http://www.kegg.jp/kegg-bin/show_pathway?map04114/K03363%09%23FFFFFF,green/K03094%09%23FFFFFF,red/
ko00240	Pyrimidine metabolism	Metabolism	Nucleotide metabolism	7	3	10	266	0.999928	1	Unigene200572,Unigene62690,cluster_contig180008,Unigene90015,Unigene187560,Unigene262276,cluster_contig21539	cluster_contig176117,Unigene78135,cluster_contig49017	K14641,K00940,K01937,K10807,K00384	K00940,K16904	http://www.kegg.jp/kegg-bin/show_pathway?map00240/K00940%09%23FFFFFF,purple/K14641%09%23FFFFFF,red/K16904%09%23FFFFFF,green/K01937%09%23FFFFFF,red/K10807%09%23FFFFFF,red/K00384%09%23FFFFFF,red/
ko04141	Protein processing in endoplasmic reticulum	Genetic Information Processing	Folding, sorting and degradation	13	4	17	377	0.999942	1	cluster_contig88988,cluster_contig177510,Unigene232694,cluster_contig30449,cluster_contig51841,Unigene97590,cluster_contig67253,Unigene255994,cluster_contig158899,Unigene45945,Unigene207822,cluster_contig30997,Unigene106437	cluster_contig134026,cluster_contig134398,cluster_contig23776,cluster_contig122480	K09486,K10950,K09481,K14009,K12669,K01230,K09580,K03094,K12668	K13993,K04079	http://www.kegg.jp/kegg-bin/show_pathway?map04141/K09486%09%23FFFFFF,red/K14009%09%23FFFFFF,red/K09481%09%23FFFFFF,red/K10950%09%23FFFFFF,red/K13993%09%23FFFFFF,green/K12669%09%23FFFFFF,red/K04079%09%23FFFFFF,green/K01230%09%23FFFFFF,red/K09580%09%23FFFFFF,red/K03094%09%23FFFFFF,red/K12668%09%23FFFFFF,red/
ko04120	Ubiquitin mediated proteolysis	Genetic Information Processing	Folding, sorting and degradation	3	4	7	229	0.999973	1	cluster_contig80455,cluster_contig177510,cluster_contig67253	cluster_contig142329,Unigene66771,Unigene49394,cluster_contig137716	K03094,K04506	K03363,K10688	http://www.kegg.jp/kegg-bin/show_pathway?map04120/K03363%09%23FFFFFF,green/K03094%09%23FFFFFF,red/K10688%09%23FFFFFF,green/K04506%09%23FFFFFF,red/
ko03060	Protein export	Genetic Information Processing	Folding, sorting and degradation	1	0	1	109	0.999985	1	Unigene106437	-	K09481	-	http://www.kegg.jp/kegg-bin/show_pathway?map03060/K09481%09%23FFFFFF,red/
ko04113	Meiosis - yeast	Cellular Processes	Cell growth and death	0	3	3	160	0.999986	1	-	Unigene66771,Unigene49394,cluster_contig137716	-	K03363	http://www.kegg.jp/kegg-bin/show_pathway?map04113/K03363%09%23FFFFFF,green/
ko03050	Proteasome	Genetic Information Processing	Folding, sorting and degradation	1	0	1	116	0.999993	1	cluster_contig66855	-	K03061	-	http://www.kegg.jp/kegg-bin/show_pathway?map03050/K03061%09%23FFFFFF,red/
ko03018	RNA degradation	Genetic Information Processing	Folding, sorting and degradation	5	1	6	232	0.999995	1	cluster_contig82635,cluster_contig82644,Unigene96070,cluster_contig82639,cluster_contig82633	Unigene276823	K00850	K03681	http://www.kegg.jp/kegg-bin/show_pathway?map03018/K00850%09%23FFFFFF,red/K03681%09%23FFFFFF,green/
ko04110	Cell cycle	Cellular Processes	Cell growth and death	2	3	5	242	1	1	cluster_contig177510,cluster_contig67253	Unigene66771,Unigene49394,cluster_contig137716	K03094	K03363	http://www.kegg.jp/kegg-bin/show_pathway?map04110/K03363%09%23FFFFFF,green/K03094%09%23FFFFFF,red/
ko03015	mRNA surveillance pathway	Genetic Information Processing	Translation	0	2	2	285	1	1	-	cluster_contig77561,cluster_contig168285	-	K14403,K15542	http://www.kegg.jp/kegg-bin/show_pathway?map03015/K14403%09%23FFFFFF,green/K15542%09%23FFFFFF,green/
ko03010	Ribosome	Genetic Information Processing	Translation	27	1	28	659	1	1	Unigene45033,Unigene184571,cluster_contig172495,Unigene203705,Unigene198732,Unigene127003,Unigene21922,Unigene163087,cluster_contig92438,cluster_contig161826,Unigene200735,cluster_contig149973,Unigene81783,cluster_contig75511,Unigene281564,Unigene279228,Unigene7663,cluster_contig122341,cluster_contig149623,cluster_contig47679,cluster_contig149244,cluster_contig138061,cluster_contig174349,cluster_…	cluster_contig154127	K02959,K02992,K02929,K02900,K02980,K02984,K02966,K02942,K02910,K02922,K02894,K02866,K02979,K02976,K02918	K02959	http://www.kegg.jp/kegg-bin/show_pathway?map03010/K02959%09%23FFFFFF,purple/K02992%09%23FFFFFF,red/K02900%09%23FFFFFF,red/K02929%09%23FFFFFF,red/K02980%09%23FFFFFF,red/K02984%09%23FFFFFF,red/K02966%09%23FFFFFF,red/K02910%09%23FFFFFF,red/K02942%09%23FFFFFF,red/K02922%09%23FFFFFF,red/K02976%09%23FFFFFF,red/K02979%09%23FFFFFF,red/K02866%09%23FFFFFF,red/K02894%09%23FFFFFF,red/K02918%09%23FFFFFF,red/
ko03040	Spliceosome	Genetic Information Processing	Transcription	8	7	15	591	1	1	Unigene47820,Unigene26265,cluster_contig8486,Unigene184579,Unigene207554,cluster_contig8528,cluster_contig8518,cluster_contig8331	cluster_contig152451,cluster_contig152217,Unigene104442,cluster_contig134737,cluster_contig134453,cluster_contig159873,Unigene263799	K12893	K12900,K12896	http://www.kegg.jp/kegg-bin/show_pathway?map03040/K12900%09%23FFFFFF,green/K12893%09%23FFFFFF,red/K12896%09%23FFFFFF,green/
ko04144	Endocytosis	Cellular Processes	Transport and catabolism	3	1	4	301	1	1	cluster_contig103819,cluster_contig158616,cluster_contig120684	Unigene199850	K12493,K12183,K07901	K12185	http://www.kegg.jp/kegg-bin/show_pathway?map04144/K12493%09%23FFFFFF,red/K12185%09%23FFFFFF,green/K12183%09%23FFFFFF,red/K07901%09%23FFFFFF,red/
ko03008	Ribosome biogenesis in eukaryotes	Genetic Information Processing	Translation	1	1	2	212	1	1	cluster_contig79144	cluster_contig174103	K07936	K07936	http://www.kegg.jp/kegg-bin/show_pathway?map03008/K07936%09%23FFFFFF,purple/
ko03013	RNA transport	Genetic Information Processing	Translation	3	1	4	430	1	1	cluster_contig79144,cluster_contig98308,Unigene162899	cluster_contig174103	K14315,K07936	K07936	http://www.kegg.jp/kegg-bin/show_pathway?map03013/K14315%09%23FFFFFF,red/K07936%09%23FFFFFF,purple/
