# Supplementary material for: Acceleration of Aril Cracking by Ethylene in Torreya grandis During Nut Maturation
Source: Front Plant Sci. 2021 Oct 20;12:761139. doi: 10.3389/fpls.2021.761139 (PMC8565854; doi:10.3389/fpls.2021.761139)
Supplement: Supplementary Table 4 — Sequences of specific primers used for the qPCR experiment. [file Table_4.XLSX]

## Sheet: Sheet1
Primer	Primer_sequence
TgACT-qPCR-F	TGGCATCTCTCAGCACATTCCA
TgACT-qPCR-R	TGCCAACATCTCAAGCAAGCAC
TgFAR(cluster_contig113502)-qPCR-F	GTCAGTAGTCCGCTGTGGAT
TgFAR(cluster_contig113502)-qPCR-R	AGTGCTTTTCTTTCACGGGAT
TgPME(cluster_contig91850)-qPCR-F	AGCCATGACGAACCAGTACA
TgPME（cluster_contig91850)-qPCR-R	AATTGCTCACCAGATGCGAC
TgPG(cluster_contig120106)-qPCR-F	GGATCGTTGGAGTCTTTCGC
TgPG(cluster_contig120106)-qPCR-R	ACCTTCAACACCTACGCAGA
TgPL(cluster_contig158807)-qPCR-F	CGGAGCCTTTTTCACTCCGT
TgPL(cluster_contig158807)-qPCR-R	ATATGCAGGCCGAGGTTGAA
Tgβ-Glu(cluster_contig43303)-qPCR-F	GCTGTAGGGCTTCATTTGCTG
Tgβ-Glu(cluster_contig43303)PCR-R	TGGAAACAGCAACGAGCTAGA
Tgβ-Gal(cluster_contig42596) -qPCR-F	TGTGCTGCAGTGTCGAAGTT
Tgβ-Gal(cluster_contig42596) -qPCR-R	TGTAATGCATCACGTGCCGA
TgEXP(cluster_contig57763)-qPCR-F	TGGGAGGGCAGAAGTTAGTG
TgEXP(cluster_contig57763)-qPCR-R	ACGGCTCTGTTCAACAATGG
TgPOD1(cluster_contig102240)-qPCR-F	GTATGTGCGTGTGAACGTGG
TgPOD1(cluster_contig102240)-qPCR-R	AAGATGCCCCCTCAAACGAG
TgACO(cluster_contig153027)-qPCR-F	GCGTGAAGAAGGTATGCTCG
TgACO(cluster_contig153027)-qPCR-R	TTCCCAATCCACGTCCTCAA
TgERF11(cluster_contig66452)-qPCR-F	AACCCTATTCCGCGCAAACT
TgERF11(cluster_contig66452)-qPCR-R	CTCATGGTGTGGCTTCCAGA
TgERF17(Unigene118478)-qPCR-F	GCCGGCGGTAGTGGTAAAAA
TgERF17(Unigene118478)-qPCR-R	GGGCATTGGAATGCTCTCCT
TgERF1A(cluster_contig165891)-qPCR-F	CTCTTGCTCGTTGCCTTTCG
TgERF1A(cluster_contig165891)-qPCR-R	ATTGCTTCCCTGAGAACGCC
TgERF38(cluster_contig122088)-qPCR-F	CGAGGATCGAATCTCGCTGG
TgERF38(cluster_contig122088)-qPCR-R	ATTTCTTCCGCCGACTCGTT
TgTINY1(cluster_contig68143)-qPCR-F	TGATGAATTTGGCGGAGGCT
TgTINY1(cluster_contig68143)-qPCR-R	ACCGATCAGGGTTGCTGATG
TgRAV1(Unigene59008)-qPCR-F	TACCTGCGGCTGATTTGGAT
TgRAV1(Unigene59008)-qPCR-R	TCAGGGACATTGGGCTCTCA
